# Supplementary material for: Understanding the effect of spatially separated Cu and acid sites in zeolite catalysts on oxidation of methane
Source: Nat Commun. 2024 Mar 28;15:2718. doi: 10.1038/s41467-024-46924-2 (PMC10978981; doi:10.1038/s41467-024-46924-2)
Supplement: Supplementary file 4 — Source Data [file 41467_2024_46924_MOESM4_ESM.zip]

Archive with 5 entries (5 files):
- Distance_SourceData_Fig1.xls.xlsx
- Distance_SourceData_Fig2.xls.xlsx
- Distance_SourceData_Fig3.xls.xlsx
- Distance_SourceData_Fig4.xls.xlsx
- source data for supplemetary information.xlsx
