# Supplementary material for: Understanding the effect of spatially separated Cu and acid sites in zeolite catalysts on oxidation of methane
Source: Nat Commun. 2024 Mar 28;15:2718. doi: 10.1038/s41467-024-46924-2 (PMC10978981; doi:10.1038/s41467-024-46924-2)
Supplement: Supplementary file 4 — Source Data [file 41467_2024_46924_MOESM4_ESM.zip › Distance_SourceData_Fig1.xls.xlsx]

## Sheet: Sheet1
Fig. 1e
Time on stream	Conversion	Product Selectivity	Product Selectivity	Product Selectivity	Product Selectivity	Product Selectivity	Product Selectivity	Product Selectivity	Product Selectivity	Product Selectivity		Rate	Rate	Conversion
h	%	%	%	%	%	%	%	%	%	%		μmol·g-1·min-1	μmol·g-1·min-1	%
	CH4	CO	CO2	MeOH	DME	C2H4	C3H6	C4H8	C2-4	C5+	Aromatics	MeOH	Hydrocarbons	NO2
0.16667	2.05962	54.4853	0	26.6656	15.7895	2.8763	0	0	0.1833	0	0	24.5183	5.79498	8.73054
1.16667	1.35318	6.15265	0	2.41228	0	37.5017	38.2148	7.38944	6.58688	1.74219	0	1.45725	149.406	1.27453
2.16667	0.78794	1.21206	0	5.10348	0	41.6439	39.3173	6.69888	5.11442	0.91	0	1.7952	87.3728	2.90192
3.16667	0.54402	0	0	9.39545	0	42.1151	38.3967	6.162	3.93077	0	0	2.28184	57.5823	1.87329
4.16667	0.42474	0	0	18.2581	2.15764	38.1245	33.9387	2.5946	4.92644	0	0	3.46167	39.0078	1.58888
5.16667	0.43456	0	0	18.2782	2.16464	38.1456	33.9887	6.3177	0	2.81945	0	3.46667	39.0179	1.57688
Fig. 1f
Time on stream	Conversion	Product Selectivity	Product Selectivity	Product Selectivity	Product Selectivity	Product Selectivity	Product Selectivity	Product Selectivity	Product Selectivity	Product Selectivity		Rate	Rate	Conversion
h	%	%	%	%	%	%	%	%	%	%		μmol·g-1·min-1	μmol·g-1·min-1	%
	CH4	CO	CO2	MeOH	DME	C2H4	C3H6	C4H8	C2-4	C5+	Aromatics	MeOH	Hydrocarbons	NO2
0.16667	1.50714	45.1513	0	34.4665	19.5151	0.8672	0	0	0	0	0	23.1901	1.16696	8.57409
1.16667	1.25967	15.2433	0	53.9126	28.1131	2.73093	0	0	0	0	0	30.3179	3.07148	6.58484
2.16667	1.02852	12.188	0	53.269	26.6526	7.1224	0.76811	0	0	0	0	24.4591	7.59874	5.88024
3.16667	0.94617	14.3792	0	42.8542	15.5687	15.7347	9.61339	1.09217	0.75763	0	0	18.1016	28.3275	5.69399
4.16667	0.71334	11.0365	0	46.691	0	16.0209	9.8927	2.20923	14.1496	0	0	14.8689	31.9707	5.57843
5.16667	0.75653	11.9883	0	48.4484	0	14.6422	11.6468	1.78015	11.4942	11.4942	0	16.3628	32.2964	5.68277
Fig. 1g
Time on stream	Conversion	Product Selectivity	Product Selectivity	Product Selectivity	Product Selectivity	Product Selectivity	Product Selectivity	Product Selectivity	Product Selectivity	Product Selectivity		Rate	Rate	Conversion
h	%	%	%	%	%	%	%	%	%	%		μmol·g-1·min-1	μmol·g-1·min-1	%
	CH4	CO	CO2	MeOH	DME	C2H4	C3H6	C4H8	C2-4	C5+	Aromatics	MeOH	Hydrocarbons	NO2
0.16667	1.69569	58.6319	8.39476	22.5018	9.98826	0.48324	0	0	0	0	0	17.034	0.73163	2.68654
1.16667	2.43482	56.7325	9.25835	23.2966	9.88976	0.82284	0	0	0	0	0	25.3228	1.78882	5.53481
2.16667	2.25912	50.1096	14.4939	23.8803	10.5585	0.95769	0	0	0	0	0	24.0842	1.93173	5.0484
3.16667	2.15903	45.2269	16.519	25.7943	11.3197	1.14018	0	0	0	0	0	24.8619	2.19793	6.23766
4.16667	2.16302	45.8662	17.0886	24.7059	11.0644	1.27484	0	0	0	0	0	23.8569	2.46205	5.28625
5.16667	2.16302	45.8662	17.0886	24.7059	11.0644	1.27484	0	0	0	0	0	23.8569	2.46205	5.28625
Fig. 1h
Time on stream	Conversion	Product Selectivity	Product Selectivity	Product Selectivity	Product Selectivity	Product Selectivity	Product Selectivity	Product Selectivity	Product Selectivity	Product Selectivity		Rate	Rate	Conversion
h	%	%	%	%	%	%	%	%	%	%		μmol·g-1·min-1	μmol·g-1·min-1	%
	CH4	CO	CO2	MeOH	DME	C2H4	C3H6	C4H8	C2-4	C5+	Aromatics	MeOH	Hydrocarbons	NO2
0.16667	1.46997	54.3983	35.4521	5.91752	3.8826	0.31397	0	0	0.03553	0	0	18.1187	0.27208	7.42675
1.16667	2.30808	45.4763	46.7142	5.41435	1.97727	0.38601	0	0	0.03187	0	0	24.6752	0.62367	8.7579
2.16667	2.16168	41.0223	52.6092	4.73495	1.32943	0.28039	0	0	0.02367	0	0	22.9305	0.52197	7.01858
3.16667	2.17796	34.0776	60.8051	3.88996	1.01073	0.21661	0	0	0	0	0	24.1673	0.64621	8.34919
4.16667	2.17796	34.0776	60.8051	3.88996	1.01073	0.21661	0	0	0	0	0	24.1673	0.64621	8.34919
5.16667	2.17796	34.0776	60.8051	3.88996	1.01073	0.21661	0	0	0	0	0	24.1673	0.64621	8.34919
Fig. 1i
Cu density	Strong acid amount
/1000Å3	mmol·g-1
0.1	0.528
0.27	0.504
0.45	0.263
Fig. 1j
Cu density	Selectivity	Selectivity	Selectivity
/1000Å3	%	%	%
	MeOH+DME	Hydrocarbons	CO+CO2
0.08	2.76072	91.0866	6.15265
0.1	80.9079	4.12348	14.9686
0.27	33.1863	0.82284	65.9908
0.45	7.4	0.41	92.19
Fig. 1h
Strong acid site amount	Selectivity	Selectivity	Selectivity
mmol·g-1	%	%	%
	MeOH+DME	Hydrocarbons	CO+CO\-(2)
0.582	2.76072	91.0866	6.15265
0.528	80.9079	4.12348	14.9686
0.504	33.1863	0.82284	65.9908
0.263	7.4	0.41	92.19
