# Supplementary material for: Understanding the effect of spatially separated Cu and acid sites in zeolite catalysts on oxidation of methane
Source: Nat Commun. 2024 Mar 28;15:2718. doi: 10.1038/s41467-024-46924-2 (PMC10978981; doi:10.1038/s41467-024-46924-2)
Supplement: Supplementary file 4 — Source Data [file 41467_2024_46924_MOESM4_ESM.zip › Distance_SourceData_Fig2.xls.xlsx]

## Sheet: Sheet1
Fig. 2a
Time on stream	Conversion	Product Selectivity	Product Selectivity	Product Selectivity	Product Selectivity	Product Selectivity	Product Selectivity	Product Selectivity	Product Selectivity	Product Selectivity		Rate	Rate	Conversion
h	%	%	%	%	%	%	%	%	%	%		μmol·g-1·min-1	μmol·g-1·min-1	%
	CH4	CO	CO2	MeOH	DME	C2H4	C3H6	C4H8	C2-4	C5+	Aromatics	MeOH	Hydrocarbons	NO2
0.16667	1.50714	45.1513	0	34.4665	19.5151	0.8672	0	0	0	0	0	23.1901	1.16696	8.57409
1.16667	1.25967	15.2433	0	53.9126	28.1131	2.73093	0	0	0	0	0	30.3179	3.07148	6.58484
2.16667	1.02852	12.188	0	53.269	26.6526	7.1224	0.76811	0	0	0	0	24.4591	7.59874	5.88024
3.16667	0.94617	14.3792	0	42.8542	15.5687	15.7347	9.61339	1.09217	0.75763	0	0	18.1016	28.3275	5.69399
4.16667	0.71334	11.0365	0	46.691	0	16.0209	9.8927	2.20923	14.1496	0	0	14.8689	31.9707	5.57843
5.16667	0.75653	11.9883	0	48.4484	0	14.6422	11.6468	1.78015	11.4942	11.4942	0	16.3628	32.2964	5.68277
6.16667	0.69548	8.26558	0	56.6424	0	11.7543	14.1344	1.27921	7.92407	7.92407	0	17.5865	27.2257	5.60424
7.16667	0.7879	6.33806	0	56.5768	23.6909	8.19531	4.63875	0.56025	0	0	0	19.9004	11.4485	5.82863
8.16667	0.66845	7.72476	0	58.1669	23.1805	6.96659	3.53961	0.42166	0	0	0	17.3578	7.82998	5.80395
9.16667	0.73092	4.76455	0	64.7177	22.1908	5.72676	2.60026	0	0	0	0	21.1176	6.28275	5.82863
10.1667	0.64569	4.94046	0	61.0211	25.8357	5.79633	2.40648	0	0	0	0	17.5896	5.42268	5.80395
Fig. 2b
Time on stream	Conversion	Product Selectivity	Product Selectivity	Product Selectivity	Product Selectivity	Product Selectivity	Product Selectivity	Product Selectivity	Product Selectivity	Product Selectivity		Rate	Rate	Conversion
h	%	%	%	%	%	%	%	%	%	%		μmol·g-1·min-1	μmol·g-1·min-1	%
	CH4	CO	CO2	MeOH	DME	C2H4	C3H6	C4H8	C2-4	C5+	Aromatics	MeOH	Hydrocarbons	NO2
0.16667	0.7601	31.2284	0	37.9787	29.937	0.85586	0	0	0	0	0	12.8874	0.58084	1.19233
1.16667	1.45081	28.055	0	44.6639	25.4134	1.86778	0	0	0	0	0	28.928	2.41945	2.4372
2.16667	1.39699	24.7816	0	48.6743	23.3131	2.87379	0.3572	0	0	0	0	30.356	4.25282	5.0379
3.16667	1.26773	30.7574	0	42.9158	20.2176	4.667	1.44214	0	0	0	0	24.2883	7.73114	2.03197
4.16667	1.26773	30.7574	0	42.9158	20.2176	4.667	1.44214	0	0	0	0	24.2883	7.73114	2.03197
5.16667	1.08971	27.6333	0	38.6757	15.5318	8.8198	7.5515	1.10615	0.68173	0.68173	0	18.8149	22.7996	1.56018
6.16667	0.89767	16.5004	0	43.8601	18.3263	9.93691	9.15913	1.40012	0.81712	0.81712	0	17.5768	22.2551	1.18999
7.16667	1.00278	26.2896	0	40.0769	16.5309	8.09635	7.19669	1.13663	0.67296	0.67296	0	17.9412	19.8939	0.41107
8.16667	0.94839	18.222	0	48.3426	17.8128	7.92698	6.5555	0.78585	0.35439	0.35439	0	20.4676	16.97	0.8806
9.16667	0.72248	11.7386	0	56.8709	20.37	6.08794	4.40141	0.53116	0	0	0	18.3428	8.8712	0.16116
10.1667	0.70157	7.28147	0	61.2613	21.8078	5.55308	3.65074	0.4456	0	0	0	19.1872	7.46699	0.85016
Fig. 2c
Time on stream	Conversion	Product Selectivity	Product Selectivity	Product Selectivity	Product Selectivity	Product Selectivity	Product Selectivity	Product Selectivity	Product Selectivity	Product Selectivity		Rate	Rate	Conversion
h	%	%	%	%	%	%	%	%	%	%		μmol·g-1·min-1	μmol·g-1·min-1	%
	CH4	CO	CO2	MeOH	DME	C2H4	C3H6	C4H8	C2-4	C5+	Aromatics	MeOH	Hydrocarbons	NO2
0.16667	1.26493	28.3915	0	45.518	25.5252	0.56526	0	0	0	0	0	25.7041	0.63841	2.1273
1.16667	1.44183	25.3493	0	46.9208	27.023	0.70693	0	0	0	0	0	30.2018	0.91007	2.50996
2.16667	1.62591	23.7049	0	50.1867	25.2691	0.83931	0	0	0	0	0	36.4282	1.21844	2.91255
3.16667	1.66872	30.21	0	42.6953	26.2401	0.85452	0	0	0	0	0	31.8065	1.27318	3.63871
4.16667	1.36117	24.5467	0	50.4976	23.9984	0.9573	0	0	0	0	0	30.6857	1.16344	3.63871
5.16667	1.6392	23.5006	0	47.6797	27.8062	1.01352	0	0	0	0	0	34.8912	1.48335	3.53795
6.16667	1.57317	25.8644	0	45.2088	27.796	1.13091	0	0	0	0	0	31.7505	1.58849	3.53795
7.16667	1.6015	26.7554	0	44.8098	27.3135	1.12127	0	0	0	0	0	32.0371	1.60332	3.38737
8.16667	1.60598	25.3694	0	47.0619	26.3784	1.19026	0	0	0	0	0	33.7413	1.70673	3.38737
9.16667	1.62455	25.3694	0	47.1619	26.3784	1.19126	0	0	0	0	0	33.7513	1.71673	3.37737
10.1667	1.61598	25.3794	0	47.1219	26.3684	1.19226	0	0	0	0	0	33.7313	1.70473	3.35737
Fig. 2d
Strong acid amount	Formation rate	Formation rate	Formation rate
	Total	Hydrocarbons	MeOH+2*DME
mmol·g-1	μmol·g-1·min-1	μmol·g-1·min-1	μmol·g-1·min-1
0.494	50.3543	31.9707	14.8689
0.485	72.311	7.73114	48.6818
0.315	75.9314	1.16344	73.9747
Fig. 2e
Wavenumbers	Absorbance	Absorbance	Absorbance
cm-1
	5Cu/AEI-550	5Cu/AEI-750	5Cu/AEI-850
399.193	1.63545	0.23511	2.99706
400.157	1.63879	0.41458	3.36032
401.121	1.66636	0.69751	2.48885
402.085	1.72397	1.2319	1.85325
403.05	1.79221	5.04434	1.48927
404.014	1.84576	5.04434	1.2914
404.978	1.87165	5.04434	1.19184
405.942	1.8765	5.04434	1.14543
406.906	1.87266	5.04434	1.1259
407.871	1.86057	5.04434	1.13021
408.835	1.82842	1.41078	1.17772
409.799	1.76971	0.69569	1.30173
410.764	1.69772	0.46485	1.54273
411.728	1.63789	0.42466	1.95024
412.692	1.61074	0.52681	2.60148
413.656	1.62566	0.76643	3.66291
414.62	1.68722	1.16679	5.19311
415.585	1.80965	1.79062	4.18711
416.549	2.04476	2.72425	2.95589
417.513	2.60641	5.04434	2.21771
418.477	5.99535	5.04434	1.76721
419.442	5.99535	5.04434	1.523
420.406	5.99535	5.04434	1.43449
421.37	5.99535	5.04434	1.4526
422.334	5.99535	5.04434	1.53811
423.298	3.01034	5.04434	1.67365
424.263	2.22775	5.04434	1.86417
425.227	1.97192	5.04434	2.12795
426.191	1.88867	1.9425	2.47997
427.155	1.89542	1.31923	2.89523
428.12	1.94147	1.17944	3.2304
429.084	1.98908	1.21449	3.25358
430.048	2.02753	1.39053	3.00593
431.012	2.08186	1.79384	2.73371
431.977	2.20287	5.04434	2.55959
432.941	2.47358	5.04434	2.49823
433.905	3.18102	5.04434	2.51508
434.869	5.99535	5.04434	2.54252
435.834	5.99535	5.04434	2.50622
436.798	5.99535	5.04434	2.38362
437.762	5.99535	5.04434	2.21898
438.726	5.99535	5.04434	2.06869
439.69	3.37482	5.04434	1.96535
440.655	2.55662	5.04434	1.92193
441.619	2.26494	1.81939	1.94446
442.583	2.16106	1.28587	2.03785
443.547	2.19049	1.10175	2.20256
444.512	2.34843	1.08516	2.42054
445.476	2.66275	1.21173	2.63152
446.44	3.23837	1.5214	2.73006
447.404	4.99594	2.31745	2.65364
448.369	5.99535	5.04434	2.46756
449.333	4.54805	5.04434	2.27989
450.297	3.28822	5.04434	2.15293
451.261	2.82712	5.04434	2.10259
452.226	2.59078	5.04434	2.117
453.19	2.47263	5.04434	2.16885
454.154	2.41877	5.04434	2.22854
455.118	2.3883	5.04434	2.28234
456.082	2.35282	1.91977	2.3451
457.047	2.30854	1.37669	2.45411
458.011	2.27729	1.15589	2.64934
458.975	2.28927	1.10881	2.95189
459.939	2.36842	1.21343	3.33402
460.904	2.53378	1.50759	3.65576
461.868	2.81595	2.291	3.67534
462.832	3.31766	5.04434	3.37721
463.796	5.99535	5.04434	2.98702
464.76	5.99535	5.04434	2.64189
465.725	5.99535	5.04434	2.37607
466.689	5.99535	5.04434	2.18894
467.653	5.99535	5.04434	2.07191
468.618	5.99535	5.04434	2.01595
469.582	5.99535	5.04434	2.0133
470.546	4.50586	5.04434	2.05637
471.51	2.81985	2.14433	2.13509
472.474	2.36843	1.60352	2.23503
473.439	2.15386	1.36521	2.3392
474.403	2.07899	1.25947	2.43357
475.367	2.11299	1.23974	2.51099
476.331	2.24853	1.29137	2.56891
477.296	2.50272	1.42362	2.60464
478.26	2.95849	1.6866	2.61398
479.224	4.39056	2.31836	2.59456
480.188	5.99535	5.04434	2.54995
481.152	5.99535	5.04434	2.49019
482.117	5.99535	5.04434	2.42862
483.081	5.99535	5.04434	2.3789
484.045	5.99535	5.04434	2.35295
485.009	3.6737	5.04434	2.35911
485.974	2.9665	5.04434	2.40023
486.938	2.71292	2.12726	2.47195
487.902	2.64934	1.64385	2.56287
488.866	2.74343	1.38353	2.65659
489.831	3.04428	1.23176	2.73721
490.795	3.86958	1.16707	2.79683
491.759	5.99535	1.19175	2.83986
492.723	5.99535	1.32473	2.88015
493.688	5.99535	1.62514	2.93221
494.652	3.35008	2.42782	3.00217
495.616	2.77389	5.04434	3.07803
496.58	2.52915	5.04434	3.12022
497.545	2.4523	5.04434	3.07078
498.509	2.48749	5.04434	2.90352
499.473	2.58834	5.04434	2.665
500.437	2.68718	5.04434	2.43789
501.401	2.70999	2.8613	2.29124
502.366	2.64968	1.8681	2.27355
503.33	2.56929	1.56004	2.43185
504.294	2.52403	1.42206	2.85557
505.258	2.5338	1.37831	3.91623
506.223	2.59529	1.40496	8.59143
507.187	2.69228	1.49988	8.59143
508.151	2.8009	1.68239	8.59143
509.115	2.89737	2.01886	8.59143
510.079	2.97036	2.8799	8.59143
511.044	3.02905	5.04434	3.9989
512.008	3.09893	5.04434	3.23795
512.972	3.21437	5.04434	2.92148
513.937	3.42313	5.04434	2.79
514.901	3.82881	5.04434	2.76902
515.865	5.16716	2.99419	2.82636
516.829	5.99535	2.27557	2.94313
517.793	5.99535	1.99916	3.10131
518.758	5.99535	1.84648	3.27735
519.722	5.99535	1.75447	3.44417
520.686	4.9872	1.70834	3.58081
521.65	3.968	1.71423	3.67908
522.615	3.66494	1.79288	3.7364
523.579	3.58548	1.99134	3.74244
524.543	3.69324	2.47794	3.68078
525.507	4.10995	5.04434	3.55158
526.471	5.99535	5.04434	3.38641
527.436	5.99535	5.04434	3.23139
528.4	5.99535	5.04434	3.1231
529.364	5.99535	5.04434	3.08168
530.328	5.99535	5.04434	3.11562
531.293	3.81805	5.04434	3.22665
532.257	3.12456	5.04434	3.41048
533.221	2.82868	5.04434	3.65302
534.185	2.73734	2.78452	3.92225
535.15	2.84005	2.48263	4.16186
536.114	3.24778	2.39377	4.3056
537.078	5.99535	2.38433	4.32401
538.042	5.99535	2.40576	4.24875
539.006	5.99535	2.45325	4.134
539.971	5.99535	2.57267	4.01542
540.935	5.99535	2.91653	3.90373
541.899	3.61793	5.04434	3.79502
542.864	3.32017	5.04434	3.68387
543.828	3.5381	5.04434	3.57391
544.792	5.99535	5.04434	3.4809
545.756	5.99535	5.04434	3.42786
546.72	5.99535	5.04434	3.43783
547.685	5.99535	5.04434	3.52902
548.649	5.99535	2.52242	3.71159
549.613	3.75846	2.0334	3.98052
550.577	3.25028	1.81873	4.29501
551.542	3.12447	1.72405	4.54626
552.506	3.17124	1.71098	4.59814
553.47	3.32235	1.77374	4.45502
554.434	3.52732	1.93226	4.24975
555.399	3.74749	2.26285	4.07701
556.363	3.99254	3.31479	3.96251
557.327	4.3631	5.04434	3.89771
558.291	5.28015	5.04434	3.86433
559.255	5.99535	5.04434	3.84843
560.22	5.99535	5.04434	3.84788
561.184	5.99535	5.04434	3.87253
562.148	4.71837	5.04434	3.94012
563.112	3.99081	4.38919	4.07359
564.077	3.60799	2.8731	4.30458
565.041	3.36436	2.5654	4.68868
566.005	3.21171	2.39101	5.3639
566.969	3.13729	2.25615	7.13115
567.933	3.13936	2.15616	8.59143
568.898	3.2163	2.11292	8.59143
569.862	3.35596	2.15233	8.59143
570.826	3.51916	2.30699	5.50955
571.79	3.62935	2.65236	4.7058
572.755	3.6253	3.68491	4.24773
573.719	3.54099	5.04434	3.95752
574.683	3.45498	5.04434	3.77478
575.647	3.41259	5.04434	3.67706
576.612	3.42013	5.04434	3.66092
577.576	3.45816	5.04434	3.73336
578.54	3.49195	2.91113	3.90603
579.504	3.492	2.40891	4.18948
580.469	3.45928	2.15237	4.57997
581.433	3.42477	2.02084	5.01886
582.397	3.42658	1.98092	5.32919
583.361	3.49796	2.0161	5.34301
584.326	3.67486	2.11198	5.18335
585.29	4.02898	2.25286	5.05389
586.254	4.91392	2.42806	5.03563
587.218	5.99535	2.65109	5.12938
588.182	5.99535	2.99339	5.28899
589.147	5.99535	3.75768	5.41936
590.111	5.99535	5.04434	5.41511
591.075	5.99535	5.04434	5.27159
592.039	5.99535	3.86563	5.08863
593.004	5.99535	2.85853	4.96065
593.968	4.87033	2.45798	4.94077
594.932	4.31526	2.25599	5.06555
595.896	4.07491	2.16744	5.39134
596.861	3.98972	2.14766	6.08596
597.825	4.02317	2.16191	8.59143
598.789	4.15988	2.18554	8.59143
599.753	4.37539	2.21417	8.59143
600.717	4.59792	2.26526	8.59143
601.682	4.69596	2.36707	7.25724
602.646	4.62524	2.55001	5.75295
603.61	4.49997	2.85061	5.15324
604.574	4.42125	3.33257	4.81405
605.539	4.43392	4.12625	4.60794
606.503	4.57976	4.49335	4.479
607.467	4.99227	3.60085	4.39742
608.431	5.99535	2.99777	4.3517
609.396	5.99535	2.59041	4.34575
610.36	5.99535	2.29778	4.39364
611.324	5.99535	2.08935	4.5135
612.288	5.99535	1.95187	4.72344
613.253	4.86806	1.87743	5.03702
614.217	4.27549	1.86003	5.44294
615.181	4.07928	1.89501	5.82104
616.145	4.1042	1.97967	5.8605
617.109	4.35526	2.11531	5.49536
618.074	5.02787	2.31178	5.05085
619.038	5.99535	2.59598	4.70866
620.002	5.99535	3.03164	4.50033
620.966	5.99535	3.77326	4.41717
621.931	5.99535	4.41487	4.44206
622.895	5.99535	3.43439	4.54649
623.859	5.00964	2.80022	4.67214
624.823	4.44452	2.4263	4.7272
625.788	4.12065	2.20414	4.6381
626.752	3.92655	2.08506	4.44559
627.716	3.83569	2.04164	4.24229
628.68	3.83901	2.05483	4.08681
629.644	3.93348	2.11031	3.99274
630.609	4.11752	2.1981	3.94639
631.573	4.38362	2.31419	3.92118
632.537	4.69718	2.46194	3.89283
633.501	4.96565	2.65217	3.8519
634.466	5.1027	2.89968	3.80441
635.43	5.19775	3.20497	3.75954
636.394	5.50409	3.46676	3.71826
637.358	5.96998	3.40105	3.67242
638.323	5.9669	3.0459	3.61494
639.287	5.96329	2.68193	3.55093
640.251	5.95915	2.39447	3.49888
641.215	5.95446	2.18574	3.48072
642.179	5.53602	2.04642	3.5108
643.144	4.57448	1.96761	3.58887
644.108	4.22529	1.94141	3.69595
645.072	4.0728	1.96013	3.796
646.036	4.04291	2.01583	3.85134
647.001	4.11344	2.09995	3.84897
647.965	4.2908	2.20375	3.80801
648.929	4.63286	2.31958	3.75643
649.893	5.49275	2.44173	3.70815
650.858	5.88633	2.56324	3.66006
651.822	5.88723	2.66697	3.60339
652.786	5.88794	2.71765	3.53717
653.75	5.8884	2.67836	3.47268
654.715	4.66977	2.55316	3.42674
655.679	3.9751	2.38846	3.41311
656.643	3.60961	2.22913	3.43648
657.607	3.39292	2.09864	3.49068
658.572	3.27867	2.00645	3.55938
659.536	3.2536	1.95666	3.62107
660.5	3.31508	1.94955	3.65817
661.464	3.45673	1.97795	3.66507
662.428	3.66031	2.02547	3.64918
663.393	3.89555	2.07084	3.62532
664.357	4.12109	2.09649	3.60885
665.321	4.27629	2.09648	3.60873
666.285	4.29462	2.08189	3.61972
667.25	4.21209	2.07905	3.61972
668.214	4.21209	2.10618	3.58838
669.178	4.42489	2.14031	3.53427
670.142	4.71945	2.14792	3.48578
671.106	4.75215	2.1257	3.46694
672.071	4.50173	2.07957	3.48992
673.035	4.17824	2.01581	3.55362
673.999	3.86828	1.94643	3.64419
674.963	3.60125	1.88915	3.73712
675.928	3.39881	1.86172	3.80213
676.892	3.2777	1.87535	3.81314
677.856	3.24837	1.93186	3.76314
678.82	3.32169	2.02594	3.67088
679.785	3.52316	2.14903	3.56919
680.749	3.9212	2.29007	3.48717
681.713	4.77801	2.43263	3.44164
682.677	5.86192	2.55119	3.43708
683.641	5.86542	2.61165	3.46859
684.606	4.48889	2.58581	3.52493
685.57	3.90454	2.47713	3.59266
686.534	3.63848	2.32338	3.66138
687.499	3.53867	2.16908	3.72616
688.463	3.54895	2.04553	3.78468
689.427	3.62813	1.96952	3.8328
690.391	3.73039	1.9487	3.86184
691.355	3.81073	1.98584	3.86289
692.32	3.85231	2.08019	3.8344
693.284	3.87663	2.22653	3.78466
694.248	3.9141	2.41089	3.72655
695.212	3.97244	2.60377	3.67088
696.177	4.02314	2.75952	3.62483
697.141	4.01329	2.84025	3.59419
698.105	3.91983	2.84697	3.58587
699.069	3.78249	2.80694	3.60757
700.034	3.6584	2.74221	3.66445
700.998	3.58306	2.66393	3.75455
701.962	3.57136	2.58003	3.86472
702.926	3.62639	2.49803	3.97039
703.89	3.74106	2.42298	4.04485
704.855	3.89279	2.35758	4.07303
705.819	4.03237	2.30411	4.06218
706.783	4.09661	2.26743	4.03233
707.747	4.06811	2.25599	3.99983
708.712	3.99573	2.28082	3.96923
709.676	3.93551	2.35364	3.93533
710.64	3.91667	2.4849	3.89093
711.604	3.94925	2.67808	3.8344
712.568	4.03739	2.90915	3.7729
713.533	4.18778	3.07976	3.71944
714.497	4.41294	3.05194	3.68733
715.461	4.68365	2.84429	3.75123
716.426	4.98738	2.63606	3.76707
717.39	4.95733	2.46827	3.80325
718.354	4.58692	2.34924	3.85055
719.318	4.22973	2.27214	3.89846
720.282	4.00222	2.22832	3.93919
721.247	3.91069	2.2114	3.97125
722.211	3.94546	2.21896	3.99922
723.175	4.09299	2.25272	4.0304
724.139	4.31865	2.31776	4.07148
725.104	4.514	2.42107	4.12694
726.068	4.5075	2.56933	4.19761
727.032	4.31633	2.76302	4.27782
727.996	4.10614	2.97994	4.35263
728.961	3.95734	3.14401	4.39949
729.925	3.88049	3.14807	4.39924
730.889	3.86452	3.00052	4.35065
731.853	3.8927	2.809	4.27254
732.817	3.94614	2.63953	4.19062
733.782	4.00676	2.50797	4.12424
734.746	4.06372	2.41106	4.08226
735.71	4.12043	2.34242	4.06546
736.674	4.19312	2.29906	4.07085
737.639	4.29902	2.28319	4.09455
738.603	4.43634	2.30093	4.132
739.567	4.55601	2.35907	4.17612
740.531	4.56227	2.46118	4.21613
741.495	4.42697	2.60222	4.23995
742.46	4.24216	2.76018	4.24022
743.424	4.09446	2.88919	4.21859
744.388	4.01651	2.93768	4.18358
745.352	4.00959	2.89462	4.1439
746.317	4.059	2.79367	4.10475
747.281	4.13746	2.67069	4.06915
748.245	4.2087	2.5471	4.04199
749.209	4.24141	2.43726	4.03152
750.174	4.22673	2.35349	4.04648
751.138	4.17829	2.30525	4.0899
752.102	4.11779	2.29701	4.15245
753.066	4.06679	2.32675	4.20877
754.031	4.04638	2.38535	4.22498
754.995	4.07704	2.45772	4.18109
755.959	4.17631	2.52833	4.09037
756.923	4.35111	2.59004	3.99025
757.888	4.56822	2.64772	3.91872
758.852	4.69049	2.71025	3.90176
759.816	4.56726	2.77696	3.95245
760.78	4.30748	2.82806	4.07118
761.744	4.07931	2.83033	4.23999
762.709	3.94181	2.76599	4.41034
763.673	3.90192	2.6541	4.50356
764.637	3.94951	2.53099	4.46459
765.601	4.05702	2.42375	4.32521
766.566	4.16504	2.34507	4.16574
767.53	4.19534	2.29839	4.04453
768.494	4.13143	2.28257	3.98319
769.458	4.04158	2.29485	3.97794
770.423	3.99584	2.33284	4.01005
771.387	4.02923	2.39648	4.05445
772.351	4.15379	2.4896	4.09118
773.315	4.36901	2.61999	4.11578
774.279	4.65802	2.79572	4.13951
775.244	4.96364	3.01103	4.17893
776.208	5.15138	3.20417	4.24471
777.172	5.08639	3.22634	4.33467
778.136	4.82513	3.03211	4.43111
779.101	4.51273	2.76966	4.50309
780.065	4.23236	2.54247	4.51942
781.029	4.01429	2.3753	4.471
781.993	3.86368	2.26621	4.38021
782.958	3.77246	2.20807	4.28514
783.922	3.72444	2.19437	4.21836
784.886	3.70101	2.2205	4.1968
785.85	3.69138	2.28381	4.21899
786.814	3.70212	2.38241	4.26381
787.779	3.75755	2.51243	4.29334
788.743	3.89448	2.66271	4.27078
789.707	4.16577	2.8079	4.18939
790.671	4.67676	2.90857	4.07845
791.636	5.82741	2.93336	3.97775
792.6	5.99535	2.88649	3.91463
793.564	4.98979	2.79633	3.89848
794.528	4.28777	2.68632	3.92429
795.493	3.91407	2.56901	3.97727
796.457	3.7096	2.45413	4.03788
797.421	3.61762	2.35362	4.08809
798.385	3.61197	2.28048	4.1162
799.35	3.68048	2.24616	4.11836
800.314	3.81961	2.25952	4.0969
801.278	4.03161	2.32695	4.05891
802.242	4.31962	2.45226	4.01595
803.207	4.67115	2.63372	3.98201
804.171	5.00859	2.85242	3.9696
805.135	5.15761	3.04654	3.98484
806.099	5.07464	3.11316	4.02378
807.063	4.92061	3.02604	4.07139
808.028	4.78664	2.87469	4.10633
808.992	4.67409	2.73323	4.11307
809.956	4.56635	2.62262	4.09362
810.92	4.46638	2.53753	4.06618
811.885	4.39962	2.46616	4.05201
812.849	4.40057	2.40124	4.06258
813.813	4.50845	2.34497	4.09362
814.777	4.78503	2.3074	4.1255
815.741	5.41394	2.30089	4.13128
816.706	5.99535	2.33539	4.09336
817.67	5.99535	2.41581	4.01679
818.634	5.99535	2.53876	3.9249
819.598	4.98229	2.68655	3.84339
820.563	4.55239	2.81939	3.78972
821.527	4.36212	2.88392	3.77088
822.491	4.31531	2.85589	3.78484
823.455	4.3603	2.7629	3.82246
824.42	4.43815	2.64643	3.86918
825.384	4.47578	2.53204	3.90847
826.348	4.4366	2.43162	3.92731
827.312	4.36108	2.35208	3.92146
828.277	4.31503	2.2988	3.89569
829.241	4.34408	2.27555	3.85882
830.205	4.48127	2.28344	3.81823
831.169	4.78401	2.3199	3.77804
832.134	5.52082	2.37843	3.74128
833.098	5.99535	2.44957	3.71252
834.062	5.99535	2.52405	3.69848
835.026	5.99535	2.59694	3.70576
835.99	5.99535	2.66863	3.73708
836.955	5.99535	2.73876	3.78838
837.919	5.99535	2.79584	3.84804
838.883	5.99535	2.81277	3.90066
839.847	5.99535	2.76492	3.93435
840.812	5.10667	2.66041	3.94783
841.776	4.76632	2.53597	3.95066
842.74	4.63246	2.42616	3.95694
843.704	4.62792	2.34916	3.97899
844.668	4.74986	2.30984	4.02422
845.633	5.05324	2.30543	4.0945
846.597	5.856	2.3298	4.18465
847.561	5.99535	2.37633	4.27975
848.525	5.99535	2.43968	4.35423
849.49	5.99535	2.51581	4.38025
850.454	5.99535	2.59939	4.34677
851.418	5.99535	2.68055	4.27087
852.382	5.99535	2.74438	4.18553
853.347	5.99535	2.77692	4.1195
854.311	5.99535	2.77373	4.0879
855.275	5.99535	2.74069	4.09299
856.239	5.99535	2.68674	4.12889
857.204	5.99535	2.61912	4.18672
858.168	5.99535	2.54523	4.25886
859.132	5.99535	2.47553	4.34006
860.096	5.99535	2.42255	4.42472
861.061	5.76073	2.39781	4.502
862.025	5.95731	2.40929	4.55476
862.989	5.99535	2.4603	4.56684
863.953	5.99535	2.54855	4.53518
864.917	5.99535	2.66347	4.47296
865.882	5.99535	2.78211	4.40005
866.846	5.99535	2.86795	4.33114
867.81	5.99535	2.88669	4.27189
868.774	5.99535	2.83535	4.22233
869.739	5.99535	2.74428	4.1824
870.703	5.99535	2.64903	4.1551
871.667	5.99535	2.57244	4.14604
872.631	5.99535	2.5244	4.16002
873.596	5.99535	2.50576	4.19806
874.56	5.99535	2.51085	4.25686
875.524	5.99535	2.52919	4.3306
876.488	5.99535	2.54923	4.41392
877.452	5.69946	2.56454	4.50297
878.417	5.43339	2.57881	4.59242
879.381	5.4106	2.60464	4.67051
880.345	5.52118	2.65684	4.7184
881.309	5.67484	2.74536	4.72009
882.274	5.75523	2.86741	4.67709
883.238	5.73306	2.9947	4.60999
884.202	5.71062	3.06413	4.5444
885.166	5.77704	3.01925	4.49703
886.131	5.92714	2.88297	4.47205
887.095	5.99044	2.72393	4.46503
888.059	5.77058	2.58733	4.47015
889.023	5.43568	2.48918	4.48601
889.987	5.17733	2.43168	4.51696
890.952	5.04004	2.41238	4.56907
891.916	5.01738	2.42714	4.64442
892.88	5.08625	2.47005	4.7364
893.844	5.20097	2.53215	4.82804
894.809	5.28667	2.60062	4.89532
895.773	5.28424	2.66117	4.91639
896.737	5.21568	2.70424	4.88296
897.701	5.14253	2.7302	4.80436
898.666	5.09645	2.74643	4.70179
899.63	5.07222	2.75867	4.59881
900.594	5.04786	2.7645	4.51513
901.558	5.00864	2.75456	4.46401
902.523	4.96038	2.72124	4.45179
903.487	4.92058	2.66743	4.47835
904.451	4.90096	2.60641	4.53834
905.415	4.89891	2.55404	4.62381
906.38	4.89967	2.52254	4.72771
907.344	4.88743	2.51907	4.84583
908.308	4.85956	2.54679	4.9739
909.272	4.83002	2.6059	5.09748
910.236	4.81939	2.69359	5.18128
911.201	4.84418	2.80239	5.1768
912.165	4.91337	2.91732	5.06305
913.129	5.0287	3.01436	4.8752
914.093	5.18348	3.0669	4.67363
915.058	5.35241	3.06221	4.50386
916.022	5.46881	3.01138	4.3882
916.986	5.43602	2.93821	4.33328
917.95	5.24401	2.86321	4.33732
918.914	4.99418	2.79778	4.39396
919.879	4.77414	2.74586	4.49329
920.843	4.62269	2.70731	4.62154
921.807	4.55471	2.68114	4.76006
922.771	4.57875	2.66795	4.88563
923.736	4.70492	2.671	4.97411
924.7	4.94997	2.69519	5.00738
925.664	5.34354	2.74425	4.9808
926.628	5.93139	2.81722	4.90571
927.593	5.99535	2.90491	4.80511
928.557	5.99535	2.98912	4.70587
929.521	5.99535	3.04887	4.6316
930.485	5.70199	3.0731	4.59777
931.449	5.42738	3.06539	4.60878
932.414	5.20971	3.03311	4.65548
933.378	5.03375	2.97729	4.71484
934.342	4.90412	2.89702	4.75743
935.307	4.82751	2.80002	4.76591
936.271	4.80451	2.70379	4.75039
937.235	4.82904	2.62715	4.74138
938.199	4.89265	2.58322	4.76933
939.163	4.9948	2.57802	4.85127
940.128	5.16066	2.61194	4.98663
941.092	5.48131	2.68156	5.15686
942.056	5.99535	2.78069	5.32754
943.02	5.99535	2.89996	5.45853
943.985	5.99535	3.02333	5.52149
944.949	5.99535	3.12232	5.51094
945.913	5.99535	3.16004	5.44083
946.877	5.99535	3.11915	5.33758
947.841	5.99535	3.02344	5.23465
948.806	5.43758	2.91411	5.16467
949.77	5.18206	2.81918	5.15092
950.734	5.16595	2.74813	5.20108
951.698	5.27693	2.69901	5.3018
952.663	5.38689	2.66647	5.4145
953.627	5.32386	2.648	5.48655
954.591	5.10021	2.6467	5.49041
955.555	4.87668	2.66972	5.45265
956.52	4.74127	2.7237	5.42677
957.484	4.72159	2.80945	5.45077
958.448	4.83722	2.91632	5.53002
959.412	5.13484	3.01765	5.63362
960.376	5.78669	3.07685	5.70051
961.341	5.99535	3.07282	5.67723
962.305	5.99535	3.01822	5.57052
963.269	5.74357	2.94133	5.43815
964.234	4.92636	2.86258	5.33623
965.198	4.49285	2.79151	5.29599
966.162	4.23679	2.73366	5.32856
967.126	4.10181	2.69528	5.43246
968.09	4.06471	2.68362	5.59535
969.055	4.11103	2.70469	5.791
970.019	4.22159	2.76057	5.97629
970.983	4.35761	2.84649	6.09994
971.947	4.45644	2.94786	6.13103
972.912	4.47527	3.03993	6.08038
973.876	4.44634	3.09726	5.98545
974.84	4.44032	3.11148	5.88247
975.804	4.50824	3.09631	5.79637
976.769	4.66986	3.07113	5.74231
977.733	4.89992	3.04561	5.72737
978.697	5.07084	3.01755	5.74828
979.661	5.01034	2.97985	5.78682
980.625	4.79582	2.92937	5.80855
981.59	4.60106	2.87137	5.77669
982.554	4.48658	2.8168	5.68167
983.518	4.44854	2.77666	5.55383
984.482	4.46167	2.75871	5.44094
985.447	4.49475	2.76712	5.38195
986.411	4.52526	2.80318	5.39803
987.375	4.54991	2.86585	5.49064
988.339	4.57516	2.95106	5.63313
989.303	4.59373	3.04948	5.75694
990.268	4.57408	3.14343	5.76942
991.232	4.48713	3.20755	5.64177
992.196	4.34707	3.22036	5.44624
993.16	4.19984	3.1808	5.2705
994.125	4.08241	3.10805	5.1613
995.089	4.00944	3.02457	5.1298
996.053	3.97922	2.94483	5.16421
997.017	3.9812	2.87551	5.23314
997.982	4.00255	2.81975	5.28774
998.946	4.03409	2.78052	5.28007
999.91	4.07261	2.76138	5.19836
1000.87	4.11698	2.76549	5.07766
1001.84	4.16065	2.79413	4.96953
1002.8	4.18824	2.84521	4.91344
1003.77	4.18422	2.91244	4.92966
1004.73	4.14895	2.98532	5.01855
1005.7	4.10187	3.05078	5.15431
1006.66	4.06708	3.09662	5.27459
1007.62	4.05891	3.11537	5.29987
1008.59	4.07667	3.1066	5.20737
1009.55	4.10509	3.07625	5.06042
1010.52	4.12074	3.03398	4.93844
1011.48	4.10742	2.98961	4.88605
1012.45	4.07076	2.95021	4.91326
1013.41	4.03423	2.91892	5.00347
1014.37	4.02318	2.89596	5.11539
1015.34	4.05451	2.88109	5.19146
1016.3	4.13362	2.87616	5.19055
1017.27	4.25112	2.8861	5.12127
1018.23	4.37536	2.91739	5.0271
1019.19	4.45237	2.97475	4.94746
1020.16	4.44107	3.05673	4.9018
1021.12	4.35689	3.15035	4.89383
1022.09	4.24737	3.22757	4.91879
1023.05	4.14476	3.25473	4.96802
1024.02	4.05802	3.21949	5.03075
1024.98	3.98571	3.14284	5.09443
1025.94	3.92776	3.05605	5.14632
1026.91	3.88997	2.97884	5.1777
1027.87	3.88153	2.91692	5.18881
1028.84	3.90979	2.86843	5.18895
1029.8	3.97484	2.83029	5.19046
1030.77	4.065	2.8026	5.19996
1031.73	4.15493	2.78966	5.21318
1032.69	4.21453	2.79855	5.21711
1033.66	4.23104	2.83661	5.20098
1034.62	4.22001	2.90954	5.16922
1035.59	4.20758	3.01952	5.14318
1036.55	4.20855	3.16179	5.14994
1037.52	4.21987	3.31704	5.20877
1038.48	4.22545	3.44112	5.3221
1039.44	4.20786	3.47564	5.46898
1040.41	4.16126	3.40291	5.60379
1041.37	4.09477	3.26769	5.67581
1042.34	4.02449	3.12286	5.66968
1043.3	3.96504	2.99603	5.61533
1044.26	3.92681	2.89538	5.55086
1045.23	3.91615	2.82094	5.49317
1046.19	3.93542	2.7716	5.43985
1047.16	3.98186	2.74844	5.38493
1048.12	4.04607	2.7558	5.33067
1049.09	4.11236	2.80044	5.28683
1050.05	4.16375	2.88921	5.2613
1051.01	4.19044	3.02462	5.25247
1051.98	4.19315	3.1945	5.24873
1052.94	4.17691	3.35115	5.23583
1053.91	4.14424	3.40758	5.208
1054.87	4.09663	3.32385	5.17431
1055.84	4.04049	3.16668	5.15445
1056.8	3.98783	3.01117	5.16929
1057.76	3.94958	2.88735	5.23312
1058.73	3.92766	2.79774	5.34747
1059.69	3.91175	2.73579	5.49345
1060.66	3.88442	2.69461	5.62439
1061.62	3.8354	2.67061	5.6792
1062.59	3.77358	2.6642	5.63297
1063.55	3.72207	2.67815	5.52626
1064.51	3.70381	2.71514	5.42194
1065.48	3.73264	2.77514	5.35907
1066.44	3.81058	2.85313	5.34485
1067.41	3.92477	2.93743	5.36348
1068.37	4.04329	3.01015	5.38911
1069.34	4.12	3.0527	5.40309
1070.3	4.12402	3.05496	5.40707
1071.26	4.06649	3.01931	5.41926
1072.23	3.98107	2.95557	5.45862
1073.19	3.89284	2.87455	5.53162
1074.16	3.81294	2.78665	5.62632
1075.12	3.74654	2.70282	5.71278
1076.08	3.69865	2.63411	5.75288
1077.05	3.6746	2.59026	5.72226
1078.01	3.67753	2.57835	5.62837
1078.98	3.70565	2.60231	5.50402
1079.94	3.75047	2.66287	5.38685
1080.91	3.7972	2.75705	5.30619
1081.87	3.82934	2.87647	5.28056
1082.83	3.83684	3.0034	5.31855
1083.8	3.82118	3.10659	5.4182
1084.76	3.79159	3.14734	5.56403
1085.73	3.75726	3.1072	5.72339
1086.69	3.72272	3.00785	5.85057
1087.66	3.68853	2.88941	5.9097
1088.62	3.65409	2.78215	5.90062
1089.58	3.62024	2.70018	5.85255
1090.55	3.59006	2.64624	5.79514
1091.51	3.56795	2.61667	5.74279
1092.48	3.55823	2.60508	5.69788
1093.44	3.5635	2.60567	5.65976
1094.4	3.58354	2.61555	5.63078
1095.37	3.61421	2.63524	5.6165
1096.33	3.64715	2.6664	5.62184
1097.3	3.67112	2.70812	5.64635
1098.26	3.6765	2.7535	5.68155
1099.23	3.6608	2.78901	5.71275
1100.19	3.63064	2.79929	5.72713
1101.15	3.59817	2.77666	5.72507
1102.12	3.57496	2.72684	5.72418
1103.08	3.56795	2.66381	5.75192
1104.05	3.57729	2.60076	5.83378
1105.01	3.59564	2.54552	5.98382
1105.98	3.60937	2.50103	6.19501
1106.94	3.60404	2.46747	6.4231
1107.9	3.5735	2.44437	6.57874
1108.87	3.52494	2.43149	6.58432
1109.83	3.47387	2.42889	6.46504
1110.8	3.43458	2.43628	6.31148
1111.76	3.41447	2.45208	6.1877
1112.73	3.41279	2.47259	6.11453
1113.69	3.42233	2.49193	6.08925
1114.65	3.43294	2.50281	6.10159
1115.62	3.43627	2.49898	6.14281
1116.58	3.42938	2.47782	6.20991
1117.55	3.41455	2.44165	6.30612
1118.51	3.39581	2.39636	6.43927
1119.48	3.37585	2.34874	6.61933
1120.44	3.35551	2.30439	6.85418
1121.4	3.33511	2.26716	7.13916
1122.37	3.31585	2.23944	7.43246
1123.33	3.3	2.22266	7.62602
1124.3	3.2899	2.21751	7.60516
1125.26	3.28669	2.22376	7.40426
1126.22	3.28991	2.23979	7.15845
1127.19	3.29755	2.26231	6.95536
1128.15	3.30657	2.2863	6.82077
1129.12	3.3137	2.30584	6.75049
1130.08	3.31623	2.31555	6.7306
1131.05	3.31298	2.3127	6.749
1132.01	3.30488	2.29835	6.80434
1132.97	3.29462	2.27699	6.91177
1133.94	3.28525	2.25463	7.10615
1134.9	3.27858	2.23646	7.4521
1135.87	3.27436	2.22518	8.10812
1136.83	3.27088	2.22055	8.59143
1137.8	3.26641	2.22027	8.59143
1138.76	3.26066	2.22175	8.59143
1139.72	3.25477	2.22422	8.59143
1140.69	3.25035	2.22933	8.59143
1141.65	3.2485	2.24013	8.59143
1142.62	3.24954	2.25847	7.91984
1143.58	3.2536	2.283	7.46072
1144.55	3.26092	2.30849	7.23619
1145.51	3.27098	2.32749	7.1699
1146.47	3.2812	2.334	7.24151
1147.44	3.28652	2.32685	7.45579
1148.4	3.2817	2.30973	7.84828
1149.37	3.26535	2.28839	8.56343
1150.33	3.24239	2.26749	8.59143
1151.29	3.2221	2.24963	8.59143
1152.26	3.21323	2.2361	8.59143
1153.22	3.21988	2.22801	8.59143
1154.19	3.23962	2.22684	8.59143
1155.15	3.26397	2.23377	8.59143
1156.12	3.28177	2.2488	8.59143
1157.08	3.28468	2.26991	8.59143
1158.04	3.27201	2.2932	8.59143
1159.01	3.25044	2.31399	8.59143
1159.97	3.22908	2.32833	8.59143
1160.94	3.21457	2.33424	8.59143
1161.9	3.20917	2.33194	8.59143
1162.87	3.21133	2.32307	8.59143
1163.83	3.21773	2.30991	8.59143
1164.79	3.22547	2.29493	8.59143
1165.76	3.23325	2.28056	8.59143
1166.72	3.24095	2.26882	8.59143
1167.69	3.24836	2.26097	8.59143
1168.65	3.25445	2.25746	8.59143
1169.62	3.25778	2.25811	8.59143
1170.58	3.25791	2.26275	8.59143
1171.54	3.25621	2.27152	8.59143
1172.51	3.25512	2.28477	8.59143
1173.47	3.25666	2.30245	8.59143
1174.44	3.26109	2.32345	8.59143
1175.4	3.26704	2.34521	8.59143
1176.36	3.27262	2.36393	8.59143
1177.33	3.27678	2.37548	8.59143
1178.29	3.27942	2.37662	8.59143
1179.26	3.28046	2.36618	8.59143
1180.22	3.27871	2.34561	8.59143
1181.19	3.27193	2.31868	8.59143
1182.15	3.25842	2.29036	8.59143
1183.11	3.23906	2.26556	8.59143
1184.08	3.21779	2.24809	8.59143
1185.04	3.2002	2.24006	8.59143
1186.01	3.19107	2.24169	8.59143
1186.97	3.19245	2.25142	8.59143
1187.94	3.20296	2.26639	8.59143
1188.9	3.21823	2.2831	8.59143
1189.86	3.23279	2.2982	8.59143
1190.83	3.24221	2.30941	8.59143
1191.79	3.24511	2.31567	8.59143
1192.76	3.24319	2.31688	8.59143
1193.72	3.23977	2.31335	8.59143
1194.69	3.23756	2.30531	8.59143
1195.65	3.23721	2.29297	8.59143
1196.61	3.23692	2.27695	8.59143
1197.58	3.23359	2.25873	8.59143
1198.54	3.22481	2.24067	8.59143
1199.51	3.21202	2.22689	8.59166
1200.47	3.19618	2.21737	8.59164
1201.43	3.18334	2.21525	8.59162
1202.4	3.17722	2.22094	8.59159
1203.36	3.17851	2.2332	8.59155
1204.33	3.18463	2.24937	8.59155
1205.29	3.19125	2.26586	8.59152
1206.26	3.19503	2.27918	8.5915
1207.22	3.19556	2.28686	8.59148
1208.18	3.19523	2.28798	8.59148
1209.15	3.19693	2.28294	8.59145
1210.11	3.20164	2.27274	8.59145
1211.08	3.20742	2.25838	8.59145
1212.04	3.2106	2.24081	8.59145
1213.01	3.20803	2.2213	8.59145
1213.97	3.19908	2.20195	8.59143
1214.93	3.18575	2.18553	8.59143
1215.9	3.17116	2.17493	8.59143
1216.86	3.15803	2.17206	8.59143
1217.83	3.14786	2.1769	8.59143
1218.79	3.14136	2.18708	8.59145
1219.76	3.13913	2.19844	8.59145
1220.72	3.14194	2.20669	8.59145
1221.68	3.15021	2.2093	8.59148
1222.65	3.16323	2.20657	8.59148
1223.61	3.17851	2.20079	8.5915
1224.58	3.19217	2.19448	8.59152
1225.54	3.20036	2.18876	8.59155
1226.51	3.20122	2.18319	8.59155
1227.47	3.19579	2.17665	8.59157
1228.43	3.18727	2.16846	8.59159
1229.4	3.179	2.15906	8.59162
1230.36	3.17309	2.14979	8.59164
1231.33	3.16989	2.14218	8.59166
1232.29	3.16841	2.13748	8.59169
1233.25	3.16725	2.13637	8.59173
1234.22	3.16502	2.13911	8.59176
1235.18	3.16093	2.14561	8.59178
1236.15	3.15481	2.15513	8.5918
1237.11	3.14739	2.16608	8.59182
1238.08	3.14019	2.17571	8.59185
1239.04	3.13493	2.1807	8.59187
1240	3.13275	2.17826	8.59189
1240.97	3.13355	2.16764	8.59192
1241.93	3.13585	2.1508	8.59192
1242.9	3.13765	2.13158	8.59192
1243.86	3.1376	2.11416	8.59192
1244.83	3.13596	2.10132	8.59192
1245.79	3.13447	2.09402	8.59189
1246.75	3.13514	2.0916	8.59187
1247.72	3.13855	2.0927	8.59187
1248.68	3.14312	2.09618	8.59185
1249.65	3.14568	2.10145	8.59182
1250.61	3.14363	2.10827	8.59182
1251.58	3.13703	2.11612	8.5918
1252.54	3.12901	2.12371	8.5918
1253.5	3.12373	2.12905	8.5918
1254.47	3.1235	2.13012	6.74742
1255.43	3.12697	2.12577	5.91881
1256.4	3.12956	2.1164	5.36102
1257.36	3.1262	2.10376	4.93047
1258.32	3.11456	2.09005	4.57442
1259.29	3.09646	2.07706	4.26469
1260.25	3.07611	2.06555	3.98426
1261.22	3.05701	2.0555	3.72321
1262.18	3.04014	2.04669	3.47677
1263.15	3.02402	2.03912	3.2435
1264.11	3.00636	2.03291	3.02373
1265.07	2.98552	2.02774	2.81814
1266.04	2.96101	2.02221	2.62704
1267	2.93277	2.01381	2.44998
1267.97	2.90036	1.99991	2.28589
1268.93	2.86261	1.97876	2.13331
1269.9	2.81831	1.95045	1.99082
1270.86	2.76714	1.9165	1.85729
1271.82	2.71022	1.87893	1.73199
1272.79	2.6496	1.8393	1.61445
1273.75	2.58731	1.79836	1.50422
1274.72	2.52435	1.75638	1.40072
1275.68	2.46066	1.71365	1.30321
1276.65	2.3957	1.67065	1.21096
1277.61	2.32926	1.6281	1.12336
1278.57	2.262	1.58648	1.04003
1279.54	2.19515	1.54585	0.96072
1280.5	2.1299	1.50572	0.88521
1281.47	2.06669	1.46536	0.81315
1282.43	2.00523	1.42406	0.74405
1283.39	1.94469	1.38151	0.67734
1284.36	1.88438	1.33768	0.6125
1285.32	1.82395	1.29269	0.54909
1286.29	1.76353	1.24664	0.48683
1287.25	1.70346	1.19956	0.4255
1288.22	1.64401	1.1515	0.36495
1289.18	1.58526	1.10266	0.3051
1290.14	1.52718	1.05337	0.24588
1291.11	1.46966	1.004	0.1872
1292.07	1.41267	0.95484	0.12897
1293.04	1.35624	0.90603	0.07108
1294	1.30049	0.85763	0.01344
1294.97	1.24554	0.80967	-0.04397
1295.93	1.19151	0.76213	-0.10107
1296.89	1.13843	0.71494	-0.1578
1297.86	1.08629	0.66794	-0.21411
1298.82	1.03502	0.62095	-0.26996
1299.79	0.98459	0.57385	-0.32531
1300.75	0.93506	0.52668	-0.38002
1301.72	0.88649	0.47964	-0.4339
1302.68	0.83897	0.43302	-0.48681
1303.64	0.79254	0.38707	-0.53868
1304.61	0.74719	0.34199	-0.58953
1305.57	0.70294	0.29794	-0.63935
1306.54	0.65991	0.25509	-0.688
1307.5	0.61827	0.21358	-0.73524
1308.46	0.57815	0.17351	-0.78089
1309.43	0.53954	0.13484	-0.82491
1310.39	0.5023	0.09749	-0.86744
1311.36	0.46631	0.06139	-0.90863
1312.32	0.43152	0.02657	-0.94851
1313.29	0.39802	-0.00686	-0.98694
1314.25	0.36591	-0.03884	-1.02379
1315.21	0.33516	-0.06948	-1.05903
1316.18	0.30563	-0.09899	-1.09282
1317.14	0.2771	-0.12757	-1.12537
1318.11	0.2495	-0.15527	-1.15674
1319.07	0.2229	-0.18192	-1.1868
1320.04	0.1975	-0.20725	-1.21531
1321	0.17346	-0.23111	-1.24212
1321.96	0.1508	-0.25352	-1.26728
1322.93	0.12938	-0.27464	-1.29099
1323.89	0.10904	-0.29466	-1.31347
1324.86	0.08965	-0.31367	-1.33485
1325.82	0.07114	-0.3317	-1.35513
1326.79	0.05348	-0.34874	-1.3743
1327.75	0.03664	-0.3648	-1.39236
1328.71	0.02056	-0.37997	-1.40939
1329.68	0.00518	-0.39436	-1.42546
1330.64	-0.00953	-0.40802	-1.44064
1331.61	-0.02353	-0.42098	-1.45486
1332.57	-0.03675	-0.43316	-1.46802
1333.53	-0.04909	-0.44449	-1.47995
1334.5	-0.06053	-0.45495	-1.49061
1335.46	-0.07118	-0.46467	-1.50012
1336.43	-0.08132	-0.47385	-1.50884
1337.39	-0.09131	-0.48275	-1.51728
1338.36	-0.1014	-0.49156	-1.52592
1339.32	-0.11165	-0.50025	-1.53495
1340.28	-0.12186	-0.50865	-1.54416
1341.25	-0.13175	-0.51659	-1.55309
1342.21	-0.1411	-0.52396	-1.56134
1343.18	-0.14986	-0.53078	-1.56871
1344.14	-0.1581	-0.53717	-1.57527
1345.11	-0.16596	-0.54325	-1.58119
1346.07	-0.17353	-0.54912	-1.58668
1347.03	-0.18087	-0.55481	-1.59185
1348	-0.18799	-0.56035	-1.59675
1348.96	-0.19489	-0.56572	-1.60139
1349.93	-0.2016	-0.57094	-1.6058
1350.89	-0.20814	-0.57604	-1.61001
1351.86	-0.21457	-0.58107	-1.61411
1352.82	-0.22095	-0.58607	-1.61821
1353.78	-0.22735	-0.59111	-1.62243
1354.75	-0.23378	-0.59622	-1.62681
1355.71	-0.24016	-0.6013	-1.63129
1356.68	-0.24632	-0.60624	-1.6357
1357.64	-0.25213	-0.61094	-1.63986
1358.61	-0.25762	-0.61545	-1.64376
1359.57	-0.26299	-0.61999	-1.64759
1360.53	-0.26857	-0.62485	-1.65169
1361.5	-0.27456	-0.6302	-1.6564
1362.46	-0.28094	-0.636	-1.6618
1363.43	-0.2875	-0.64204	-1.66772
1364.39	-0.29404	-0.64813	-1.67384
1365.35	-0.30046	-0.6542	-1.67994
1366.32	-0.30676	-0.66028	-1.68593
1367.28	-0.31295	-0.66638	-1.69181
1368.25	-0.31902	-0.67248	-1.69758
1369.21	-0.32495	-0.67855	-1.70326
1370.18	-0.33075	-0.68458	-1.70892
1371.14	-0.33652	-0.69067	-1.71469
1372.1	-0.34242	-0.69697	-1.72073
1373.07	-0.34854	-0.70353	-1.72711
1374.03	-0.35482	-0.71024	-1.7337
1375	-0.36105	-0.71687	-1.74019
1375.96	-0.36709	-0.72326	-1.74639
1376.93	-0.37297	-0.72945	-1.75237
1377.89	-0.37892	-0.73569	-1.75844
1378.85	-0.38518	-0.74222	-1.76497
1379.82	-0.39187	-0.74918	-1.77209
1380.78	-0.39885	-0.75642	-1.77961
1381.75	-0.4058	-0.7636	-1.78703
1382.71	-0.41236	-0.77038	-1.79391
1383.67	-0.41845	-0.7767	-1.80012
1384.64	-0.4243	-0.78281	-1.80598
1385.6	-0.43035	-0.78918	-1.81205
1386.57	-0.43694	-0.79609	-1.8188
1387.53	-0.44399	-0.80347	-1.82621
1388.5	-0.45116	-0.81092	-1.83385
1389.46	-0.45804	-0.81803	-1.84122
1390.42	-0.46445	-0.82464	-1.8481
1391.39	-0.47046	-0.83088	-1.85458
1392.35	-0.47635	-0.83706	-1.86094
1393.32	-0.48238	-0.84349	-1.86743
1394.28	-0.48862	-0.85023	-1.87409
1395.25	-0.49492	-0.85711	-1.8808
1396.21	-0.5011	-0.86389	-1.8875
1397.17	-0.50711	-0.87047	-1.89423
1398.14	-0.51297	-0.87688	-1.90104
1399.1	-0.51872	-0.88312	-1.90783
1400.07	-0.52427	-0.88914	-1.91435
1401.03	-0.52953	-0.89486	-1.92041
1402	-0.53448	-0.90027	-1.92598
1402.96	-0.53921	-0.90547	-1.93128
1403.92	-0.54385	-0.91058	-1.93659
1404.89	-0.54844	-0.91567	-1.94204
1405.85	-0.55292	-0.92064	-1.94749
1406.82	-0.55717	-0.92537	-1.95267
1407.78	-0.56115	-0.92978	-1.95742
1408.75	-0.56489	-0.93394	-1.96183
1409.71	-0.56856	-0.93803	-1.96614
1410.67	-0.57226	-0.94217	-1.97053
1411.64	-0.576	-0.94636	-1.97493
1412.6	-0.57958	-0.95039	-1.97905
1413.57	-0.58273	-0.95398	-1.98256
1414.53	-0.58528	-0.95693	-1.98534
1415.49	-0.58736	-0.95935	-1.98767
1416.46	-0.58938	-0.96163	-1.99015
1417.42	-0.59184	-0.96424	-1.99338
1418.39	-0.59497	-0.96737	-1.99752
1419.35	-0.59862	-0.97092	-2.00208
1420.32	-0.60251	-0.97462	-2.00638
1421.28	-0.60634	-0.97828	-2.01001
1422.24	-0.60986	-0.98164	-2.01291
1423.21	-0.6129	-0.98454	-2.01523
1424.17	-0.61544	-0.98691	-2.01717
1425.14	-0.61757	-0.98887	-2.01894
1426.1	-0.61946	-0.9906	-2.02067
1427.07	-0.62129	-0.99229	-2.02245
1428.03	-0.62319	-0.99408	-2.02428
1428.99	-0.62513	-0.99594	-2.02605
1429.96	-0.62693	-0.99767	-2.02756
1430.92	-0.62833	-0.99898	-2.02858
1431.89	-0.62912	-0.99966	-2.02901
1432.85	-0.62927	-0.99964	-2.02891
1433.82	-0.62901	-0.99916	-2.02857
1434.78	-0.6288	-0.99868	-2.02847
1435.74	-0.62909	-0.99868	-2.02901
1436.71	-0.63008	-0.99937	-2.03025
1437.67	-0.63167	-1.00068	-2.03189
1438.64	-0.63364	-1.00238	-2.03356
1439.6	-0.63562	-1.00411	-2.03495
1440.56	-0.63725	-1.00547	-2.03584
1441.53	-0.63833	-1.00624	-2.03617
1442.49	-0.6389	-1.00648	-2.03607
1443.46	-0.63918	-1.00642	-2.03573
1444.42	-0.63935	-1.00626	-2.03532
1445.39	-0.63949	-1.00609	-2.03491
1446.35	-0.63956	-1.00584	-2.03447
1447.31	-0.6395	-1.00546	-2.03393
1448.28	-0.63934	-1.00497	-2.03326
1449.24	-0.63916	-1.00447	-2.0325
1450.21	-0.63897	-1.00399	-2.03163
1451.17	-0.63862	-1.00332	-2.03053
1452.14	-0.63782	-1.00215	-2.02905
1453.1	-0.63647	-1.00036	-2.02722
1454.06	-0.63495	-0.9983	-2.02543
1455.03	-0.63401	-0.99677	-2.02438
1455.99	-0.63414	-0.99627	-2.02438
1456.96	-0.63473	-0.9962	-2.0246
1457.92	-0.63498	-0.99579	-2.02401
1458.89	-0.63514	-0.99538	-2.02284
1459.85	-0.63562	-0.99538	-2.02178
1460.81	-0.63612	-0.99543	-2.02083
1461.78	-0.63623	-0.99504	-2.01976
1462.74	-0.63589	-0.99413	-2.01848
1463.71	-0.63537	-0.99301	-2.01709
1464.67	-0.63496	-0.99197	-2.01567
1465.63	-0.63482	-0.9912	-2.0143
1466.6	-0.63502	-0.99077	-2.01313
1467.56	-0.63547	-0.99055	-2.01221
1468.53	-0.636	-0.99035	-2.01151
1469.49	-0.6366	-0.99014	-2.01105
1470.46	-0.63752	-0.99019	-2.01097
1471.42	-0.63891	-0.99073	-2.01131
1472.38	-0.64043	-0.99145	-2.01158
1473.35	-0.64143	-0.9917	-2.01114
1474.31	-0.64177	-0.99136	-2.00998
1475.28	-0.64196	-0.99089	-2.00872
1476.24	-0.6424	-0.9907	-2.00784
1477.21	-0.64311	-0.99078	-2.00737
1478.17	-0.64391	-0.99096	-2.00708
1479.13	-0.64465	-0.99111	-2.00679
1480.1	-0.64527	-0.99117	-2.00641
1481.06	-0.64579	-0.99118	-2.00599
1482.03	-0.6463	-0.99121	-2.00563
1482.99	-0.64687	-0.99134	-2.0054
1483.96	-0.64755	-0.99164	-2.00528
1484.92	-0.64835	-0.99214	-2.00521
1485.88	-0.64929	-0.99287	-2.00516
1486.85	-0.65042	-0.99389	-2.00518
1487.81	-0.65162	-0.99503	-2.00534
1488.78	-0.65256	-0.99587	-2.00553
1489.74	-0.65297	-0.9961	-2.00566
1490.7	-0.65307	-0.9959	-2.00579
1491.67	-0.65321	-0.99569	-2.006
1492.63	-0.65349	-0.99564	-2.00624
1493.6	-0.65388	-0.99573	-2.00646
1494.56	-0.65444	-0.99605	-2.00678
1495.53	-0.65527	-0.99675	-2.00742
1496.49	-0.65627	-0.99775	-2.00829
1497.45	-0.65701	-0.99861	-2.00893
1498.42	-0.65721	-0.99904	-2.00895
1499.38	-0.65711	-0.9992	-2.00855
1500.35	-0.65694	-0.99927	-2.0081
1501.31	-0.65661	-0.99911	-2.00766
1502.28	-0.65588	-0.99847	-2.0071
1503.24	-0.65484	-0.99749	-2.00642
1504.2	-0.65406	-0.9969	-2.00591
1505.17	-0.65408	-0.99742	-2.00566
1506.13	-0.65415	-0.9984	-2.00471
1507.1	-0.6525	-0.99774	-2.00154
1508.06	-0.64919	-0.99511	-1.99706
1509.03	-0.64626	-0.99244	-1.99381
1509.99	-0.64465	-0.99084	-1.99253
1510.95	-0.64386	-0.98993	-1.9923
1511.92	-0.64323	-0.98916	-1.9922
1512.88	-0.64254	-0.98838	-1.99192
1513.85	-0.64192	-0.98774	-1.99157
1514.81	-0.64144	-0.98727	-1.99132
1515.78	-0.64092	-0.98678	-1.99114
1516.74	-0.64011	-0.98594	-1.99091
1517.7	-0.63888	-0.98463	-1.99052
1518.67	-0.63732	-0.98294	-1.99
1519.63	-0.63555	-0.98106	-1.98934
1520.6	-0.63362	-0.97903	-1.98832
1521.56	-0.63143	-0.97676	-1.98657
1522.52	-0.62897	-0.97419	-1.9839
1523.49	-0.62626	-0.97131	-1.98038
1524.45	-0.62326	-0.96805	-1.97621
1525.42	-0.61997	-0.96433	-1.97166
1526.38	-0.61654	-0.96031	-1.96711
1527.35	-0.61328	-0.95635	-1.96299
1528.31	-0.61046	-0.95278	-1.9595
1529.27	-0.60807	-0.94963	-1.9565
1530.24	-0.60591	-0.94668	-1.95361
1531.2	-0.60368	-0.94362	-1.95049
1532.17	-0.60121	-0.94021	-1.94694
1533.13	-0.59845	-0.93643	-1.9431
1534.1	-0.59567	-0.93258	-1.93939
1535.06	-0.5932	-0.92907	-1.93621
1536.02	-0.59122	-0.92601	-1.9337
1536.99	-0.58984	-0.92346	-1.93183
1537.95	-0.5894	-0.92166	-1.9307
1538.92	-0.59001	-0.92065	-1.92996
1539.88	-0.59034	-0.91912	-1.92755
1540.85	-0.58816	-0.91495	-1.92077
1541.81	-0.58348	-0.9083	-1.91033
1542.77	-0.57866	-0.90154	-1.89982
1543.74	-0.57527	-0.89618	-1.89144
1544.7	-0.57342	-0.89231	-1.88525
1545.67	-0.57272	-0.88964	-1.88067
1546.63	-0.57285	-0.88798	-1.87715
1547.59	-0.57356	-0.88715	-1.87429
1548.56	-0.57464	-0.88696	-1.87186
1549.52	-0.576	-0.88728	-1.86988
1550.49	-0.57772	-0.88815	-1.86867
1551.45	-0.57995	-0.88973	-1.86854
1552.42	-0.58267	-0.89202	-1.86951
1553.38	-0.58564	-0.89473	-1.87113
1554.34	-0.58859	-0.89757	-1.8729
1555.31	-0.59166	-0.90064	-1.87483
1556.27	-0.59556	-0.9047	-1.8778
1557.24	-0.60085	-0.91039	-1.88276
1558.2	-0.6062	-0.91637	-1.88874
1559.17	-0.60933	-0.92016	-1.89303
1560.13	-0.61101	-0.92238	-1.89569
1561.09	-0.6137	-0.92551	-1.89892
1562.06	-0.61783	-0.93008	-1.90329
1563.02	-0.62246	-0.93516	-1.90804
1563.99	-0.62676	-0.93995	-1.91253
1564.95	-0.63052	-0.94423	-1.91662
1565.92	-0.63399	-0.94827	-1.92064
1566.88	-0.63753	-0.95245	-1.92508
1567.84	-0.64126	-0.95692	-1.93018
1568.81	-0.64494	-0.96141	-1.93564
1569.77	-0.64819	-0.96544	-1.94074
1570.74	-0.65083	-0.96873	-1.94496
1571.7	-0.65301	-0.97136	-1.94827
1572.66	-0.65497	-0.97359	-1.95102
1573.63	-0.65711	-0.97592	-1.9539
1574.59	-0.65977	-0.97878	-1.95751
1575.56	-0.66275	-0.9821	-1.96182
1576.52	-0.66531	-0.98511	-1.96579
1577.49	-0.66697	-0.98723	-1.96855
1578.45	-0.66806	-0.98868	-1.97024
1579.41	-0.66907	-0.98991	-1.97146
1580.38	-0.67013	-0.99107	-1.97258
1581.34	-0.67122	-0.99219	-1.97376
1582.31	-0.67231	-0.99328	-1.97506
1583.27	-0.67341	-0.99437	-1.97648
1584.24	-0.67448	-0.99543	-1.97791
1585.2	-0.67548	-0.9964	-1.97922
1586.16	-0.67639	-0.99724	-1.98034
1587.13	-0.67718	-0.99793	-1.98125
1588.09	-0.67784	-0.99844	-1.98195
1589.06	-0.67838	-0.99879	-1.98247
1590.02	-0.67883	-0.99902	-1.98285
1590.99	-0.67923	-0.99916	-1.98313
1591.95	-0.67957	-0.99923	-1.98328
1592.91	-0.67979	-0.99918	-1.98324
1593.88	-0.6798	-0.99892	-1.98294
1594.84	-0.67953	-0.9984	-1.98231
1595.81	-0.67897	-0.99763	-1.98138
1596.77	-0.67824	-0.9967	-1.98026
1597.73	-0.67747	-0.99573	-1.97902
1598.7	-0.67675	-0.9948	-1.97773
1599.66	-0.6761	-0.99389	-1.97635
1600.63	-0.67544	-0.99293	-1.97482
1601.59	-0.67465	-0.9918	-1.97305
1602.56	-0.67364	-0.99041	-1.971
1603.52	-0.67241	-0.9888	-1.96868
1604.48	-0.67106	-0.98705	-1.96615
1605.45	-0.66967	-0.98526	-1.9635
1606.41	-0.66822	-0.9834	-1.9607
1607.38	-0.66659	-0.98135	-1.95758
1608.34	-0.66456	-0.97893	-1.95391
1609.31	-0.66205	-0.97609	-1.9496
1610.27	-0.65921	-0.973	-1.94481
1611.23	-0.65632	-0.96993	-1.93985
1612.2	-0.65355	-0.96704	-1.93491
1613.16	-0.6509	-0.96432	-1.9299
1614.13	-0.64821	-0.9616	-1.9244
1615.09	-0.64502	-0.95845	-1.91765
1616.06	-0.6408	-0.9543	-1.90883
1617.02	-0.63558	-0.94914	-1.89816
1617.98	-0.63033	-0.94384	-1.88724
1618.95	-0.62599	-0.93935	-1.87762
1619.91	-0.62269	-0.93588	-1.86982
1620.88	-0.62011	-0.93322	-1.86394
1621.84	-0.618	-0.93132	-1.86053
1622.8	-0.61638	-0.93034	-1.86048
1623.77	-0.6154	-0.93045	-1.86431
1624.73	-0.61515	-0.93161	-1.8715
1625.7	-0.61555	-0.93354	-1.88082
1626.66	-0.61633	-0.93579	-1.8909
1627.63	-0.61713	-0.93789	-1.90059
1628.59	-0.61767	-0.93949	-1.90895
1629.55	-0.61788	-0.94043	-1.91531
1630.52	-0.6178	-0.94075	-1.9195
1631.48	-0.61757	-0.94067	-1.92186
1632.45	-0.61746	-0.94055	-1.92325
1633.41	-0.6178	-0.94088	-1.92478
1634.38	-0.61842	-0.9416	-1.92706
1635.34	-0.6182	-0.94161	-1.92917
1636.3	-0.61604	-0.93971	-1.92948
1637.27	-0.6124	-0.93624	-1.92788
1638.23	-0.60858	-0.93247	-1.92554
1639.2	-0.60518	-0.92905	-1.92319
1640.16	-0.60209	-0.9259	-1.92079
1641.13	-0.59912	-0.92284	-1.91815
1642.09	-0.59627	-0.91992	-1.91525
1643.05	-0.5938	-0.91743	-1.9124
1644.02	-0.59198	-0.91567	-1.91011
1644.98	-0.59068	-0.91455	-1.90865
1645.95	-0.58908	-0.91319	-1.9075
1646.91	-0.58634	-0.91057	-1.90563
1647.88	-0.58253	-0.90664	-1.90261
1648.84	-0.57817	-0.9019	-1.89846
1649.8	-0.57349	-0.89666	-1.89313
1650.77	-0.56854	-0.89106	-1.88676
1651.73	-0.56328	-0.88523	-1.87981
1652.7	-0.55702	-0.87864	-1.87246
1653.66	-0.54936	-0.8709	-1.86501
1654.62	-0.54236	-0.86393	-1.85942
1655.59	-0.53808	-0.85963	-1.85693
1656.55	-0.53582	-0.85728	-1.85599
1657.52	-0.53383	-0.85517	-1.85453
1658.48	-0.53113	-0.85235	-1.85163
1659.45	-0.52761	-0.84883	-1.84751
1660.41	-0.52351	-0.8449	-1.84283
1661.37	-0.51893	-0.84064	-1.838
1662.34	-0.51383	-0.83589	-1.83303
1663.3	-0.50842	-0.83074	-1.82788
1664.27	-0.50321	-0.82562	-1.82266
1665.23	-0.49851	-0.82086	-1.81746
1666.2	-0.49429	-0.8165	-1.81221
1667.16	-0.4903	-0.81232	-1.80685
1668.12	-0.48612	-0.80796	-1.80132
1669.09	-0.48131	-0.80294	-1.79549
1670.05	-0.4757	-0.79703	-1.78924
1671.02	-0.46961	-0.79052	-1.78267
1671.98	-0.46345	-0.78378	-1.77584
1672.95	-0.45722	-0.77686	-1.76858
1673.91	-0.45071	-0.76953	-1.76071
1674.87	-0.44387	-0.76181	-1.75238
1675.84	-0.43711	-0.75414	-1.74421
1676.8	-0.43114	-0.74725	-1.73686
1677.77	-0.42634	-0.74153	-1.73049
1678.73	-0.42244	-0.73671	-1.72452
1679.69	-0.41888	-0.73219	-1.71816
1680.66	-0.41529	-0.72755	-1.71109
1681.62	-0.41165	-0.72269	-1.7036
1682.59	-0.4078	-0.71733	-1.69607
1683.55	-0.40308	-0.71076	-1.68835
1684.52	-0.39726	-0.70292	-1.68047
1685.48	-0.39158	-0.69533	-1.6735
1686.44	-0.38734	-0.68939	-1.66825
1687.41	-0.38454	-0.685	-1.66423
1688.37	-0.38241	-0.68126	-1.66042
1689.34	-0.38028	-0.67743	-1.65615
1690.3	-0.37787	-0.67331	-1.6512
1691.27	-0.37528	-0.66905	-1.64566
1692.23	-0.37284	-0.66503	-1.63976
1693.19	-0.37097	-0.66166	-1.6338
1694.16	-0.37003	-0.65926	-1.62814
1695.12	-0.37007	-0.65786	-1.62309
1696.09	-0.37072	-0.65708	-1.61871
1697.05	-0.37131	-0.65622	-1.61462
1698.02	-0.37131	-0.65466	-1.61033
1698.98	-0.37074	-0.65229	-1.60567
1699.94	-0.37029	-0.64981	-1.60136
1700.91	-0.37095	-0.64837	-1.59862
1701.87	-0.3732	-0.64869	-1.5981
1702.84	-0.37674	-0.65055	-1.59929
1703.8	-0.38078	-0.65311	-1.601
1704.76	-0.38465	-0.65554	-1.60219
1705.73	-0.38794	-0.6574	-1.60246
1706.69	-0.39066	-0.6587	-1.60205
1707.66	-0.39311	-0.65985	-1.60157
1708.62	-0.39571	-0.66136	-1.6015
1709.59	-0.39878	-0.66356	-1.60193
1710.55	-0.40237	-0.66646	-1.60254
1711.51	-0.40633	-0.66989	-1.60298
1712.48	-0.41055	-0.67372	-1.60308
1713.44	-0.41506	-0.67798	-1.60308
1714.41	-0.42013	-0.68294	-1.60372
1715.37	-0.42605	-0.68885	-1.60593
1716.34	-0.43262	-0.69537	-1.6102
1717.3	-0.43897	-0.70159	-1.61594
1718.26	-0.44449	-0.70692	-1.62215
1719.23	-0.44938	-0.71166	-1.6283
1720.19	-0.45414	-0.71642	-1.63421
1721.16	-0.45903	-0.72147	-1.63981
1722.12	-0.46409	-0.72686	-1.64516
1723.09	-0.46929	-0.73254	-1.65046
1724.05	-0.47459	-0.73851	-1.65594
1725.01	-0.48	-0.74476	-1.66176
1725.98	-0.48552	-0.75133	-1.66789
1726.94	-0.49115	-0.75818	-1.67409
1727.91	-0.49672	-0.76509	-1.67993
1728.87	-0.50195	-0.77166	-1.6849
1729.83	-0.50664	-0.77763	-1.68879
1730.8	-0.51095	-0.78315	-1.69214
1731.76	-0.5154	-0.78883	-1.6963
1732.73	-0.52044	-0.79521	-1.70272
1733.69	-0.52605	-0.80218	-1.71171
1734.66	-0.53185	-0.80924	-1.72211
1735.62	-0.53761	-0.81599	-1.73242
1736.58	-0.54321	-0.82233	-1.74167
1737.55	-0.54851	-0.82823	-1.74954
1738.51	-0.55345	-0.83376	-1.75621
1739.48	-0.558	-0.83897	-1.76205
1740.44	-0.56212	-0.84382	-1.76733
1741.41	-0.56583	-0.84824	-1.77225
1742.37	-0.56931	-0.85233	-1.77701
1743.33	-0.57287	-0.85635	-1.78183
1744.3	-0.57665	-0.86048	-1.78669
1745.26	-0.58056	-0.86467	-1.79128
1746.23	-0.58428	-0.86865	-1.79512
1747.19	-0.58743	-0.87204	-1.7979
1748.16	-0.58972	-0.87454	-1.79966
1749.12	-0.59116	-0.87608	-1.80102
1750.08	-0.5921	-0.87696	-1.80287
1751.05	-0.59318	-0.8778	-1.80582
1752.01	-0.5948	-0.87907	-1.80976
1752.98	-0.59694	-0.88083	-1.81394
1753.94	-0.59927	-0.8828	-1.81756
1754.9	-0.60146	-0.88468	-1.8202
1755.87	-0.60332	-0.88628	-1.8219
1756.83	-0.60484	-0.88758	-1.82296
1757.8	-0.60611	-0.88866	-1.82374
1758.76	-0.60724	-0.8896	-1.82453
1759.73	-0.6083	-0.89048	-1.82552
1760.69	-0.60931	-0.89129	-1.82679
1761.65	-0.61017	-0.89193	-1.82825
1762.62	-0.61076	-0.89227	-1.82959
1763.58	-0.61101	-0.89227	-1.83038
1764.55	-0.61095	-0.89201	-1.83029
1765.51	-0.61072	-0.89164	-1.8293
1766.48	-0.61057	-0.89146	-1.82775
1767.44	-0.61084	-0.89175	-1.82629
1768.4	-0.61178	-0.89275	-1.82558
1769.37	-0.61335	-0.89439	-1.82598
1770.33	-0.6151	-0.89616	-1.82725
1771.3	-0.6162	-0.89723	-1.82858
1772.26	-0.61602	-0.89693	-1.82915
1773.23	-0.61464	-0.89536	-1.8288
1774.19	-0.61283	-0.89329	-1.82805
1775.15	-0.61127	-0.89145	-1.82731
1776.12	-0.61018	-0.89011	-1.82658
1777.08	-0.60942	-0.88915	-1.82565
1778.05	-0.60874	-0.88837	-1.82442
1779.01	-0.60796	-0.88757	-1.82293
1779.97	-0.60694	-0.88659	-1.82125
1780.94	-0.60562	-0.88531	-1.81938
1781.9	-0.60403	-0.88373	-1.81736
1782.87	-0.60229	-0.88201	-1.81535
1783.83	-0.60059	-0.88036	-1.81363
1784.8	-0.59912	-0.87899	-1.81241
1785.76	-0.59795	-0.87802	-1.81162
1786.72	-0.59705	-0.87736	-1.81084
1787.69	-0.59624	-0.87687	-1.80954
1788.65	-0.5954	-0.87637	-1.80742
1789.62	-0.59445	-0.87584	-1.8047
1790.58	-0.59333	-0.8752	-1.80196
1791.55	-0.59189	-0.87429	-1.79981
1792.51	-0.59007	-0.87296	-1.79855
1793.47	-0.58804	-0.87133	-1.7981
1794.44	-0.58616	-0.86976	-1.79808
1795.4	-0.58456	-0.86842	-1.79795
1796.37	-0.58307	-0.86721	-1.79714
1797.33	-0.58138	-0.86592	-1.79536
1798.3	-0.57929	-0.86434	-1.79268
1799.26	-0.57669	-0.86238	-1.78946
1800.22	-0.57365	-0.86006	-1.7863
1801.19	-0.57044	-0.85756	-1.78379
1802.15	-0.56741	-0.85517	-1.78226
1803.12	-0.56474	-0.85304	-1.78161
1804.08	-0.56238	-0.85118	-1.78131
1805.05	-0.56014	-0.84946	-1.78077
1806.01	-0.55784	-0.84775	-1.77961
1806.97	-0.55535	-0.84596	-1.77773
1807.94	-0.55262	-0.84404	-1.77536
1808.9	-0.54961	-0.84192	-1.77278
1809.87	-0.54624	-0.83947	-1.77026
1810.83	-0.54248	-0.83662	-1.76787
1811.79	-0.53842	-0.83337	-1.76551
1812.76	-0.53416	-0.82988	-1.76307
1813.72	-0.52984	-0.82629	-1.76038
1814.69	-0.52546	-0.82265	-1.75738
1815.65	-0.521	-0.81898	-1.75415
1816.62	-0.5164	-0.81523	-1.75084
1817.58	-0.51171	-0.8114	-1.74765
1818.54	-0.50701	-0.80755	-1.74458
1819.51	-0.50234	-0.8037	-1.74145
1820.47	-0.49762	-0.79979	-1.73792
1821.44	-0.49269	-0.79569	-1.73371
1822.4	-0.48737	-0.79126	-1.7288
1823.37	-0.48168	-0.7865	-1.72352
1824.33	-0.47586	-0.7816	-1.71839
1825.29	-0.47021	-0.77681	-1.71377
1826.26	-0.46487	-0.77221	-1.70965
1827.22	-0.45961	-0.7676	-1.70561
1828.19	-0.45388	-0.76245	-1.70106
1829.15	-0.44719	-0.75628	-1.69565
1830.12	-0.43946	-0.74898	-1.68953
1831.08	-0.43122	-0.74105	-1.68322
1832.04	-0.42321	-0.73321	-1.67723
1833.01	-0.41582	-0.72587	-1.6716
1833.97	-0.40891	-0.71895	-1.66594
1834.94	-0.40205	-0.71205	-1.65988
1835.9	-0.3949	-0.7048	-1.65327
1836.86	-0.3874	-0.69712	-1.64623
1837.83	-0.37979	-0.68922	-1.63893
1838.79	-0.37235	-0.68137	-1.63135
1839.76	-0.36515	-0.67368	-1.62322
1840.72	-0.35803	-0.66601	-1.61425
1841.69	-0.35071	-0.65811	-1.60438
1842.65	-0.34297	-0.64972	-1.59398
1843.61	-0.33481	-0.64077	-1.58372
1844.58	-0.32653	-0.63151	-1.57433
1845.54	-0.31864	-0.62242	-1.56622
1846.51	-0.31147	-0.61385	-1.5592
1847.47	-0.30494	-0.60574	-1.55262
1848.44	-0.29874	-0.5978	-1.5458
1849.4	-0.29259	-0.58978	-1.53836
1850.36	-0.28644	-0.58164	-1.53034
1851.33	-0.28037	-0.5735	-1.52196
1852.29	-0.2745	-0.56553	-1.51344
1853.26	-0.26888	-0.55779	-1.50485
1854.22	-0.26349	-0.55026	-1.49619
1855.19	-0.25831	-0.54292	-1.48745
1856.15	-0.25335	-0.53579	-1.47867
1857.11	-0.24869	-0.52892	-1.46998
1858.08	-0.24436	-0.52236	-1.46146
1859.04	-0.2404	-0.51611	-1.45317
1860.01	-0.23684	-0.51018	-1.44519
1860.97	-0.23374	-0.50466	-1.43759
1861.93	-0.23122	-0.49968	-1.43044
1862.9	-0.22937	-0.49542	-1.42367
1863.86	-0.22819	-0.49192	-1.41707
1864.83	-0.22757	-0.48907	-1.41036
1865.79	-0.22735	-0.48666	-1.40338
1866.76	-0.22731	-0.48442	-1.39625
1867.72	-0.22729	-0.48209	-1.38939
1868.68	-0.22723	-0.47965	-1.3834
1869.65	-0.22737	-0.47738	-1.37885
1870.61	-0.22806	-0.47573	-1.37586
1871.58	-0.22954	-0.47501	-1.37402
1872.54	-0.23179	-0.47525	-1.37269
1873.51	-0.2347	-0.47633	-1.37137
1874.47	-0.23811	-0.47813	-1.36994
1875.43	-0.24194	-0.48058	-1.36859
1876.4	-0.24615	-0.48365	-1.36766
1877.36	-0.25075	-0.48731	-1.3674
1878.33	-0.25576	-0.49156	-1.36792
1879.29	-0.26122	-0.49638	-1.36923
1880.26	-0.26714	-0.50178	-1.3713
1881.22	-0.27351	-0.50772	-1.37412
1882.18	-0.28026	-0.51416	-1.37763
1883.15	-0.28729	-0.521	-1.38168
1884.11	-0.29448	-0.52815	-1.38606
1885.08	-0.3018	-0.53558	-1.3906
1886.04	-0.30929	-0.54334	-1.39531
1887	-0.31706	-0.55153	-1.40043
1887.97	-0.32518	-0.56019	-1.40631
1888.93	-0.33357	-0.5692	-1.41313
1889.9	-0.34204	-0.57832	-1.42076
1890.86	-0.35044	-0.58735	-1.42884
1891.83	-0.3587	-0.59624	-1.43703
1892.79	-0.36692	-0.60512	-1.44522
1893.75	-0.37521	-0.61414	-1.4535
1894.72	-0.38363	-0.62334	-1.46204
1895.68	-0.39209	-0.63261	-1.47093
1896.65	-0.40046	-0.64176	-1.48005
1897.61	-0.40866	-0.65069	-1.48922
1898.58	-0.4167	-0.65944	-1.49834
1899.54	-0.42468	-0.66812	-1.50738
1900.5	-0.43266	-0.67682	-1.5164
1901.47	-0.44061	-0.68553	-1.52543
1902.43	-0.44845	-0.69417	-1.53442
1903.4	-0.4561	-0.70265	-1.54326
1904.36	-0.46355	-0.71095	-1.55185
1905.33	-0.47081	-0.71907	-1.56015
1906.29	-0.47791	-0.72702	-1.5682
1907.25	-0.48486	-0.73481	-1.57615
1908.22	-0.49161	-0.74236	-1.58419
1909.18	-0.49812	-0.74962	-1.59245
1910.15	-0.50434	-0.75651	-1.60086
1911.11	-0.51024	-0.76301	-1.60917
1912.08	-0.51581	-0.7691	-1.61696
1913.04	-0.52107	-0.77485	-1.62394
1914	-0.52607	-0.78035	-1.63009
1914.97	-0.5309	-0.78572	-1.63568
1915.93	-0.53564	-0.79105	-1.64119
1916.9	-0.54026	-0.7963	-1.64696
1917.86	-0.54468	-0.80135	-1.65303
1918.82	-0.54881	-0.80606	-1.65916
1919.79	-0.55261	-0.8104	-1.66503
1920.75	-0.55613	-0.8144	-1.67054
1921.72	-0.5594	-0.81812	-1.67576
1922.68	-0.56244	-0.82155	-1.68087
1923.65	-0.56523	-0.82468	-1.68599
1924.61	-0.56776	-0.82748	-1.69101
1925.57	-0.57002	-0.82996	-1.69574
1926.54	-0.57205	-0.83221	-1.69997
1927.5	-0.57388	-0.83427	-1.70361
1928.47	-0.57552	-0.83618	-1.70675
1929.43	-0.57697	-0.83793	-1.7095
1930.4	-0.57822	-0.83947	-1.71196
1931.36	-0.57927	-0.8408	-1.71421
1932.32	-0.58012	-0.84193	-1.71625
1933.29	-0.5808	-0.84287	-1.71809
1934.25	-0.58132	-0.84366	-1.71977
1935.22	-0.5817	-0.8443	-1.72125
1936.18	-0.58193	-0.84479	-1.72246
1937.14	-0.58205	-0.84515	-1.72321
1938.11	-0.58205	-0.8454	-1.72337
1939.07	-0.58194	-0.84556	-1.72293
1940.04	-0.58171	-0.84563	-1.72209
1941	-0.58135	-0.84557	-1.72121
1941.97	-0.58084	-0.84532	-1.72065
1942.93	-0.58019	-0.84485	-1.72061
1943.89	-0.57942	-0.84413	-1.72097
1944.86	-0.57855	-0.84321	-1.72142
1945.82	-0.57759	-0.84213	-1.72164
1946.79	-0.57653	-0.84093	-1.7214
1947.75	-0.57538	-0.83966	-1.72067
1948.72	-0.57415	-0.83835	-1.71959
1949.68	-0.57289	-0.83703	-1.71829
1950.64	-0.57162	-0.83572	-1.71687
1951.61	-0.57034	-0.8344	-1.71533
1952.57	-0.56905	-0.83304	-1.71367
1953.54	-0.56773	-0.83162	-1.7119
1954.5	-0.56636	-0.83012	-1.71007
1955.47	-0.56497	-0.82857	-1.70819
1956.43	-0.56356	-0.82696	-1.70631
1957.39	-0.56214	-0.82533	-1.70439
1958.36	-0.56069	-0.82365	-1.70241
1959.32	-0.55922	-0.82193	-1.70036
1960.29	-0.55775	-0.82017	-1.69823
1961.25	-0.55629	-0.8184	-1.69599
1962.22	-0.55486	-0.81664	-1.69357
1963.18	-0.55346	-0.81491	-1.69091
1964.14	-0.55206	-0.81318	-1.68801
1965.11	-0.55063	-0.81145	-1.68498
1966.07	-0.54917	-0.80966	-1.68203
1967.04	-0.54768	-0.80782	-1.67938
1968	-0.54621	-0.80594	-1.6771
1968.96	-0.54479	-0.80407	-1.6751
1969.93	-0.54344	-0.80223	-1.67317
1970.89	-0.54216	-0.80043	-1.67111
1971.86	-0.5409	-0.79866	-1.6688
1972.82	-0.53964	-0.79691	-1.66626
1973.79	-0.53838	-0.79516	-1.66362
1974.75	-0.53715	-0.79341	-1.66096
1975.71	-0.53594	-0.79166	-1.65834
1976.68	-0.53477	-0.78993	-1.65577
1977.64	-0.53364	-0.78822	-1.65321
1978.61	-0.53254	-0.78653	-1.65066
1979.57	-0.53148	-0.78487	-1.64812
1980.54	-0.53045	-0.78322	-1.64562
1981.5	-0.52946	-0.78159	-1.64313
1982.46	-0.5285	-0.77996	-1.64063
1983.43	-0.52756	-0.77834	-1.63809
1984.39	-0.52665	-0.77672	-1.63548
1985.36	-0.52577	-0.77509	-1.63278
1986.32	-0.52492	-0.77347	-1.62996
1987.29	-0.52411	-0.77183	-1.62699
1988.25	-0.52333	-0.77019	-1.62388
1989.21	-0.52256	-0.7685	-1.62069
1990.18	-0.52179	-0.76676	-1.61759
1991.14	-0.52105	-0.76497	-1.61481
1992.11	-0.52037	-0.76313	-1.6125
1993.07	-0.51979	-0.76131	-1.61066
1994.03	-0.51935	-0.75953	-1.6091
1995	-0.51905	-0.75784	-1.60756
1995.96	-0.51889	-0.75622	-1.60579
1996.93	-0.51882	-0.75469	-1.6037
1997.89	-0.51884	-0.75323	-1.60133
1998.86	-0.51896	-0.75187	-1.59883
1999.82	-0.51918	-0.75062	-1.59634
2000.78	-0.51953	-0.7495	-1.59393
2001.75	-0.52001	-0.74853	-1.59163
2002.71	-0.52064	-0.74772	-1.58942
2003.68	-0.52144	-0.74706	-1.5873
2004.64	-0.52242	-0.74658	-1.58528
2005.61	-0.52359	-0.74629	-1.58339
2006.57	-0.52497	-0.74619	-1.58166
2007.53	-0.52654	-0.7463	-1.58011
2008.5	-0.52831	-0.74664	-1.57877
2009.46	-0.53027	-0.74723	-1.57764
2010.43	-0.53243	-0.74809	-1.57672
2011.39	-0.53477	-0.74921	-1.57593
2012.36	-0.5373	-0.75059	-1.57521
2013.32	-0.53998	-0.75222	-1.57449
2014.28	-0.54283	-0.7541	-1.57384
2015.25	-0.54585	-0.75622	-1.57343
2016.21	-0.54906	-0.75857	-1.57344
2017.18	-0.55247	-0.76115	-1.57405
2018.14	-0.55608	-0.76393	-1.57528
2019.1	-0.55988	-0.7669	-1.577
2020.07	-0.56385	-0.77006	-1.57902
2021.03	-0.56797	-0.77342	-1.58118
2022	-0.57225	-0.77696	-1.58342
2022.96	-0.57667	-0.78071	-1.58575
2023.93	-0.58123	-0.78464	-1.58825
2024.89	-0.58593	-0.78875	-1.59096
2025.85	-0.59075	-0.79304	-1.5939
2026.82	-0.59567	-0.7975	-1.59705
2027.78	-0.6007	-0.80212	-1.60038
2028.75	-0.60582	-0.8069	-1.60389
2029.71	-0.61104	-0.81182	-1.60756
2030.68	-0.61635	-0.81687	-1.6114
2031.64	-0.62174	-0.82202	-1.61539
2032.6	-0.62721	-0.82728	-1.61956
2033.57	-0.63273	-0.83264	-1.62389
2034.53	-0.6383	-0.83809	-1.62836
2035.5	-0.64388	-0.8436	-1.63295
2036.46	-0.64946	-0.84915	-1.63758
2037.43	-0.65502	-0.85473	-1.64221
2038.39	-0.66056	-0.86033	-1.64684
2039.35	-0.6661	-0.86596	-1.65153
2040.32	-0.67163	-0.87162	-1.65635
2041.28	-0.67715	-0.87731	-1.66138
2042.25	-0.68266	-0.883	-1.6666
2043.21	-0.68813	-0.88867	-1.67195
2044.17	-0.69355	-0.8943	-1.67734
2045.14	-0.69891	-0.89988	-1.68266
2046.1	-0.70419	-0.90539	-1.68788
2047.07	-0.70941	-0.91083	-1.693
2048.03	-0.71454	-0.9162	-1.69807
2049	-0.7196	-0.92148	-1.7031
2049.96	-0.72456	-0.92665	-1.7081
2050.92	-0.72944	-0.93172	-1.71306
2051.89	-0.73423	-0.93668	-1.71795
2052.85	-0.73893	-0.94155	-1.72275
2053.82	-0.74355	-0.94633	-1.72745
2054.78	-0.74808	-0.951	-1.73203
2055.75	-0.75253	-0.95558	-1.73652
2056.71	-0.75691	-0.96007	-1.74093
2057.67	-0.76121	-0.96446	-1.74526
2058.64	-0.76542	-0.96876	-1.74946
2059.6	-0.76953	-0.97297	-1.75349
2060.57	-0.7735	-0.97706	-1.75729
2061.53	-0.77734	-0.98104	-1.76083
2062.5	-0.78104	-0.98492	-1.7642
2063.46	-0.78463	-0.98871	-1.76752
2064.42	-0.78813	-0.99242	-1.77092
2065.39	-0.79158	-0.99605	-1.77447
2066.35	-0.79496	-0.99959	-1.77813
2067.32	-0.79825	-1.00301	-1.7818
2068.28	-0.80144	-1.00631	-1.78534
2069.25	-0.80449	-1.00947	-1.78866
2070.21	-0.80739	-1.0125	-1.79172
2071.17	-0.81015	-1.0154	-1.79457
2072.14	-0.81277	-1.01819	-1.79726
2073.1	-0.81526	-1.02087	-1.79982
2074.07	-0.81762	-1.02344	-1.80227
2075.03	-0.81985	-1.0259	-1.80459
2075.99	-0.82195	-1.02825	-1.80678
2076.96	-0.82393	-1.03047	-1.80885
2077.92	-0.8258	-1.03257	-1.8108
2078.89	-0.82757	-1.03454	-1.81265
2079.85	-0.82924	-1.03639	-1.81441
2080.82	-0.83082	-1.03812	-1.81609
2081.78	-0.83231	-1.03972	-1.81766
2082.74	-0.8337	-1.04121	-1.81911
2083.71	-0.835	-1.04257	-1.82042
2084.67	-0.8362	-1.04383	-1.82157
2085.64	-0.83731	-1.04499	-1.82254
2086.6	-0.83833	-1.04607	-1.82337
2087.57	-0.83927	-1.04707	-1.82408
2088.53	-0.84014	-1.04801	-1.82476
2089.49	-0.84098	-1.04889	-1.82544
2090.46	-0.84177	-1.04972	-1.82613
2091.42	-0.84254	-1.05049	-1.82682
2092.39	-0.84327	-1.05121	-1.82745
2093.35	-0.84397	-1.05187	-1.82798
2094.32	-0.84462	-1.05248	-1.82837
2095.28	-0.84523	-1.05302	-1.82865
2096.24	-0.8458	-1.0535	-1.82884
2097.21	-0.84634	-1.05391	-1.82898
2098.17	-0.84684	-1.05427	-1.8291
2099.14	-0.84731	-1.05458	-1.8292
2100.1	-0.84775	-1.05485	-1.8293
2101.06	-0.84815	-1.05508	-1.82935
2102.03	-0.8485	-1.05527	-1.82934
2102.99	-0.84881	-1.05544	-1.82927
2103.96	-0.84909	-1.05558	-1.82915
2104.92	-0.84934	-1.05569	-1.82897
2105.89	-0.84956	-1.05577	-1.82874
2106.85	-0.84977	-1.05581	-1.82848
2107.81	-0.84995	-1.05582	-1.82818
2108.78	-0.85011	-1.0558	-1.82784
2109.74	-0.85024	-1.05575	-1.82745
2110.71	-0.85033	-1.05566	-1.827
2111.67	-0.85039	-1.05554	-1.82649
2112.64	-0.85043	-1.05539	-1.82595
2113.6	-0.85043	-1.05519	-1.82539
2114.56	-0.85042	-1.05496	-1.82486
2115.53	-0.85038	-1.05469	-1.82434
2116.49	-0.85033	-1.05441	-1.82383
2117.46	-0.85027	-1.05411	-1.8233
2118.42	-0.85018	-1.05382	-1.82274
2119.39	-0.85009	-1.05351	-1.82213
2120.35	-0.84998	-1.0532	-1.82148
2121.31	-0.84985	-1.05288	-1.82078
2122.28	-0.8497	-1.05255	-1.82005
2123.24	-0.84953	-1.05221	-1.8193
2124.21	-0.84935	-1.05185	-1.81854
2125.17	-0.84916	-1.05147	-1.81777
2126.13	-0.84896	-1.05108	-1.81699
2127.1	-0.84875	-1.05067	-1.81621
2128.06	-0.84853	-1.05024	-1.81543
2129.03	-0.84829	-1.04979	-1.81465
2129.99	-0.84805	-1.04933	-1.81385
2130.96	-0.8478	-1.04885	-1.81302
2131.92	-0.84754	-1.04837	-1.81216
2132.88	-0.84728	-1.0479	-1.81125
2133.85	-0.84701	-1.04742	-1.81032
2134.81	-0.84672	-1.04694	-1.80937
2135.78	-0.84643	-1.04646	-1.80842
2136.74	-0.84612	-1.04597	-1.80749
2137.71	-0.84581	-1.04549	-1.80658
2138.67	-0.84549	-1.045	-1.8057
2139.63	-0.84517	-1.04452	-1.80484
2140.6	-0.84485	-1.04402	-1.80397
2141.56	-0.84453	-1.04351	-1.80309
2142.53	-0.8442	-1.04298	-1.80219
2143.49	-0.84387	-1.04243	-1.80126
2144.46	-0.84354	-1.04187	-1.80031
2145.42	-0.84322	-1.04131	-1.79935
2146.38	-0.84288	-1.04073	-1.79837
2147.35	-0.84254	-1.04015	-1.79739
2148.31	-0.84219	-1.03956	-1.79641
2149.28	-0.84183	-1.03897	-1.79544
2150.24	-0.84145	-1.03839	-1.79448
2151.2	-0.84107	-1.03782	-1.79353
2152.17	-0.8407	-1.03729	-1.79257
2153.13	-0.84033	-1.03677	-1.7916
2154.1	-0.83997	-1.03627	-1.79063
2155.06	-0.83962	-1.03578	-1.78966
2156.03	-0.83929	-1.03528	-1.78869
2156.99	-0.83896	-1.03479	-1.78772
2157.95	-0.83863	-1.03427	-1.78676
2158.92	-0.8383	-1.03375	-1.78582
2159.88	-0.83798	-1.0332	-1.78489
2160.85	-0.83765	-1.03264	-1.78396
2161.81	-0.83731	-1.03208	-1.78304
2162.78	-0.83697	-1.03151	-1.78209
2163.74	-0.83662	-1.03094	-1.78114
2164.7	-0.83626	-1.03039	-1.78015
2165.67	-0.8359	-1.02983	-1.77915
2166.63	-0.83554	-1.02927	-1.77812
2167.6	-0.83518	-1.02872	-1.77709
2168.56	-0.83481	-1.02817	-1.77605
2169.53	-0.83444	-1.02762	-1.77502
2170.49	-0.83407	-1.02708	-1.77399
2171.45	-0.83369	-1.02652	-1.77295
2172.42	-0.83331	-1.02595	-1.77193
2173.38	-0.83292	-1.02536	-1.7709
2174.35	-0.83252	-1.02474	-1.76989
2175.31	-0.83211	-1.02411	-1.76889
2176.27	-0.83169	-1.02347	-1.7679
2177.24	-0.83126	-1.02283	-1.76689
2178.2	-0.83082	-1.0222	-1.76588
2179.17	-0.83038	-1.02157	-1.76484
2180.13	-0.82994	-1.02094	-1.76378
2181.1	-0.82948	-1.0203	-1.76269
2182.06	-0.82902	-1.01966	-1.76158
2183.02	-0.82855	-1.01901	-1.76046
2183.99	-0.82807	-1.01835	-1.75933
2184.95	-0.82759	-1.01769	-1.75819
2185.92	-0.82709	-1.01703	-1.75707
2186.88	-0.8266	-1.01636	-1.75596
2187.85	-0.8261	-1.01569	-1.75486
2188.81	-0.82558	-1.01501	-1.75377
2189.77	-0.82506	-1.01431	-1.75267
2190.74	-0.82453	-1.01361	-1.75157
2191.7	-0.82397	-1.0129	-1.75047
2192.67	-0.8234	-1.01217	-1.74936
2193.63	-0.82281	-1.01143	-1.74825
2194.6	-0.8222	-1.01067	-1.74713
2195.56	-0.82157	-1.00992	-1.74599
2196.52	-0.82094	-1.00916	-1.74483
2197.49	-0.8203	-1.00841	-1.74366
2198.45	-0.81966	-1.00767	-1.74248
2199.42	-0.81902	-1.00693	-1.74127
2200.38	-0.81837	-1.00619	-1.74005
2201.34	-0.8177	-1.00543	-1.73882
2202.31	-0.81703	-1.00466	-1.73758
2203.27	-0.81634	-1.00386	-1.73635
2204.24	-0.81564	-1.00305	-1.73512
2205.2	-0.81494	-1.00223	-1.7339
2206.17	-0.81423	-1.00141	-1.73269
2207.13	-0.8135	-1.00058	-1.73148
2208.09	-0.81277	-0.99974	-1.73026
2209.06	-0.81203	-0.9989	-1.72904
2210.02	-0.81127	-0.99806	-1.72779
2210.99	-0.81051	-0.99721	-1.72653
2211.95	-0.80974	-0.99637	-1.72525
2212.92	-0.80897	-0.99552	-1.72397
2213.88	-0.8082	-0.99467	-1.72267
2214.84	-0.80742	-0.99381	-1.72136
2215.81	-0.80663	-0.99295	-1.72002
2216.77	-0.80584	-0.99207	-1.71866
2217.74	-0.80503	-0.99119	-1.71727
2218.7	-0.8042	-0.99029	-1.71589
2219.67	-0.80337	-0.98939	-1.71451
2220.63	-0.80252	-0.98847	-1.71315
2221.59	-0.80168	-0.98754	-1.71182
2222.56	-0.80084	-0.9866	-1.71052
2223.52	-0.80001	-0.98565	-1.70922
2224.49	-0.79919	-0.98471	-1.70793
2225.45	-0.79838	-0.98376	-1.70662
2226.41	-0.79757	-0.98282	-1.7053
2227.38	-0.79675	-0.98188	-1.70394
2228.34	-0.7959	-0.98093	-1.70256
2229.31	-0.79503	-0.97998	-1.70115
2230.27	-0.79415	-0.97903	-1.69974
2231.24	-0.79326	-0.97809	-1.69831
2232.2	-0.79239	-0.97714	-1.6969
2233.16	-0.79152	-0.97619	-1.69548
2234.13	-0.79067	-0.97522	-1.69406
2235.09	-0.78982	-0.97422	-1.69263
2236.06	-0.78896	-0.9732	-1.69118
2237.02	-0.7881	-0.97215	-1.68973
2237.99	-0.78722	-0.9711	-1.68827
2238.95	-0.78632	-0.97005	-1.68681
2239.91	-0.78541	-0.969	-1.68533
2240.88	-0.7845	-0.96796	-1.68384
2241.84	-0.78358	-0.96691	-1.68233
2242.81	-0.78266	-0.96585	-1.6808
2243.77	-0.78174	-0.96479	-1.67924
2244.74	-0.78084	-0.96374	-1.67768
2245.7	-0.77995	-0.96269	-1.67613
2246.66	-0.77908	-0.96164	-1.67458
2247.63	-0.7782	-0.9606	-1.67303
2248.59	-0.77732	-0.95954	-1.67149
2249.56	-0.77644	-0.95848	-1.66996
2250.52	-0.77555	-0.95741	-1.66843
2251.49	-0.77466	-0.95633	-1.66692
2252.45	-0.77378	-0.95525	-1.66541
2253.41	-0.77291	-0.95416	-1.66392
2254.38	-0.77205	-0.95308	-1.66244
2255.34	-0.77121	-0.952	-1.66098
2256.31	-0.77038	-0.95094	-1.65953
2257.27	-0.76958	-0.9499	-1.65807
2258.23	-0.76881	-0.9489	-1.65661
2259.2	-0.76807	-0.94794	-1.65515
2260.16	-0.76737	-0.94703	-1.65373
2261.13	-0.76671	-0.94615	-1.65234
2262.09	-0.76609	-0.94531	-1.65099
2263.06	-0.76551	-0.94448	-1.64968
2264.02	-0.76496	-0.94367	-1.64839
2264.98	-0.76443	-0.94287	-1.64709
2265.95	-0.76391	-0.94207	-1.64578
2266.91	-0.7634	-0.94127	-1.64445
2267.88	-0.76289	-0.94047	-1.64313
2268.84	-0.76239	-0.93967	-1.64182
2269.81	-0.7619	-0.93887	-1.6405
2270.77	-0.7614	-0.93806	-1.63916
2271.73	-0.7609	-0.93723	-1.63775
2272.7	-0.76036	-0.93638	-1.63625
[truncated: 5,811 more rows]
