# Supplementary material for: Understanding the effect of spatially separated Cu and acid sites in zeolite catalysts on oxidation of methane
Source: Nat Commun. 2024 Mar 28;15:2718. doi: 10.1038/s41467-024-46924-2 (PMC10978981; doi:10.1038/s41467-024-46924-2)
Supplement: Supplementary file 4 — Source Data [file 41467_2024_46924_MOESM4_ESM.zip › Distance_SourceData_Fig3.xls.xlsx]

## Sheet: Sheet1
Fig. 3a
Time on stream	Conversion	Product Selectivity	Product Selectivity	Product Selectivity	Product Selectivity	Product Selectivity	Product Selectivity	Rate	Product Selectivity	Product Selectivity	Product Selectivity	Conversion	Rate
h	%	%	%	%	%	%	%	μmol·g-1·min-1	%	%	%	%	μmol·g-1·min-1
	CH4	CO	MeOH	C2H4	C3H6	C4H8	C2-4	MeOH	DME	C5+	CO2	NO2	Hydrocarbons	Aromatics
0.16667	2.16508	4.82531	0	21.3594	14.5038	1.18861	4.8526	0	0.27358	0	52.9966	9.28102	100.325	0
1.16667	1.8772	22.3023	0	8.33428	8.73201	1.40764	1.20237	0	4.69761	0	53.3238	7.49851	43.8736	0
2.16667	1.89655	22.328	0	6.62621	7.04776	1.393	1.03583	0	6.1891	0	55.3801	7.61118	36.8111	0
3.16667	1.67103	27.1581	0	5.69331	6.20466	0	0	0	10.545	0	50.3989	5.35769	22.3803	0
4.16667	1.67103	27.1581	0	5.69331	6.20466	0	0	0	10.545	0	50.3989	5.35769	22.3803	0
Fig. 3b
Time on stream	Conversion	Product Selectivity	Product Selectivity	Product Selectivity	Product Selectivity	Product Selectivity	Product Selectivity	Product Selectivity	Product Selectivity	Product Selectivity		Rate	Rate	Conversion
h	%	%	%	%	%	%	%	%	%	%		μmol·g-1·min-1	μmol·g-1·min-1	%
	CH4	CO	CO2	MeOH	DME	C2H4	C3H6	C4H8	C2-4	C5+	Aromatics	MeOH	Hydrocarbons	NO2
0.16667	1.5	35.3	27.5	9.6	2.5	19.8	1.1	0	4.2	0	0	6.3	34.9	12.6
1.16667	1.1	25.9	21.7	0	0	30.5	14.6	0.9	6.5	0	0	0	63.8	8.8
2.16667	0.9	30	9.8	0	0	34.7	19	1.7	4.9	0	0	0	58.5	7.5
3.16667	0.8	32.7	9.3	0.7	0	32.8	18.5	1.9	4.1	0	0	0.3	51.4	6.8
4.16667	0.7	24.3	6.9	0	0	39.4	23	2.5	4	0	0	0	50.5	6.8
Fig. 3c
Time on stream	Conversion	Product Selectivity	Product Selectivity	Product Selectivity	Product Selectivity	Product Selectivity	Product Selectivity	Product Selectivity	Product Selectivity	Product Selectivity		Rate	Rate	Conversion
h	%	%	%	%	%	%	%	%	%	%		μmol·g-1·min-1	μmol·g-1·min-1	%
	CH4	CO	CO2	MeOH	DME	C2H4	C3H6	C4H8	C2-4	C5+	Aromatics	MeOH	Hydrocarbons	NO2
0.16667	3.40321	52.9436	24.5975	6.8806	9.3669	4.30685	0.14753	0	1.75702	0	0	10.4536	20.6075	15.7048
1.16667	1.40167	1.41214	6.60475	0	0	36.4299	36.6364	6.86982	9.30685	2.74023	0	0	157.542	7.01811
2.16667	0.65625	0	8.45643	0	0	43.8961	35.4989	5.09291	5.8229	1.23273	0	0	69.8427	3.99061
3.16667	0.40769	0	7.0769	0	0	47.8431	32.1013	4.75215	6.56219	1.66438	0	0	43.273	3.47841
4.16667	0.40769	0	7.0769	0	0	47.8431	32.1013	4.75215	6.56219	1.66438	0	0	43.273	3.47841
