# Supplementary material for: Understanding the effect of spatially separated Cu and acid sites in zeolite catalysts on oxidation of methane
Source: Nat Commun. 2024 Mar 28;15:2718. doi: 10.1038/s41467-024-46924-2 (PMC10978981; doi:10.1038/s41467-024-46924-2)
Supplement: Supplementary file 4 — Source Data [file 41467_2024_46924_MOESM4_ESM.zip › Distance_SourceData_Fig4.xls.xlsx]

## Sheet: Sheet1
Fig. 4a												Fig. 4b												Fig. 4c												Fig. 4d
Temperature	TCD	Temperature	TCD	Temperature	TCD	Temperature	TCD	Temperature	TCD			Temperature	TCD	Temperature	TCD	Temperature	TCD	Temperature	TCD	Temperature	TCD			Temperature	TCD	Temperature	TCD	Temperature	TCD	Temperature	TCD	Temperature				Time on stream	Conversion	Product Selectivity	Product Selectivity	Product Selectivity	Product Selectivity	Product Selectivity	Product Selectivity	Product Selectivity	Product Selectivity	Product Selectivity		Rate	Rate
oC		oC		oC		oC		oC				oC		oC		oC		oC		oC				oC		oC		oC		oC		oC				h	%	%	%	%	%	%	%	%	%	%		μmol·g-1·min-1	μmol·g-1·min-1
	H-AEI												H-MFI												H-BEA												CH4	CO	CO2	MeOH	DME	C2H4	C3H6	C4H8	C2-4	C5+	Aromatics	MeOH	Hydrocarbons
87.5	0	87.5	1	87.5	0	87.5	1	87.5	0			88.7	0	88.7	0	88.7	0	88.7	0	88.7	0			88.2	0	88.2	10	88.2	0	87.5	0	88.2	10			0.16667	3.08058	10.9543	5.21984	0	0	33.0464	23.5796	3.58968	22.0662	1.54404	0	0	300.378
87.5	0	87.5	1	87.5	0	87.5	1	87.5	0			88.7	0	88.7	0	88.7	0	88.7	0	88.7	0			88.2	0	88.2	10	88.2	0	87.5	0	88.2	10			1.16667	1.40651	6.11619	3.36096	0	0	42.5451	33.506	5.47041	7.39228	1.60908	0	0	148.965
87.5	0	87.5	1	87.5	0	87.5	1	87.5	0			88.7	0	88.7	0	88.7	0	88.7	0	88.7	0			88.2	0	88.2	10	88.2	0	87.5	0	88.2	10			2.16667	0.68912	8.00666	8.57228	0	0	45.1024	29.2974	3.98329	4.57209	0.46588	0	0	64.5006
87.5	0	87.5	1	87.5	0	87.5	1	87.5	0			88.7	0	88.7	0	88.7	0	88.7	0	88.7	0			88.2	0	88.2	10	88.2	0	87.5	0	88.2	10			3.16667	0.46817	11.0859	14.2981	0	0	43.3357	24.1486	3.27424	3.85744	0	0	0	38.2691
87.5	0	87.5	1	87.5	0	87.5	1	87.5	0			88.7	0	88.7	0	88.7	0	88.7	0	88.7	0			88.2	0	88.2	10	88.2	0	87.5	0	88.2	10			4.16667	0.38197	20.6004	15.7555	0	0	39.0823	19.7966	1.73212	3.03311	0	0	0	26.0084
87.5	0	87.6	1	87.6	0	87.6	1	87.6	0			88.7	0	88.7	0	88.7	0	88.7	0	88.7	0			88.2	0	88.2	10	88.2	0	87.5	0	88.2	10
87.5	0	87.6	1	87.6	0	87.6	1	87.6	0			88.7	0	88.7	0	88.7	0	88.7	0	88.7	0			88.2	0	88.2	11	88.2	0	87.5	0	88.2	11
87.5	0	87.6	1	87.6	0	87.6	1	87.6	0			88.7	0	88.7	0	88.7	0	88.7	0	88.7	0			88.2	0	88.2	11	88.2	0	87.5	0	88.2	11
87.6	0	87.6	1	87.6	0	87.6	1	87.6	0			88.7	0	88.7	0	88.7	0	88.7	0	88.7	0			88.2	0	88.2	11	88.2	0	87.6	0	88.2	11
87.6	0	87.6	1	87.6	0	87.6	1	87.6	0			88.7	0	88.7	0	88.7	0	88.7	0	88.7	0			88.2	0	88.2	11	88.2	0	87.6	0	88.2	11
87.6	0	87.6	1	87.6	0	87.6	1	87.6	0			88.7	0	88.7	0	88.7	0	88.7	0	88.7	0			88.2	0	88.2	11	88.2	0	87.5	0	88.2	11
87.6	0	87.6	1	87.6	0	87.6	1	87.6	0			88.7	0	88.7	0	88.7	0	88.7	0	88.7	0			88.2	0	88.2	11	88.2	0	87.6	0	88.2	11			Fig. 4e
87.6	0	87.6	1	87.6	0	87.6	1	87.6	0			88.7	0	88.7	0	88.7	0	88.7	0	88.7	0			88.2	0	88.2	11	88.2	0	87.6	0	88.2	11			Time on stream	Conversion	Product Selectivity	Product Selectivity	Product Selectivity	Product Selectivity	Product Selectivity	Product Selectivity	Product Selectivity	Product Selectivity	Product Selectivity		Rate	Rate
87.6	0	87.6	1	87.6	0	87.6	1	87.6	0			88.7	0	88.7	0	88.7	0	88.7	0	88.7	0			88.2	0	88.2	11	88.2	0	87.6	0	88.2	11			h	%	%	%	%	%	%	%	%	%	%		μmol·g-1·min-1	μmol·g-1·min-1
87.6	0	87.6	1	87.6	0	87.6	1	87.6	0			88.7	0	88.7	0	88.7	0	88.7	0	88.7	0			88.2	0	88.2	11	88.2	0	87.6	0	88.2	11				CH4	CO	CO2	MeOH	DME	C2H4	C3H6	C4H8	C2-4	C5+	Aromatics	MeOH	Hydrocarbons
87.6	0	87.6	2	87.6	0	87.6	1	87.6	0			88.7	0	88.6	0	88.6	0	88.6	0	88.6	0			88.2	0	88.2	11	88.2	0	87.6	0	88.2	11			0.16667	0.54803	26.3112	24.7662	14.5676	4.30719	26.8253	1.35142	0	1.87116	0	0	3.56404	15.2378
87.6	0	87.6	2	87.6	0	87.6	1	87.6	0			88.7	0	88.7	0	88.7	0	88.7	0	88.7	0			88.2	0	88.2	11	88.2	0	87.6	0	88.2	11			1.16667	0.68498	19.9346	0	38.0085	6.91533	31.4952	2.58114	0	1.06516	0	0	11.6228	22.4407
87.6	0	87.6	2	87.6	0	87.6	1	87.6	0			88.7	0	88.7	0	88.7	0	88.7	0	88.7	0			88.2	0	88.2	11	88.2	0	87.6	0	88.2	11			2.16667	0.68947	29.6823	0	37.1148	6.09652	24.6223	2.03404	0	0.45008	0	0	11.4239	17.3127
87.6	0	87.6	2	87.6	0	87.6	1	87.6	0			88.6	0	88.6	0	88.6	0	88.6	0	88.6	0			88.2	0	88.2	11	88.2	0	87.6	0	88.2	11			3.16667	0.6965	20.0302	0	43.8065	8.8045	24.1093	2.19214	0	0.49572	0.56154	0.56154	13.6211	18.3938
87.6	0	87.6	2	87.6	0	87.6	2	87.6	0			88.7	0	88.7	0	88.7	0	88.7	0	88.7	0			88.2	0	88.2	11	88.2	0	87.7	0	88.2	11			4.16667	0.75034	22.1043	0	44.1642	9.58354	17.5382	1.78057	0	0.44446	4.38485	4.38485	14.7939	23.9688
87.6	0	87.6	2	87.6	0	87.6	2	87.6	0			88.7	0	88.6	0	88.6	0	88.6	0	88.6	0			88.2	0	88.2	11	88.2	0	87.6	0	88.2	11			5.16667	0.68	20.5199	0	50.224	11.7645	15.353	1.71289	0	0	0	0.42572	15.2465	11.6568
87.6	0	87.6	2	87.6	0	87.6	2	87.6	0			88.6	0	88.7	0	88.7	0	88.7	0	88.7	0			88.2	0	88.2	11	88.2	0	87.7	0	88.2	11
87.6	0	87.6	2	87.6	0	87.6	2	87.6	0			88.7	0	88.6	0	88.6	0	88.6	0	88.6	0			88.2	0	88.1	11	88.1	0	87.7	0	88.1	11
87.6	0	87.6	2	87.6	0	87.6	2	87.6	0			88.6	0	88.7	0	88.7	0	88.7	0	88.7	0			88.2	0	88.2	12	88.2	0	87.7	0	88.2	12
87.6	0	87.6	2	87.6	0	87.6	2	87.6	0			88.7	0	88.7	0	88.7	0	88.7	0	88.7	0			88.2	0	88.2	12	88.2	0	87.7	0	88.2	12
87.6	0	87.6	2	87.6	0	87.6	2	87.6	0			88.6	0	88.6	0	88.6	0	88.6	0	88.6	0			88.1	0	88.2	12	88.2	0	87.7	0	88.2	12
87.6	0	87.6	2	87.6	0	87.6	2	87.6	0			88.7	0	88.7	0	88.7	0	88.7	0	88.7	0			88.2	0	88.2	12	88.2	0	87.7	0	88.2	12
87.6	0	87.6	2	87.6	0	87.6	2	87.6	0			88.7	0	88.7	0	88.7	0	88.7	0	88.7	0			88.2	0	88.2	12	88.2	0	87.7	0	88.2	12
87.6	0	87.6	2	87.6	0	87.6	2	87.6	0			88.6	0	88.6	0	88.6	0	88.6	0	88.6	0			88.2	0	88.2	12	88.2	0	87.7	0	88.2	12
87.6	0	87.6	2	87.6	0	87.6	2	87.6	0			88.7	0	88.7	0	88.7	0	88.7	0	88.7	0			88.2	0	88.2	12	88.2	0	87.7	0	88.2	12
87.6	0	87.6	2	87.6	0	87.6	2	87.6	0			88.7	0	88.7	1	88.7	0	88.7	0	88.7	0			88.2	0	88.2	12	88.2	0	87.7	0	88.2	12
87.6	0	87.6	2	87.6	0	87.6	2	87.6	0			88.6	0	88.7	1	88.7	0	88.7	0	88.7	0			88.2	0	88.2	12	88.2	0	87.7	0	88.2	12			Fig. 4f
87.6	0	87.6	2	87.6	0	87.6	2	87.6	0			88.7	0	88.7	1	88.7	0	88.7	0	88.7	0			88.2	0	88.2	12	88.2	0	87.7	0	88.2	12			Time on stream	Conversion	Product Selectivity	Product Selectivity	Product Selectivity	Product Selectivity	Product Selectivity	Product Selectivity	Product Selectivity	Product Selectivity	Product Selectivity		Rate	Rate
87.6	0	87.6	2	87.6	0	87.6	2	87.6	0			88.7	0	88.7	1	88.7	0	88.7	0	88.7	0			88.2	0	88.2	12	88.2	0	87.7	0	88.2	12			h	%	%	%	%	%	%	%	%	%	%		μmol·g-1·min-1	μmol·g-1·min-1
87.6	0	87.6	2	87.6	0	87.6	2	87.6	0			88.7	0	88.7	1	88.7	0	88.7	0	88.7	0			88.2	0	88.2	12	88.2	0	87.7	0	88.2	12				CH4	CO	CO2	MeOH	DME	C2H4	C3H6	C4H8	C2-4	C5+	Aromatics	MeOH	Hydrocarbons
87.6	0	87.6	2	87.6	0	87.6	2	87.6	0			88.7	0	88.7	1	88.7	0	88.7	0	88.7	0			88.2	0	88.2	12	88.2	0	87.7	0	88.2	12			0.16667	0.86988	45.7808	19.7273	19.1637	1.89394	5.58388	1.48814	0	6.36221	0	0	7.44202	11.265
87.6	0	87.6	2	87.6	0	87.6	2	87.6	0			88.7	0	88.7	1	88.7	0	88.7	0	88.7	0			88.2	0	88.2	12	88.2	0	87.7	0	88.2	12			1.16667	1.00651	30.7787	0	49.3862	13.5328	3.91858	0.54409	0	1.83959	0	0	22.191	6.06937
87.6	0	87.6	2	87.6	0	87.6	2	87.6	0			88.7	0	88.7	1	88.7	0	88.7	0	88.7	0			88.2	0	88.2	12	88.2	0	87.7	0	88.2	12			2.16667	1.00928	21.685	0	56.0043	17.8854	3.01132	0.4515	0	0.96247	0	0	25.2339	4.19124
87.6	0	87.6	2	87.6	0	87.6	2	87.6	0			88.7	0	88.7	1	88.7	0	88.7	0	88.7	0			88.2	0	88.2	12	88.2	0	87.7	0	88.2	12			3.16667	1.08797	19.289	0	58.0403	19.1746	2.4427	0.37812	0	0.67529	0	0	28.1903	3.57979
87.6	0	87.6	2	87.6	0	87.6	2	87.6	0			88.7	0	88.7	1	88.7	0	88.7	0	88.7	0			88.2	0	88.2	13	88.2	0	87.7	0	88.2	13			4.16667	1.03415	18.6254	0	58.5472	19.5024	2.34043	0.35657	0	0.62803	0	0	27.0298	3.2348
87.6	0	87.6	2	87.6	0	87.6	2	87.6	0			88.7	0	88.7	1	88.7	0	88.7	0	88.7	0			88.2	0	88.2	13	88.2	0	87.7	0	88.2	13
87.6	0	87.6	2	87.6	0	87.6	2	87.6	0			88.7	0	88.7	1	88.7	0	88.7	0	88.7	0			88.2	0	88.3	13	88.3	0	87.7	0	88.3	13
87.6	0	87.6	2	87.6	0	87.6	2	87.6	0			88.7	0	88.7	1	88.7	0	88.7	0	88.7	0			88.2	0	88.2	13	88.2	0	87.7	0	88.2	13
87.6	0	87.6	2	87.6	0	87.6	2	87.6	0			88.7	0	88.7	1	88.7	0	88.7	0	88.7	0			88.2	0	88.2	13	88.2	0	87.7	0	88.2	13
87.6	0	87.7	2	87.7	0	87.7	2	87.7	0			88.7	0	88.7	1	88.7	0	88.7	0	88.7	0			88.3	0	88.2	13	88.2	0	87.7	0	88.2	13
87.6	0	87.7	2	87.7	0	87.7	2	87.7	0			88.7	0	88.7	1	88.7	0	88.7	0	88.7	0			88.2	0	88.3	13	88.3	0	87.7	0	88.3	13
87.6	0	87.7	2	87.7	0	87.7	2	87.7	0			88.7	0	88.7	1	88.7	0	88.7	0	88.7	0			88.2	0	88.2	13	88.2	0	87.7	0	88.2	13
87.7	0	87.7	2	87.7	0	87.7	2	87.7	0			88.7	0	88.7	1	88.7	0	88.7	0	88.7	0			88.2	0	88.2	13	88.2	0	87.7	0	88.2	13
87.7	0	87.7	2	87.7	0	87.7	2	87.7	0			88.7	0	88.7	1	88.7	0	88.7	0	88.7	0			88.3	0	88.2	13	88.2	0	87.7	0	88.2	13
87.7	0	87.7	2	87.7	0	87.7	2	87.7	0			88.7	0	88.7	1	88.7	0	88.7	0	88.7	0			88.2	0	88.2	13	88.2	0	87.7	0	88.2	13
87.7	0	87.7	2	87.7	0	87.7	2	87.7	0			88.7	0	88.7	1	88.7	0	88.7	0	88.7	0			88.2	0	88.2	13	88.2	0	87.7	0	88.2	13
87.7	0	87.7	3	87.7	0	87.7	2	87.7	0			88.7	0	88.7	1	88.7	0	88.7	0	88.7	0			88.2	0	88.3	13	88.3	0	87.7	0	88.3	13
87.7	0	87.7	3	87.7	0	87.7	2	87.7	0			88.7	0	88.6	1	88.6	0	88.6	0	88.6	0			88.2	0	88.3	13	88.3	0	87.7	0	88.3	13
87.7	0	87.7	3	87.7	0	87.7	2	87.7	0			88.7	0	88.7	1	88.7	0	88.7	0	88.7	0			88.2	0	88.3	13	88.3	0	87.7	0	88.3	13
87.7	0	87.7	3	87.7	0	87.7	2	87.7	0			88.7	0	88.6	1	88.6	0	88.6	0	88.6	0			88.3	0	88.2	14	88.2	0	87.8	0	88.2	14
87.7	0	87.7	3	87.7	0	87.7	2	87.7	0			88.6	0	88.6	1	88.6	0	88.6	0	88.6	0			88.3	0	88.3	14	88.3	0	87.7	0	88.3	14
87.7	0	87.7	3	87.7	0	87.7	2	87.7	0			88.7	0	88.6	1	88.6	0	88.6	0	88.6	0			88.3	0	88.2	14	88.2	0	87.7	0	88.2	14
87.7	0	87.7	3	87.7	0	87.7	2	87.7	0			88.6	0	88.6	1	88.6	0	88.6	0	88.6	0			88.2	0	88.2	14	88.2	0	87.8	0	88.2	14
87.7	0	87.7	3	87.7	0	87.7	2	87.7	0			88.6	0	88.6	1	88.6	0	88.6	0	88.6	0			88.3	0	88.2	14	88.2	0	87.8	0	88.2	14
87.7	0	87.7	3	87.7	0	87.7	3	87.7	0			88.6	0	88.6	1	88.6	0	88.6	0	88.6	0			88.2	0	88.2	14	88.2	0	87.8	0	88.2	14
87.7	0	87.7	3	87.7	0	87.7	3	87.7	0			88.6	0	88.6	1	88.6	0	88.6	0	88.6	0			88.2	0	88.2	14	88.2	0	87.8	0	88.2	14
87.7	0	87.7	3	87.7	0	87.7	3	87.7	0			88.6	0	88.6	1	88.6	0	88.6	0	88.6	0			88.2	0	88.2	14	88.2	0	87.8	0	88.2	14
87.7	0	87.7	3	87.7	0	87.7	3	87.7	0			88.6	0	88.6	1	88.6	0	88.6	0	88.6	0			88.2	0	88.2	14	88.2	0	87.8	0	88.2	14
87.7	0	87.7	3	87.7	0	87.7	3	87.7	0			88.6	0	88.6	1	88.6	0	88.6	0	88.6	0			88.2	0	88.2	14	88.2	0	87.9	0	88.2	14
87.7	0	87.7	3	87.7	0	87.7	3	87.7	0			88.6	0	88.6	1	88.6	0	88.6	0	88.6	0			88.2	0	88.2	14	88.2	0	87.9	0	88.2	14
87.7	0	87.7	3	87.7	0	87.7	3	87.7	0			88.6	0	88.6	1	88.6	0	88.6	0	88.6	0			88.2	0	88.2	14	88.2	0	87.9	0	88.2	14
87.7	0	87.7	3	87.7	0	87.7	3	87.7	0			88.6	0	88.6	1	88.6	0	88.6	0	88.6	0			88.2	0	88.1	14	88.1	0	87.9	0	88.1	14
87.7	0	87.6	3	87.6	0	87.6	3	87.6	0			88.6	0	88.6	1	88.6	0	88.6	0	88.6	0			88.2	0	88.1	14	88.1	0	87.9	0	88.1	14
87.7	0	87.7	3	87.7	0	87.7	3	87.7	0			88.6	0	88.6	1	88.6	0	88.6	0	88.6	0			88.2	0	88.1	15	88.1	0	87.9	0	88.1	15
87.7	0	87.7	3	87.7	0	87.7	3	87.7	0			88.6	0	88.6	1	88.6	0	88.6	1	88.6	0			88.1	0	88.2	15	88.2	0	87.9	0	88.2	15
87.6	0	87.7	3	87.7	0	87.7	3	87.7	0			88.6	0	88.6	1	88.6	0	88.6	1	88.6	0			88.1	0	88.2	15	88.2	0	87.9	0	88.2	15
87.7	0	87.6	3	87.6	0	87.6	3	87.6	0			88.6	0	88.6	1	88.6	0	88.6	1	88.6	0			88.1	0	88.2	15	88.2	0	87.9	0	88.2	15
87.7	0	87.7	3	87.7	0	87.7	3	87.7	0			88.6	0	88.6	1	88.6	0	88.6	1	88.6	0			88.2	0	88.2	15	88.2	0	87.9	0	88.2	15
87.7	0	87.6	3	87.6	0	87.6	3	87.6	0			88.6	0	88.6	1	88.6	0	88.6	1	88.6	0			88.2	0	88.2	15	88.2	0	87.9	0	88.2	15
87.6	0	87.6	3	87.6	0	87.6	3	87.6	0			88.6	0	88.6	1	88.6	1	88.6	1	88.6	0			88.2	0	88.2	15	88.2	0	87.9	0	88.2	15
87.7	0	87.6	4	87.6	0	87.6	3	87.6	0			88.6	0	88.6	1	88.6	1	88.6	1	88.6	0			88.2	0	88.2	15	88.2	0	87.9	0	88.2	15
87.6	0	87.6	4	87.6	0	87.6	3	87.6	0			88.6	0	88.6	1	88.6	1	88.6	1	88.6	0			88.2	0	88.2	15	88.2	0	87.9	0	88.2	15
87.6	0	87.6	4	87.6	0	87.6	3	87.6	0			88.6	0	88.6	1	88.6	1	88.6	1	88.6	0			88.2	0	88.2	15	88.2	0	87.9	0	88.2	15
87.6	0	87.6	4	87.6	0	87.6	3	87.6	0			88.6	0	88.6	1	88.6	1	88.6	1	88.6	0			88.2	0	88.3	15	88.3	0	88	0	88.3	15
87.6	0	87.6	4	87.6	1	87.6	3	87.6	0			88.6	0	88.7	1	88.7	1	88.7	1	88.7	0			88.2	0	88.3	15	88.3	0	87.9	0	88.3	15
87.6	0	87.6	4	87.6	1	87.6	3	87.6	0			88.6	0	88.7	1	88.7	1	88.7	1	88.7	0			88.2	0	88.3	15	88.3	0	87.9	0	88.3	15
87.6	0	87.6	4	87.6	1	87.6	3	87.6	0			88.6	0	88.7	1	88.7	1	88.7	1	88.7	0			88.3	0	88.3	16	88.3	0	87.9	0	88.3	16
87.6	0	87.6	4	87.6	1	87.6	3	87.6	0			88.7	0	88.7	1	88.7	1	88.7	1	88.7	0			88.3	0	88.3	16	88.3	0	87.9	0	88.3	16
87.6	0	87.6	4	87.6	1	87.6	3	87.6	0			88.7	0	88.7	1	88.7	1	88.7	1	88.7	0			88.3	0	88.3	16	88.3	0	87.9	0	88.3	16
87.6	0	87.6	4	87.6	1	87.6	3	87.6	0			88.7	0	88.7	1	88.7	1	88.7	1	88.7	0			88.3	0	88.3	16	88.3	0	87.9	0	88.3	16
87.6	0	87.6	4	87.6	1	87.6	3	87.6	0			88.7	0	88.7	1	88.7	1	88.7	1	88.7	0			88.3	0	88.3	16	88.3	0	87.9	0	88.3	16
87.6	0	87.6	4	87.6	1	87.6	4	87.6	0			88.7	0	88.7	1	88.7	1	88.7	1	88.7	0			88.3	0	88.3	16	88.3	0	87.9	0	88.3	16
87.6	0	87.6	4	87.6	1	87.6	4	87.6	0			88.7	0	88.7	1	88.7	1	88.7	1	88.7	0			88.3	0	88.3	16	88.3	0	87.9	0	88.3	16
87.6	0	87.6	4	87.6	1	87.6	4	87.6	0			88.7	0	88.7	1	88.7	1	88.7	1	88.7	0			88.3	0	88.3	16	88.3	0	87.9	0	88.3	16
87.6	0	87.6	4	87.6	1	87.6	4	87.6	0			88.7	0	88.7	1	88.7	1	88.7	1	88.7	0			88.3	0	88.3	16	88.3	0	87.9	0	88.3	16
87.6	0	87.6	4	87.6	1	87.6	4	87.6	0			88.7	0	88.7	1	88.7	1	88.7	1	88.7	0			88.3	0	88.3	16	88.3	0	87.9	0	88.3	16
87.6	0	87.6	4	87.6	1	87.6	4	87.6	0			88.7	0	88.7	1	88.7	1	88.7	1	88.7	0			88.3	0	88.3	16	88.3	0	87.9	0	88.3	16
87.6	0	87.7	5	87.7	1	87.7	4	87.7	0			88.7	0	88.7	1	88.7	1	88.7	1	88.7	0			88.3	0	88.3	16	88.3	0	88	0	88.3	16
87.6	0	87.6	5	87.6	1	87.6	4	87.6	0			88.7	0	88.7	1	88.7	1	88.7	1	88.7	0			88.3	0	88.3	16	88.3	0	87.9	0	88.3	16
87.6	0	87.7	5	87.7	1	87.7	4	87.7	0			88.7	0	88.7	1	88.7	1	88.7	1	88.7	0			88.3	0	88.3	17	88.3	0	88	0	88.3	17
87.7	0	87.7	5	87.7	1	87.7	4	87.7	0			88.7	0	88.7	1	88.7	1	88.7	1	88.7	0			88.3	0	88.3	17	88.3	0	87.9	0	88.3	17
87.6	0	87.7	5	87.7	1	87.7	4	87.7	0			88.7	0	88.7	2	88.7	1	88.7	1	88.7	0			88.3	0	88.3	17	88.3	0	88	0	88.3	17
87.7	0	87.7	5	87.7	1	87.7	4	87.7	0			88.7	0	88.7	2	88.7	1	88.7	1	88.7	0			88.3	0	88.3	17	88.3	0	87.9	0	88.3	17
87.7	0	87.7	5	87.7	1	87.7	4	87.7	0			88.7	0	88.7	2	88.7	1	88.7	1	88.7	0			88.3	0	88.3	17	88.3	0	87.9	0	88.3	17
87.7	0	87.7	5	87.7	1	87.7	4	87.7	0			88.7	0	88.6	2	88.6	1	88.6	1	88.6	0			88.3	0	88.3	17	88.3	0	87.9	0	88.3	17
87.7	0	87.7	5	87.7	1	87.7	4	87.7	0			88.7	0	88.6	2	88.6	1	88.6	1	88.6	0			88.3	0	88.3	17	88.3	0	87.9	0	88.3	17
87.7	0	87.7	5	87.7	1	87.7	4	87.7	0			88.7	0	88.6	2	88.6	1	88.6	1	88.6	0			88.3	0	88.3	17	88.3	0	87.9	0	88.3	17
87.7	0	87.7	5	87.7	1	87.7	4	87.7	0			88.6	0	88.7	2	88.7	1	88.7	1	88.7	0			88.3	0	88.3	17	88.3	0	87.9	0	88.3	17
87.7	0	87.7	5	87.7	1	87.7	4	87.7	0			88.6	0	88.6	2	88.6	1	88.6	1	88.6	0			88.3	0	88.3	17	88.3	0	87.9	0	88.3	17
87.7	0	87.7	5	87.7	1	87.7	4	87.7	0			88.6	0	88.6	2	88.6	1	88.6	1	88.6	0			88.3	0	88.3	17	88.3	0	87.9	0	88.3	17
87.7	0	87.7	6	87.7	1	87.7	4	87.7	0			88.7	0	88.7	2	88.7	1	88.7	1	88.7	0			88.3	0	88.3	17	88.3	0	87.9	0	88.3	17
87.7	0	87.7	6	87.7	1	87.7	4	87.7	0			88.6	0	88.7	2	88.7	1	88.7	1	88.7	0			88.3	0	88.3	18	88.3	0	87.9	0	88.3	18
87.7	0	87.7	6	87.7	1	87.7	5	87.7	0			88.6	0	88.7	2	88.7	1	88.7	1	88.7	0			88.3	0	88.3	18	88.3	0	87.9	0	88.3	18
87.7	0	87.7	6	87.7	1	87.7	5	87.7	0			88.7	0	88.7	2	88.7	1	88.7	1	88.7	0			88.3	0	88.3	18	88.3	0	87.9	0	88.3	18
87.7	0	87.7	6	87.7	1	87.7	5	87.7	0			88.7	0	88.7	2	88.7	1	88.7	1	88.7	0			88.3	0	88.3	18	88.3	0	87.9	0	88.3	18
87.7	0	87.7	6	87.7	1	87.7	5	87.7	0			88.7	0	88.7	2	88.7	1	88.7	1	88.7	0			88.3	0	88.2	18	88.2	0	87.9	0	88.2	18
87.7	0	87.7	6	87.7	1	87.7	5	87.7	0			88.7	0	88.7	2	88.7	1	88.7	1	88.7	0			88.3	0	88.2	18	88.2	0	87.9	0	88.2	18
87.7	0	87.7	6	87.7	1	87.7	5	87.7	0			88.7	0	88.7	2	88.7	1	88.7	1	88.7	0			88.3	0	88.2	18	88.2	0	87.9	0	88.2	18
87.7	0	87.7	6	87.7	1	87.7	5	87.7	0			88.7	0	88.7	2	88.7	1	88.7	1	88.7	0			88.2	0	88.3	18	88.3	0	87.9	0	88.3	18
87.7	0	87.7	6	87.7	1	87.7	5	87.7	0			88.7	0	88.7	2	88.7	1	88.7	1	88.7	0			88.2	0	88.3	18	88.3	0	87.8	0	88.3	18
87.7	0	87.7	6	87.7	1	87.7	5	87.7	0			88.7	0	88.7	2	88.7	1	88.7	1	88.7	0			88.2	0	88.3	18	88.3	0	87.8	0	88.3	18
87.7	0	87.7	6	87.7	1	87.7	5	87.7	0			88.7	0	88.7	2	88.7	1	88.7	1	88.7	0			88.3	0	88.3	18	88.3	0	87.9	0	88.3	18
87.7	0	87.7	7	87.7	1	87.7	5	87.7	0			88.7	0	88.7	2	88.7	1	88.7	1	88.7	0			88.3	0	88.3	19	88.3	0	87.8	0	88.3	19
87.7	0	87.7	7	87.7	1	87.7	5	87.7	0			88.7	0	88.7	2	88.7	1	88.7	1	88.7	0			88.3	0	88.3	19	88.3	0	87.8	0	88.3	19
87.7	0	87.7	7	87.7	2	87.7	5	87.7	0			88.7	0	88.7	2	88.7	1	88.7	1	88.7	0			88.3	0	88.3	19	88.3	0	87.8	0	88.3	19
87.7	0	87.7	7	87.7	2	87.7	5	87.7	0			88.7	0	88.7	2	88.7	1	88.7	1	88.7	0			88.3	0	88.3	19	88.3	0	87.8	0	88.3	19
87.7	0	87.7	7	87.7	2	87.7	5	87.7	0			88.7	0	88.7	2	88.7	1	88.7	1	88.7	0			88.3	0	88.3	19	88.3	0	87.8	0	88.3	19
87.7	0	87.6	7	87.6	2	87.6	5	87.6	0			88.7	0	88.7	2	88.7	1	88.7	1	88.7	0			88.3	0	88.3	19	88.3	0	87.8	0	88.3	19
87.7	0	87.7	7	87.7	2	87.7	5	87.7	0			88.7	0	88.8	2	88.8	1	88.8	1	88.8	0			88.3	0	88.3	19	88.3	0	87.8	0	88.3	19
87.7	0	87.7	7	87.7	2	87.7	6	87.7	0			88.7	0	88.8	2	88.8	1	88.8	1	88.8	0			88.3	0	88.3	19	88.3	0	87.8	0	88.3	19
87.6	0	87.7	7	87.7	2	87.7	6	87.7	0			88.7	0	88.8	2	88.8	1	88.8	1	88.8	0			88.3	0	88.3	19	88.3	0	87.8	0	88.3	19
87.7	0	87.7	8	87.7	2	87.7	6	87.7	0			88.8	0	88.8	2	88.8	1	88.8	1	88.8	0			88.3	0	88.3	19	88.3	0	87.8	0	88.3	19
87.7	0	87.7	8	87.7	2	87.7	6	87.7	0			88.8	0	88.7	3	88.7	1	88.7	1	88.7	0			88.3	0	88.3	19	88.3	0	87.8	0	88.3	19
87.7	0	87.7	8	87.7	2	87.7	6	87.7	0			88.8	0	88.8	3	88.8	2	88.8	1	88.8	0			88.3	0	88.3	20	88.3	0	87.8	0	88.3	20
87.7	0	87.7	8	87.7	2	87.7	6	87.7	0			88.8	0	88.8	3	88.8	2	88.8	1	88.8	0			88.3	0	88.3	20	88.3	0	87.8	0	88.3	20
87.7	0	87.7	8	87.7	2	87.7	6	87.7	0			88.7	0	88.8	3	88.8	2	88.8	1	88.8	0			88.3	0	88.3	20	88.3	0	87.8	0	88.3	20
87.7	0	87.7	8	87.7	2	87.7	6	87.7	0			88.8	0	88.8	3	88.8	2	88.8	1	88.8	0			88.3	0	88.3	20	88.3	0	87.8	0	88.3	20
87.7	0	87.7	8	87.7	2	87.7	6	87.7	0			88.8	0	88.8	3	88.8	2	88.8	1	88.8	0			88.3	0	88.3	20	88.3	0	87.8	0	88.3	20
87.7	0	87.7	8	87.7	2	87.7	6	87.7	0			88.8	0	88.8	3	88.8	2	88.8	1	88.8	0			88.3	0	88.3	20	88.3	0	87.8	0	88.3	20
87.7	0	87.7	9	87.7	2	87.7	6	87.7	0			88.8	0	88.8	3	88.8	2	88.8	1	88.8	0			88.3	0	88.3	20	88.3	0	87.8	0	88.3	20
87.7	0	87.7	9	87.7	2	87.7	6	87.7	0			88.8	0	88.7	3	88.7	2	88.7	1	88.7	0			88.3	0	88.3	20	88.3	0	87.8	0	88.3	20
87.7	0	87.7	9	87.7	2	87.7	6	87.7	0			88.8	0	88.8	3	88.8	2	88.8	1	88.8	0			88.3	0	88.3	20	88.3	0	87.8	0	88.3	20
87.7	0	87.7	9	87.7	2	87.7	6	87.7	0			88.8	0	88.7	3	88.7	2	88.7	1	88.7	0			88.3	0	88.3	20	88.3	0	87.8	0	88.3	20
87.7	0	87.7	9	87.7	2	87.7	7	87.7	0			88.7	0	88.7	3	88.7	2	88.7	1	88.7	0			88.3	0	88.2	21	88.2	0	87.8	0	88.2	21
87.7	0	87.7	9	87.7	3	87.7	7	87.7	0			88.8	0	88.7	3	88.7	2	88.7	1	88.7	0			88.3	0	88.3	21	88.3	0	87.8	0	88.3	21
87.7	0	87.7	9	87.7	3	87.7	7	87.7	0			88.7	0	88.7	3	88.7	2	88.7	1	88.7	0			88.3	0	88.3	21	88.3	0	87.8	0	88.3	21
87.7	0	87.7	9	87.7	3	87.7	7	87.7	0			88.7	0	88.7	3	88.7	2	88.7	1	88.7	0			88.2	0	88.3	21	88.3	0	87.8	0	88.3	21
87.7	0	87.7	10	87.7	3	87.7	7	87.7	0			88.7	0	88.7	3	88.7	2	88.7	1	88.7	0			88.3	0	88.2	21	88.2	0	87.8	0	88.2	21
87.7	0	87.8	10	87.8	3	87.8	7	87.8	0			88.7	0	88.7	3	88.7	2	88.7	1	88.7	0			88.3	0	88.2	21	88.2	0	87.9	0	88.2	21
87.7	0	87.7	10	87.7	3	87.7	7	87.7	0			88.7	0	88.7	3	88.7	2	88.7	1	88.7	0			88.3	0	88.2	21	88.2	0	87.9	0	88.2	21
87.7	0	87.7	10	87.7	3	87.7	7	87.7	0			88.7	0	88.7	3	88.7	2	88.7	1	88.7	0			88.2	0	88.2	21	88.2	0	87.9	0	88.2	21
87.8	0	87.7	10	87.7	3	87.7	7	87.7	0			88.7	0	88.7	3	88.7	2	88.7	1	88.7	0			88.2	0	88.2	21	88.2	0	87.9	0	88.2	21
87.7	0	87.7	10	87.7	3	87.7	7	87.7	0			88.7	0	88.7	3	88.7	2	88.7	1	88.7	0			88.2	0	88.2	21	88.2	0	87.9	0	88.2	21
87.7	0	87.7	11	87.7	3	87.7	7	87.7	0			88.7	0	88.7	4	88.7	2	88.7	1	88.7	0			88.2	0	88.2	22	88.2	0	87.9	0	88.2	22
87.7	0	87.7	11	87.7	3	87.7	7	87.7	0			88.7	0	88.7	4	88.7	2	88.7	1	88.7	0			88.2	0	88.2	22	88.2	0	87.9	0	88.2	22
87.7	0	87.7	11	87.7	3	87.7	8	87.7	0			88.7	0	88.7	4	88.7	2	88.7	1	88.7	0			88.2	0	88.2	22	88.2	0	87.9	0	88.2	22
87.7	0	87.7	11	87.7	3	87.7	8	87.7	0			88.7	0	88.7	4	88.7	2	88.7	1	88.7	0			88.2	0	88.2	22	88.2	0	87.9	0	88.2	22
87.7	0	87.7	11	87.7	3	87.7	8	87.7	0			88.7	0	88.7	4	88.7	2	88.7	1	88.7	0			88.2	0	88.2	22	88.2	0	87.9	0	88.2	22
87.7	0	87.7	11	87.7	4	87.7	8	87.7	0			88.7	0	88.7	4	88.7	2	88.7	1	88.7	0			88.2	0	88.2	22	88.2	0	87.9	0	88.2	22
87.7	0	87.7	12	87.7	4	87.7	8	87.7	0			88.7	0	88.8	4	88.8	2	88.8	1	88.8	0			88.2	0	88.2	22	88.2	0	87.9	0	88.2	22
87.7	0	87.7	12	87.7	4	87.7	8	87.7	0			88.7	0	88.8	4	88.8	3	88.8	1	88.8	0			88.2	0	88.2	22	88.2	0	87.9	0	88.2	22
87.7	0	87.7	12	87.7	4	87.7	8	87.7	0			88.7	0	88.7	4	88.7	3	88.7	1	88.7	0			88.2	0	88.2	22	88.2	0	87.9	0	88.2	22
87.7	0	87.7	12	87.7	4	87.7	8	87.7	0			88.8	0	88.8	4	88.8	3	88.8	1	88.8	0			88.2	0	88.2	23	88.2	0	87.9	0	88.2	23
87.7	0	87.6	12	87.6	4	87.6	8	87.6	0			88.8	0	88.8	4	88.8	3	88.8	1	88.8	0			88.2	0	88.1	23	88.1	0	87.9	0	88.1	23
87.7	0	87.7	13	87.7	4	87.7	8	87.7	0			88.7	0	88.8	4	88.8	3	88.8	1	88.8	0			88.2	0	88.1	23	88.1	0	87.9	0	88.1	23
87.7	0	87.6	13	87.6	4	87.6	8	87.6	0			88.8	0	88.8	4	88.8	3	88.8	1	88.8	0			88.2	0	88.2	23	88.2	0	87.9	0	88.2	23
87.6	0	87.6	13	87.6	4	87.6	9	87.6	0			88.8	0	88.8	4	88.8	3	88.8	2	88.8	0			88.1	0	88.1	23	88.1	0	87.9	0	88.1	23
87.7	0	87.6	13	87.6	4	87.6	9	87.6	0			88.8	0	88.8	4	88.8	3	88.8	2	88.8	0			88.1	0	88.1	23	88.1	0	87.9	0	88.1	23
87.6	0	87.7	13	87.7	5	87.7	9	87.7	0			88.8	0	88.8	5	88.8	3	88.8	2	88.8	0			88.2	0	88.2	23	88.2	0	87.9	0	88.2	23
87.6	0	87.7	14	87.7	5	87.7	9	87.7	0			88.8	0	88.8	5	88.8	3	88.8	2	88.8	0			88.1	0	88.1	23	88.1	0	87.8	0	88.1	23
87.6	0	87.6	14	87.6	5	87.6	9	87.6	0			88.8	0	88.8	5	88.8	3	88.8	2	88.8	0			88.1	0	88.1	23	88.1	0	87.9	0	88.1	23
87.7	0	87.6	14	87.6	5	87.6	9	87.6	0			88.8	0	88.8	5	88.8	3	88.8	2	88.8	0			88.2	0	88.1	24	88.1	0	87.8	0	88.1	24
87.7	0	87.6	14	87.6	5	87.6	9	87.6	0			88.8	0	88.8	5	88.8	3	88.8	2	88.8	0			88.1	0	88.1	24	88.1	0	87.8	0	88.1	24
87.6	0	87.6	14	87.6	5	87.6	9	87.6	0			88.8	0	88.7	5	88.7	3	88.7	2	88.7	0			88.1	0	88.1	24	88.1	0	87.8	0	88.1	24
87.6	0	87.6	15	87.6	5	87.6	9	87.6	0			88.8	0	88.8	5	88.8	3	88.8	2	88.8	0			88.1	0	88.1	24	88.1	0	87.8	0	88.1	24
87.6	0	87.6	15	87.6	5	87.6	9	87.6	0			88.8	0	88.8	5	88.8	3	88.8	2	88.8	0			88.1	0	88.1	24	88.1	0	87.8	0	88.1	24
87.6	0	87.6	15	87.6	6	87.6	10	87.6	0			88.7	0	88.8	5	88.8	3	88.8	2	88.8	0			88.1	0	88.1	24	88.1	0	87.8	0	88.1	24
87.6	0	87.6	15	87.6	6	87.6	10	87.6	0			88.8	0	88.7	5	88.7	3	88.7	2	88.7	0			88.1	0	88.1	24	88.1	0	87.8	0	88.1	24
87.6	0	87.6	16	87.6	6	87.6	10	87.6	0			88.8	0	88.8	5	88.8	4	88.8	2	88.8	0			88.1	0	88.1	24	88.1	0	87.8	0	88.1	24
87.6	0	87.7	16	87.7	6	87.7	10	87.7	0			88.8	0	88.7	5	88.7	4	88.7	2	88.7	0			88.1	0	88.1	24	88.1	0	87.8	0	88.1	24
87.6	0	87.6	16	87.6	6	87.6	10	87.6	0			88.7	0	88.7	5	88.7	4	88.7	2	88.7	0			88.1	0	88.1	25	88.1	0	87.8	0	88.1	25
87.6	0	87.6	16	87.6	6	87.6	10	87.6	0			88.8	0	88.7	6	88.7	4	88.7	2	88.7	0			88.1	0	88.1	25	88.1	0	87.9	0	88.1	25
87.7	0	87.6	17	87.6	6	87.6	10	87.6	0			88.7	0	88.8	6	88.8	4	88.8	2	88.8	0			88.1	0	88.1	25	88.1	0	87.8	0	88.1	25
87.6	0	87.6	17	87.6	7	87.6	10	87.6	0			88.7	0	88.7	6	88.7	4	88.7	2	88.7	0			88.1	0	88.1	25	88.1	0	87.8	0	88.1	25
87.6	0	87.7	17	87.7	7	87.7	10	87.7	0			88.7	0	88.7	6	88.7	4	88.7	2	88.7	0			88.1	0	88.1	25	88.1	0	87.9	0	88.1	25
87.6	0	87.6	17	87.6	7	87.6	11	87.6	0			88.8	0	88.7	6	88.7	4	88.7	2	88.7	0			88.1	0	88.1	25	88.1	0	87.9	0	88.1	25
87.6	0	87.6	18	87.6	7	87.6	11	87.6	0			88.7	0	88.7	6	88.7	4	88.7	2	88.7	0			88.1	0	88.1	25	88.1	0	87.8	0	88.1	25
87.7	0	87.7	18	87.7	7	87.7	11	87.7	0			88.7	0	88.7	6	88.7	4	88.7	2	88.7	0			88.1	0	88.1	25	88.1	0	87.8	0	88.1	25
87.6	0	87.6	18	87.6	7	87.6	11	87.6	0			88.7	0	88.7	6	88.7	4	88.7	2	88.7	0			88.1	0	88.1	26	88.1	0	87.8	0	88.1	25
87.6	0	87.6	19	87.6	8	87.6	11	87.6	0			88.7	0	88.7	6	88.7	4	88.7	2	88.7	0			88.1	0	88.1	26	88.1	0	87.9	0	88.1	26
87.7	0	87.6	19	87.6	8	87.6	11	87.6	0			88.7	0	88.7	6	88.7	4	88.7	2	88.7	0			88.1	0	88.1	26	88.1	0	87.9	0	88.1	26
87.6	0	87.7	19	87.7	8	87.7	11	87.7	0			88.7	0	88.7	7	88.7	5	88.7	2	88.7	0			88.1	0	88.1	26	88.1	0	87.9	0	88.1	26
87.6	0	87.6	20	87.6	8	87.6	11	87.6	0			88.7	0	88.7	7	88.7	5	88.7	2	88.7	0			88.1	0	88.1	26	88.1	0	87.9	0	88.1	26
87.6	0	87.6	20	87.6	8	87.6	11	87.6	0			88.7	0	88.7	7	88.7	5	88.7	2	88.7	0			88.1	0	88.1	26	88.1	0	87.9	0	88.1	26
87.7	0	87.6	20	87.6	8	87.6	12	87.6	0			88.7	0	88.7	7	88.7	5	88.7	2	88.7	0			88.1	0	88	26	88	0	87.9	0	88	26
87.6	0	87.6	20	87.6	9	87.6	12	87.6	0			88.7	0	88.7	7	88.7	5	88.7	2	88.7	0			88.1	0	88	26	88	0	87.9	0	88	26
87.6	0	87.6	21	87.6	9	87.6	12	87.6	0			88.7	0	88.7	7	88.7	5	88.7	2	88.7	0			88.1	0	88.1	27	88.1	0	87.9	0	88.1	26
87.6	0	87.6	21	87.6	9	87.6	12	87.6	0			88.7	0	88.7	7	88.7	5	88.7	2	88.7	0			88	0	88.1	27	88.1	0	87.9	0	88.1	27
87.6	0	87.6	21	87.6	9	87.6	12	87.6	0			88.7	0	88.7	7	88.7	5	88.7	2	88.7	0			88	0	88.1	27	88.1	0	87.9	0	88.1	27
87.6	0	87.6	22	87.6	10	87.6	12	87.6	0			88.7	0	88.7	7	88.7	5	88.7	2	88.7	0			88.1	0	88.1	27	88.1	0	87.9	0	88.1	27
87.6	0	87.6	22	87.6	10	87.6	12	87.6	0			88.7	0	88.7	8	88.7	5	88.7	2	88.7	0			88.1	0	88.1	27	88.1	0	87.9	0	88.1	27
87.6	0	87.6	23	87.6	10	87.6	13	87.6	0			88.7	0	88.7	8	88.7	5	88.7	2	88.7	0			88.1	0	88.1	27	88.1	0	87.9	0	88.1	27
87.6	0	87.6	23	87.6	10	87.6	13	87.6	0			88.7	0	88.7	8	88.7	5	88.7	2	88.7	0			88.1	0	88.1	27	88.1	0	87.9	0	88.1	27
87.6	0	87.6	23	87.6	10	87.6	13	87.6	0			88.7	0	88.7	8	88.7	6	88.7	2	88.7	0			88.1	0	88.1	27	88.1	0	87.9	0	88.1	27
87.6	0	87.6	24	87.6	11	87.6	13	87.6	0			88.7	0	88.7	8	88.7	6	88.7	2	88.7	0			88.1	0	88.1	28	88.1	0	87.9	0	88.1	27
87.6	0	87.6	24	87.6	11	87.6	13	87.6	0			88.7	0	88.7	8	88.7	6	88.7	2	88.7	0			88.1	0	88.1	28	88.1	0	87.9	0	88.1	28
87.6	0	87.6	24	87.6	11	87.6	13	87.6	0			88.7	0	88.7	8	88.7	6	88.7	2	88.7	0			88.1	0	88.1	28	88.1	0	87.9	0	88.1	28
87.6	0	87.6	25	87.6	11	87.6	13	87.6	0			88.7	0	88.7	8	88.7	6	88.7	2	88.7	0			88.1	0	88.1	28	88.1	0	87.9	0	88.1	28
87.6	0	87.6	25	87.6	12	87.6	14	87.6	0			88.7	0	88.7	9	88.7	6	88.7	2	88.7	0			88.1	0	88.2	28	88.2	0	87.9	0	88.2	28
87.6	0	87.6	26	87.6	12	87.6	14	87.6	0			88.7	0	88.7	9	88.7	6	88.7	2	88.7	0			88.1	0	88.2	28	88.2	0	87.9	0	88.2	28
87.6	0	87.6	26	87.6	12	87.6	14	87.6	0			88.7	0	88.7	9	88.7	6	88.7	2	88.7	0			88.1	0	88.2	28	88.2	0	87.9	0	88.2	28
87.6	0	87.6	26	87.6	12	87.6	14	87.6	0			88.7	0	88.7	9	88.7	6	88.7	3	88.7	0			88.2	0	88.2	29	88.2	0	87.9	0	88.2	28
87.6	0	87.6	27	87.6	13	87.6	14	87.6	0			88.7	0	88.7	9	88.7	7	88.7	3	88.7	0			88.2	0	88.2	29	88.2	0	87.9	0	88.2	28
87.6	0	87.6	27	87.6	13	87.6	14	87.6	0			88.7	0	88.7	9	88.7	7	88.7	3	88.7	0			88.2	0	88.2	29	88.2	0	87.9	0	88.2	29
87.6	0	87.6	28	87.6	13	87.6	14	87.6	0			88.7	0	88.7	9	88.7	7	88.7	3	88.7	0			88.2	0	88.2	29	88.2	0	87.9	0	88.2	29
87.6	0	87.6	28	87.6	14	87.6	15	87.6	0			88.7	0	88.7	9	88.7	7	88.7	3	88.7	0			88.2	0	88.3	29	88.3	0	87.9	0	88.3	29
87.6	0	87.6	29	87.6	14	87.6	15	87.6	0			88.7	0	88.7	10	88.7	7	88.7	3	88.7	0			88.2	0	88.2	29	88.2	0	87.9	0	88.2	29
87.6	0	87.6	29	87.6	14	87.6	15	87.6	0			88.7	0	88.7	10	88.7	7	88.7	3	88.7	0			88.2	0	88.3	29	88.3	0	87.9	0	88.3	29
87.6	0	87.6	30	87.6	15	87.6	15	87.6	0			88.7	0	88.7	10	88.7	7	88.7	3	88.7	0			88.3	0	88.2	30	88.2	0	87.9	0	88.2	29
87.6	0	87.6	30	87.6	15	87.6	15	87.6	0			88.7	0	88.7	10	88.7	7	88.7	3	88.7	0			88.2	0	88.2	30	88.2	0	87.9	0	88.2	29
87.6	0	87.6	31	87.6	15	87.6	15	87.6	0			88.7	0	88.7	10	88.7	8	88.7	3	88.7	0			88.3	0	88.2	30	88.2	0	87.9	0	88.2	30
87.6	0	87.6	31	87.6	16	87.6	16	87.6	0			88.7	0	88.7	10	88.7	8	88.7	3	88.7	0			88.2	0	88.2	30	88.2	0	87.9	0	88.2	30
87.6	0	87.6	32	87.6	16	87.6	16	87.6	0			88.7	0	88.7	11	88.7	8	88.7	3	88.7	0			88.2	0	88.2	30	88.2	0	87.9	0	88.2	30
87.6	0	87.6	32	87.6	16	87.6	16	87.6	0			88.7	0	88.7	11	88.7	8	88.7	3	88.7	0			88.2	0	88.2	30	88.2	0	87.9	0	88.2	30
87.6	0	87.6	33	87.6	17	87.6	16	87.6	0			88.7	0	88.6	11	88.6	8	88.6	3	88.6	0			88.2	0	88.2	30	88.2	0	87.9	0	88.2	30
87.6	0	87.6	33	87.6	17	87.6	16	87.6	0			88.7	0	88.6	11	88.6	8	88.6	3	88.6	0			88.2	0	88.2	31	88.2	0	87.9	0	88.2	30
87.6	0	87.6	34	87.6	17	87.6	16	87.6	0			88.7	0	88.6	11	88.6	8	88.6	3	88.6	0			88.2	0	88.2	31	88.2	0	87.9	0	88.2	30
87.6	0	87.6	34	87.6	18	87.6	17	87.6	0			88.6	0	88.6	11	88.6	8	88.6	3	88.6	0			88.2	0	88.2	31	88.2	0	87.9	0	88.2	31
87.6	0	87.6	35	87.6	18	87.6	17	87.6	0			88.6	0	88.6	12	88.6	9	88.6	3	88.6	0			88.2	0	88.3	31	88.3	0	87.9	0	88.3	31
87.6	0	87.6	35	87.6	18	87.6	17	87.6	0			88.6	0	88.6	12	88.6	9	88.6	3	88.6	0			88.2	0	88.2	31	88.2	0	87.9	0	88.2	31
87.6	0	87.6	36	87.6	19	87.6	17	87.6	0			88.6	0	88.6	12	88.6	9	88.6	3	88.6	0			88.2	0	88.2	31	88.2	0	87.9	0	88.2	31
87.6	0	87.6	37	87.6	19	87.6	17	87.6	0			88.6	0	88.6	12	88.6	9	88.6	3	88.6	0			88.3	0	88.2	31	88.2	0	87.9	0	88.2	31
87.6	0	87.6	37	87.6	20	87.6	17	87.6	0			88.6	0	88.6	12	88.6	9	88.6	3	88.6	0			88.2	0	88.2	32	88.2	0	87.9	0	88.2	31
87.6	0	87.6	38	87.6	20	87.6	18	87.6	0			88.6	0	88.6	13	88.6	9	88.6	3	88.6	0			88.2	0	88.2	32	88.2	0	87.9	0	88.2	31
87.6	0	87.6	38	87.6	21	87.6	18	87.6	0			88.6	0	88.6	13	88.6	10	88.6	3	88.6	0			88.2	0	88.2	32	88.2	0	88	0	88.2	32
87.6	0	87.6	39	87.6	21	87.6	18	87.6	0			88.6	0	88.6	13	88.6	10	88.6	3	88.6	0			88.2	0	88.2	32	88.2	0	88	0	88.2	32
87.6	0	87.6	40	87.6	21	87.6	18	87.6	0			88.6	0	88.6	13	88.6	10	88.6	3	88.6	0			88.2	0	88.2	32	88.2	0	88	0	88.2	32
87.6	0	87.6	40	87.6	22	87.6	18	87.6	0			88.6	0	88.6	13	88.6	10	88.6	3	88.6	0			88.2	0	88.2	32	88.2	0	88	0	88.2	32
87.6	0	87.6	41	87.6	22	87.6	19	87.6	0			88.6	0	88.6	14	88.6	10	88.6	3	88.6	0			88.2	0	88.2	32	88.2	0	88	0	88.2	32
87.6	0	87.6	42	87.6	23	87.6	19	87.6	0			88.6	0	88.6	14	88.6	10	88.6	3	88.6	0			88.2	0	88.2	33	88.2	0	88	0	88.2	32
87.6	0	87.6	42	87.6	23	87.6	19	87.6	0			88.6	0	88.6	14	88.6	11	88.6	3	88.6	0			88.2	0	88.2	33	88.2	0	88	0	88.2	32
87.6	0	87.6	43	87.6	24	87.6	19	87.6	0			88.6	0	88.6	14	88.6	11	88.6	3	88.6	0			88.2	0	88.2	33	88.2	0	88	0	88.2	33
87.6	0	87.6	44	87.6	24	87.6	19	87.6	0			88.6	0	88.6	14	88.6	11	88.6	3	88.6	0			88.2	0	88.2	33	88.2	0	88	0	88.2	33
87.6	0	87.5	44	87.5	25	87.5	19	87.5	0			88.6	0	88.6	15	88.6	11	88.6	4	88.6	0			88.2	0	88.2	33	88.2	0	88	0	88.2	33
87.6	0	87.5	45	87.5	25	87.5	20	87.5	0			88.6	0	88.6	15	88.6	11	88.6	4	88.6	0			88.2	0	88.2	33	88.2	0	88	0	88.2	33
87.6	0	87.5	46	87.5	26	87.5	20	87.5	0			88.6	0	88.6	15	88.6	11	88.6	4	88.6	0			88.2	0	88.2	34	88.2	0	88	0	88.2	33
87.5	0	87.5	47	87.5	26	87.5	20	87.5	0			88.6	0	88.6	15	88.6	12	88.6	4	88.6	0			88.2	0	88.2	34	88.2	0	88	0	88.2	33
87.5	0	87.5	47	87.5	27	87.5	20	87.5	0			88.6	0	88.6	16	88.6	12	88.6	4	88.6	0			88.2	0	88.2	34	88.2	0	88	0	88.2	33
87.5	0	87.5	48	87.5	28	87.5	21	87.5	0			88.6	0	88.6	16	88.6	12	88.6	4	88.6	0			88.2	0	88.2	34	88.2	0	88	0	88.2	34
87.5	0	87.5	49	87.5	28	87.5	21	87.5	0			88.6	0	88.6	16	88.6	12	88.6	4	88.6	0			88.2	0	88.2	34	88.2	0	88	0	88.2	34
87.5	0	87.5	50	87.5	29	87.5	21	87.5	0			88.6	0	88.6	16	88.6	12	88.6	4	88.6	0			88.2	0	88.2	34	88.2	0	88	0	88.2	34
87.5	0	87.5	51	87.5	29	87.5	21	87.5	0			88.6	0	88.6	16	88.6	13	88.6	4	88.6	0			88.2	0	88.1	35	88.1	0	88	0	88.1	34
87.5	0	87.5	51	87.5	30	87.5	21	87.5	0			88.6	0	88.6	17	88.6	13	88.6	4	88.6	0			88.2	0	88.2	35	88.2	0	88	0	88.2	34
87.5	0	87.5	52	87.5	31	87.5	22	87.5	0			88.6	0	88.6	17	88.6	13	88.6	4	88.6	0			88.2	0	88.1	35	88.1	0	88	0	88.1	34
87.5	0	87.5	53	87.5	31	87.5	22	87.5	0			88.6	0	88.6	17	88.6	13	88.6	4	88.6	0			88.1	0	88.2	35	88.2	0	88	0	88.2	35
87.5	0	87.5	54	87.5	32	87.5	22	87.5	0			88.6	0	88.6	17	88.6	13	88.6	4	88.6	0			88.2	0	88.2	35	88.2	0	88	0	88.2	35
87.5	0	87.5	55	87.5	32	87.5	22	87.5	0			88.6	0	88.6	18	88.6	14	88.6	4	88.6	0			88.1	0	88.2	35	88.2	0	88	0	88.2	35
87.5	0	87.5	56	87.5	33	87.5	22	87.5	0			88.6	0	88.6	18	88.6	14	88.6	4	88.6	0			88.2	0	88.1	36	88.1	0	88	0	88.1	35
87.5	0	87.5	57	87.5	34	87.5	23	87.5	0			88.6	0	88.6	18	88.6	14	88.6	4	88.6	0			88.2	0	88.2	36	88.2	0	88	0	88.2	35
87.5	0	87.5	57	87.5	34	87.5	23	87.5	0			88.6	0	88.6	19	88.6	14	88.6	4	88.6	0			88.2	0	88.1	36	88.1	0	88	0	88.1	35
87.5	0	87.5	58	87.5	35	87.5	23	87.5	0			88.6	0	88.6	19	88.6	15	88.6	4	88.6	0			88.1	0	88.1	36	88.1	1	88	0	88.1	35
87.5	0	87.5	59	87.5	36	87.5	23	87.5	0			88.6	0	88.6	19	88.6	15	88.6	4	88.6	0			88.2	0	88.1	36	88.1	1	88	0	88.1	36
87.5	0	87.5	60	87.5	37	87.5	24	87.5	0			88.6	0	88.6	19	88.6	15	88.6	4	88.6	0			88.1	0	88.1	36	88.1	1	88	0	88.1	36
87.5	0	87.5	61	87.5	37	87.5	24	87.5	0			88.6	0	88.6	20	88.6	15	88.6	4	88.6	0			88.1	0	88.1	37	88.1	1	88	0	88.1	36
87.5	0	87.5	62	87.5	38	87.5	24	87.5	0			88.6	0	88.6	20	88.6	16	88.6	4	88.6	0			88.1	0	88.1	37	88.1	1	88	0	88.1	36
87.5	0	87.5	63	87.5	39	87.5	24	87.5	0			88.6	0	88.6	20	88.6	16	88.6	4	88.6	0			88.1	0	88.1	37	88.1	1	88	0	88.1	36
87.5	0	87.5	64	87.5	40	87.5	25	87.5	0			88.6	0	88.6	21	88.6	16	88.6	4	88.6	0			88.1	0	88.1	37	88.1	1	88	0	88.1	36
87.5	0	87.5	65	87.5	40	87.5	25	87.5	0			88.6	0	88.5	21	88.5	16	88.5	5	88.5	0			88.1	0	88.1	37	88.1	1	88	0	88.1	37
87.5	0	87.5	66	87.5	41	87.5	25	87.5	0			88.6	0	88.5	21	88.5	17	88.5	5	88.5	0			88.1	0	88.1	38	88.1	1	88	0	88.1	37
87.5	0	87.5	67	87.5	42	87.5	25	87.5	0			88.6	0	88.5	22	88.5	17	88.5	5	88.5	0			88.1	0	88.1	38	88.1	1	88	0	88.1	37
87.5	0	87.5	69	87.5	43	87.5	26	87.5	0			88.5	0	88.5	22	88.5	17	88.5	5	88.5	0			88.1	0	88.1	38	88.1	1	88	0	88.1	37
87.5	0	87.5	70	87.5	44	87.5	26	87.5	0			88.5	0	88.5	22	88.5	17	88.5	5	88.5	0			88.1	0	88	38	88	1	88	0	88	37
87.5	0	87.5	71	87.5	45	87.5	26	87.5	0			88.5	0	88.5	22	88.5	18	88.5	5	88.5	0			88.1	0	88	38	88	1	88	0	88	37
87.5	0	87.5	72	87.5	45	87.5	26	87.5	0			88.5	0	88.5	23	88.5	18	88.5	5	88.5	0			88.1	0	88	39	88	1	88	0	88	38
87.5	0	87.6	73	87.6	46	87.6	27	87.6	0			88.5	0	88.5	23	88.5	18	88.5	5	88.5	0			88	0	88.1	39	88.1	1	88	0	88.1	38
87.5	0	87.5	74	87.5	47	87.5	27	87.5	0			88.5	0	88.5	23	88.5	19	88.5	5	88.5	0			88	0	88	39	88	1	88	0	88	38
87.5	0	87.5	75	87.5	48	87.5	27	87.5	0			88.5	0	88.5	24	88.5	19	88.5	5	88.5	0			88	0	88	39	88	1	88	0	88	38
87.6	0	87.5	77	87.5	49	87.5	27	87.5	0			88.5	0	88.4	24	88.4	19	88.4	5	88.4	0			88.1	0	88	39	88	1	88.1	0	88	38
87.5	0	87.5	78	87.5	50	87.5	28	87.5	0			88.5	0	88.5	25	88.5	19	88.5	5	88.5	0			88	0	88	40	88	1	88.1	0	88	38
87.5	0	87.5	79	87.5	51	87.5	28	87.5	0			88.5	0	88.5	25	88.5	20	88.5	5	88.5	0			88	0	88	40	88	1	88.1	0	88	39
87.5	0	87.5	80	87.5	52	87.5	28	87.5	0			88.4	0	88.5	25	88.5	20	88.5	5	88.5	0			88	0	88	40	88	1	88.1	0	88	39
87.5	0	87.6	82	87.6	53	87.6	29	87.6	0			88.5	0	88.5	26	88.5	20	88.5	5	88.5	0			88	0	88	40	88	1	88.1	0	88	39
87.5	0	87.6	83	87.6	54	87.6	29	87.6	0			88.5	0	88.5	26	88.5	21	88.5	5	88.5	0			88	0	88	40	88	1	88.1	0	88	39
87.5	0	87.6	84	87.6	55	87.6	29	87.6	0			88.5	0	88.5	26	88.5	21	88.5	5	88.5	0			88	0	88	41	88	1	88.1	0	88	39
87.6	0	87.6	86	87.6	56	87.6	29	87.6	0			88.5	0	88.5	27	88.5	21	88.5	5	88.5	0			88	0	88.1	41	88.1	1	88.1	0	88.1	39
87.6	0	87.7	87	87.7	57	87.7	30	87.7	0			88.5	0	88.5	27	88.5	22	88.5	5	88.5	0			88	0	88	41	88	1	88.1	0	88	40
87.6	0	87.7	88	87.7	58	87.7	30	87.7	0			88.5	0	88.6	28	88.6	22	88.6	6	88.6	0			88	0	88.1	41	88.1	1	88.1	0	88.1	40
87.6	0	87.8	90	87.8	59	87.8	30	87.8	0			88.5	0	88.6	28	88.6	22	88.6	6	88.6	0			88.1	0	88.1	41	88.1	1	88.1	0	88.1	40
87.7	0	87.9	91	87.9	60	87.9	31	87.9	0			88.5	0	88.6	28	88.6	23	88.6	6	88.6	0			88	0	88.1	42	88.1	1	88.2	0	88.1	40
87.7	0	88	93	88	62	88	31	88	0			88.6	0	88.6	29	88.6	23	88.6	6	88.6	0			88.1	0	88.1	42	88.1	1	88.1	0	88.1	40
87.8	0	88.1	94	88.1	63	88.1	31	88.1	0			88.6	0	88.6	29	88.6	23	88.6	6	88.6	0			88.1	0	88.1	42	88.1	1	88.2	0	88.1	40
87.9	0	88.2	96	88.2	64	88.2	31	88.2	0			88.6	0	88.6	30	88.6	24	88.6	6	88.6	0			88.1	0	88.1	42	88.1	1	88.2	0	88.1	41
88	0	88.3	97	88.3	65	88.3	32	88.3	0			88.6	0	88.6	30	88.6	24	88.6	6	88.6	0			88.1	0	88.1	42	88.1	1	88.2	0	88.1	41
88.1	0	88.4	99	88.4	66	88.4	32	88.4	0			88.6	0	88.6	30	88.6	24	88.6	6	88.6	0			88.1	0	88.1	43	88.1	1	88.2	0	88.1	41
88.2	0	88.6	100	88.6	68	88.6	32	88.6	0			88.6	0	88.6	31	88.6	25	88.6	6	88.6	0			88.1	0	88.2	43	88.2	1	88.1	0	88.2	41
88.3	0	88.7	102	88.7	69	88.7	33	88.7	0			88.6	0	88.6	31	88.6	25	88.6	6	88.6	0			88.1	0	88.2	43	88.2	1	88.1	0	88.2	41
88.4	0	88.8	103	88.8	70	88.8	33	88.8	0			88.6	0	88.6	32	88.6	26	88.6	6	88.6	0			88.1	0	88.2	43	88.2	1	88.2	0	88.2	42
88.6	0	89	105	89	71	89	33	89	0			88.6	0	88.6	32	88.6	26	88.6	6	88.6	0			88.2	0	88.2	44	88.2	1	88.2	0	88.2	42
88.7	0	89.1	107	89.1	73	89.1	34	89.1	0			88.6	0	88.7	33	88.7	26	88.7	6	88.7	0			88.2	0	88.2	44	88.2	1	88.2	0	88.2	42
88.8	0	89.3	108	89.3	74	89.3	34	89.3	0			88.6	0	88.7	33	88.7	27	88.7	6	88.7	0			88.2	0	88.2	44	88.2	1	88.1	0	88.2	42
89	0	89.4	110	89.4	76	89.4	34	89.4	0			88.6	0	88.7	34	88.7	27	88.7	6	88.7	0			88.2	0	88.2	44	88.2	2	88.1	0	88.2	42
89.1	0	89.6	112	89.6	77	89.6	35	89.6	0			88.7	0	88.7	34	88.7	28	88.7	6	88.7	0			88.2	0	88.2	44	88.2	2	88.1	0	88.2	42
89.3	3	89.8	113	89.8	78	89.8	35	89.8	0			88.7	0	88.7	35	88.7	28	88.7	6	88.7	0			88.2	0	88.2	45	88.2	2	88.1	0	88.2	43
89.4	3	89.9	115	89.9	80	89.9	35	89.9	0			88.7	0	88.7	35	88.7	28	88.7	7	88.7	0			88.2	0	88.2	45	88.2	2	88.1	0	88.2	43
89.6	2	90.1	117	90.1	81	90.1	36	90.1	0			88.7	0	88.7	36	88.7	29	88.7	7	88.7	0			88.2	0	88.2	45	88.2	2	88.1	0	88.2	43
89.8	2	90.3	119	90.3	83	90.3	36	90.3	0			88.7	0	88.7	36	88.7	29	88.7	7	88.7	0			88.2	0	88.3	45	88.3	2	88.1	0	88.3	43
89.9	2	90.4	121	90.4	84	90.4	36	90.4	0			88.7	0	88.7	37	88.7	30	88.7	7	88.7	0			88.2	0	88.3	46	88.3	2	88.1	0	88.3	43
90.1	2	90.6	122	90.6	86	90.6	37	90.6	0			88.7	0	88.7	37	88.7	30	88.7	7	88.7	0			88.2	0	88.3	46	88.3	2	88.1	0	88.3	44
90.3	2	90.7	124	90.7	87	90.7	37	90.7	0			88.7	0	88.7	38	88.7	31	88.7	7	88.7	0			88.3	0	88.3	46	88.3	2	88.1	0	88.3	44
90.4	2	90.8	126	90.8	89	90.8	37	90.8	0			88.7	0	88.7	38	88.7	31	88.7	7	88.7	0			88.3	0	88.3	46	88.3	2	88.1	0	88.3	44
90.6	2	90.9	128	90.9	90	90.9	38	90.9	0			88.7	0	88.7	39	88.7	32	88.7	7	88.7	0			88.3	0	88.3	47	88.3	2	88.1	0	88.3	44
90.7	2	91.1	130	91.1	92	91.1	38	91.1	0			88.7	0	88.7	39	88.7	32	88.7	7	88.7	0			88.3	0	88.3	47	88.3	2	88.1	0	88.3	44
90.8	1	91.2	132	91.2	94	91.2	38	91.2	0			88.7	0	88.7	40	88.7	33	88.7	7	88.7	0			88.3	0	88.3	47	88.3	2	88.1	0	88.3	45
90.9	1	91.4	134	91.4	95	91.4	39	91.4	0			88.7	0	88.7	40	88.7	33	88.7	7	88.7	0			88.3	0	88.3	47	88.3	2	88.1	0	88.3	45
91.1	1	91.6	136	91.6	97	91.6	39	91.6	0			88.7	0	88.7	41	88.7	34	88.7	7	88.7	0			88.3	0	88.3	48	88.3	2	88.1	0	88.3	45
91.2	1	91.7	138	91.7	99	91.7	39	91.7	0			88.7	0	88.7	41	88.7	34	88.7	7	88.7	0			88.3	0	88.3	48	88.3	2	88.1	0	88.3	45
91.4	4	91.8	140	91.8	100	91.8	40	91.8	0			88.7	0	88.7	42	88.7	35	88.7	7	88.7	0			88.3	0	88.3	48	88.3	2	88.1	0	88.3	45
91.6	1	92	143	92	102	92	40	92	0			88.7	0	88.7	43	88.7	35	88.7	8	88.7	0			88.3	0	88.3	48	88.3	2	88.1	0	88.3	46
91.7	4	92.1	145	92.1	104	92.1	41	92.1	0			88.7	0	88.7	43	88.7	36	88.7	8	88.7	0			88.3	0	88.3	49	88.3	2	88.2	0	88.3	46
91.8	3	92.3	147	92.3	106	92.3	41	92.3	0			88.7	0	88.7	44	88.7	36	88.7	8	88.7	0			88.3	0	88.2	49	88.2	2	88.1	0	88.2	46
92	3	92.5	149	92.5	108	92.5	41	92.5	0			88.7	0	88.7	44	88.7	37	88.7	8	88.7	0			88.3	0	88.2	49	88.2	3	88.1	0	88.2	46
92.1	3	92.7	151	92.7	110	92.7	42	92.7	0			88.7	0	88.7	45	88.7	37	88.7	8	88.7	0			88.3	0	88.2	50	88.2	3	88.2	0	88.2	46
92.3	3	92.8	154	92.8	111	92.8	42	92.8	0			88.7	0	88.6	46	88.6	38	88.6	8	88.6	0			88.2	0	88.2	50	88.2	3	88.2	0	88.2	47
92.5	3	93	156	93	113	93	42	93	0			88.7	0	88.7	46	88.7	38	88.7	8	88.7	0			88.2	0	88.2	50	88.2	3	88.2	0	88.2	47
92.7	3	93.2	158	93.2	115	93.2	43	93.2	0			88.7	0	88.6	47	88.6	39	88.6	8	88.6	0			88.2	0	88.2	50	88.2	3	88.2	0	88.2	47
92.8	6	93.4	161	93.4	117	93.4	43	93.4	0			88.6	0	88.7	47	88.7	39	88.7	8	88.7	0			88.2	0	88.2	51	88.2	3	88.1	0	88.2	47
93	6	93.6	163	93.6	119	93.6	44	93.6	0			88.7	0	88.6	48	88.6	40	88.6	8	88.6	0			88.2	0	88.2	51	88.2	3	88.1	0	88.2	47
93.2	5	93.8	166	93.8	121	93.8	44	93.8	0			88.6	0	88.6	49	88.6	40	88.6	8	88.6	0			88.2	0	88.2	51	88.2	3	88.2	0	88.2	48
93.4	5	94	168	94	123	94	44	94	0			88.7	0	88.7	49	88.7	41	88.7	8	88.7	0			88.2	0	88.2	52	88.2	3	88.1	0	88.2	48
93.6	8	94.2	171	94.2	126	94.2	45	94.2	0			88.6	0	88.7	50	88.7	42	88.7	8	88.7	0			88.2	0	88.2	52	88.2	3	88.1	0	88.2	48
93.8	8	94.4	173	94.4	128	94.4	45	94.4	0			88.6	0	88.6	51	88.6	42	88.6	9	88.6	0			88.2	0	88.2	52	88.2	3	88.1	0	88.2	48
94	8	94.6	176	94.6	130	94.6	46	94.6	0			88.7	0	88.7	51	88.7	43	88.7	9	88.7	0			88.2	0	88.2	52	88.2	3	88.1	0	88.2	48
94.2	8	94.9	178	94.9	132	94.9	46	94.9	0			88.7	0	88.7	52	88.7	43	88.7	9	88.7	0			88.2	21	88.2	53	88.2	3	88.1	0	88.2	49
94.4	11	95.1	181	95.1	134	95.1	47	95.1	0			88.6	0	88.7	53	88.7	44	88.7	9	88.7	0			88.2	18	88.2	53	88.2	3	88.1	0	88.2	49
94.6	10	95.3	184	95.3	137	95.3	47	95.3	0			88.7	0	88.7	54	88.7	45	88.7	9	88.7	0			88.2	21	88.2	53	88.2	4	88.1	0	88.2	49
94.9	10	95.5	186	95.5	139	95.5	47	95.5	0			88.7	0	88.7	54	88.7	45	88.7	9	88.7	0			88.2	21	88.2	54	88.2	4	88.1	0	88.2	49
95.1	13	95.7	189	95.7	141	95.7	48	95.7	0			88.7	0	88.7	55	88.7	46	88.7	9	88.7	0			88.2	20	88.1	54	88.1	4	88.1	0	88.1	49
95.3	13	95.7	192	95.7	144	95.7	48	95.7	0			88.7	0	88.7	56	88.7	47	88.7	9	88.7	0			88.2	20	88.1	54	88.1	4	88.1	0	88.1	50
95.5	13	95.8	195	95.8	146	95.8	49	95.8	0			88.7	0	88.7	56	88.7	47	88.7	9	88.7	0			88.2	20	88.2	55	88.2	4	88.1	0	88.2	50
95.7	16	96	198	96	148	96	49	96	0			88.7	0	88.7	57	88.7	48	88.7	9	88.7	0			88.1	20	88.2	55	88.2	4	88.1	0	88.2	50
95.7	16	96.3	201	96.3	151	96.3	50	96.3	0			88.7	0	88.7	58	88.7	49	88.7	9	88.7	0			88.1	20	88.2	55	88.2	4	88.1	0	88.2	50
95.8	16	96.5	204	96.5	153	96.5	50	96.5	0			88.7	0	88.7	59	88.7	49	88.7	9	88.7	0			88.2	22	88.2	56	88.2	4	88.1	0	88.2	50
96	15	96.8	206	96.8	156	96.8	50	96.8	0			88.7	0	88.7	60	88.7	50	88.7	10	88.7	0			88.2	25	88.1	56	88.1	4	88.1	0	88.1	51
96.3	18	97	209	97	158	97	51	97	0			88.7	0	88.7	60	88.7	51	88.7	10	88.7	0			88.2	22	88.1	56	88.1	4	88.1	0	88.1	51
96.5	21	97.2	213	97.2	161	97.2	51	97.2	0			88.7	0	88.7	61	88.7	51	88.7	10	88.7	0			88.2	22	88.1	57	88.1	5	88.1	0	88.1	51
96.8	21	97.5	216	97.5	164	97.5	52	97.5	0			88.7	0	88.7	62	88.7	52	88.7	10	88.7	0			88.1	21	88.1	57	88.1	5	88.1	0	88.1	51
97	24	97.7	219	97.7	166	97.7	52	97.7	0			88.7	0	88.7	63	88.7	53	88.7	10	88.7	0			88.1	24	88.2	57	88.2	5	88.1	0	88.2	52
97.2	24	97.9	222	97.9	169	97.9	53	97.9	0			88.7	0	88.7	64	88.7	54	88.7	10	88.7	0			88.1	24	88.1	58	88.1	5	88.1	0	88.1	52
97.5	27	98.1	225	98.1	172	98.1	53	98.1	0			88.7	0	88.7	64	88.7	54	88.7	10	88.7	0			88.1	24	88.1	58	88.1	5	88.1	0	88.1	52
97.7	29	98.3	228	98.3	174	98.3	54	98.3	0			88.7	0	88.7	65	88.7	55	88.7	10	88.7	0			88.2	26	88.1	58	88.1	5	88.1	0	88.1	52
97.9	29	98.5	232	98.5	177	98.5	54	98.5	0			88.7	0	88.7	66	88.7	56	88.7	10	88.7	0			88.1	26	88.1	59	88.1	5	88.1	0	88.1	52
98.1	29	98.7	235	98.7	180	98.7	55	98.7	0			88.7	0	88.7	67	88.7	57	88.7	10	88.7	0			88.1	29	88.1	59	88.1	5	88.1	0	88.1	53
98.3	32	98.9	238	98.9	183	98.9	55	98.9	0			88.7	0	88.7	68	88.7	57	88.7	11	88.7	0			88.1	29	88.1	59	88.1	6	88.1	0	88.1	53
98.5	32	99.1	242	99.1	186	99.1	56	99.1	0			88.7	0	88.7	69	88.7	58	88.7	11	88.7	0			88.1	28	88.1	60	88.1	6	88.1	0	88.1	53
98.7	35	99.3	245	99.3	189	99.3	56	99.3	0			88.7	0	88.7	70	88.7	59	88.7	11	88.7	0			88.1	31	88.1	60	88.1	6	88.1	0	88.1	53
98.9	38	99.5	249	99.5	192	99.5	57	99.5	0			88.7	0	88.7	71	88.7	60	88.7	11	88.7	0			88.1	31	88.1	61	88.1	6	88.1	0	88.1	53
99.1	42	99.8	252	99.8	195	99.8	57	99.8	0			88.7	0	88.8	71	88.8	61	88.8	11	88.8	0			88.1	31	88.1	61	88.1	6	88.1	0	88.1	54
99.3	44	99.9	256	99.9	198	99.9	58	99.9	0			88.7	0	88.8	72	88.8	61	88.8	11	88.8	0			88.1	33	88.1	61	88.1	6	88.1	0	88.1	54
99.5	47	100.2	259	100.2	201	100.2	58	100.2	0			88.7	0	88.9	73	88.9	62	88.9	11	88.9	0			88.1	33	88.1	62	88.1	6	88.1	0	88.1	54
99.8	50	100.4	263	100.4	204	100.4	59	100.4	0			88.8	0	89	74	89	63	89	11	89	0			88.1	40	88.1	62	88.1	7	88.1	0	88.1	54
99.9	53	100.6	267	100.6	207	100.6	59	100.6	0			88.8	0	89	75	89	64	89	11	89	0			88.1	40	88.1	63	88.1	7	88.1	0	88.1	55
100.2	56	100.8	271	100.8	211	100.8	60	100.8	0			88.9	0	89.1	76	89.1	65	89.1	11	89.1	0			88.1	42	88	63	88	7	88.1	0	88	55
100.4	59	101	274	101	214	101	60	101	0			89	0	89.2	77	89.2	66	89.2	12	89.2	0			88.1	42	88	63	88	7	88.1	0	88	55
100.6	62	101.3	278	101.3	217	101.3	61	101.3	0			89	0	89.4	78	89.4	67	89.4	12	89.4	0			88.1	42	88	64	88	7	88.2	0	88	55
100.8	64	101.5	282	101.5	221	101.5	61	101.5	0			89.1	0	89.5	79	89.5	67	89.5	12	89.5	0			88	42	88.1	64	88.1	7	88.1	0	88.1	56
101	67	101.8	286	101.8	224	101.8	62	101.8	0			89.2	0	89.6	80	89.6	68	89.6	12	89.6	0			88	41	88	65	88	7	88.2	0	88	56
101.3	70	102	290	102	227	102	62	102	0			89.4	-3	89.7	81	89.7	69	89.7	12	89.7	0			88	44	88	65	88	8	88.2	0	88	56
101.5	73	102.3	294	102.3	231	102.3	63	102.3	0			89.5	-3	89.8	82	89.8	70	89.8	12	89.8	0			88.1	44	88	66	88	8	88.2	0	88	56
101.8	76	102.5	298	102.5	234	102.5	63	102.5	0			89.6	-3	89.9	83	89.9	71	89.9	12	89.9	0			88	47	88.1	66	88.1	8	88.2	0	88.1	56
102	79	102.8	302	102.8	238	102.8	64	102.8	0			89.7	-3	90.1	84	90.1	72	90.1	12	90.1	0			88	47	88	66	88	8	88.2	0	88	57
102.3	82	103	306	103	241	103	65	103	0			89.8	-3	90.3	85	90.3	73	90.3	12	90.3	0			88	49	88.1	67	88.1	8	88.2	0	88.1	57
102.5	84	103.2	310	103.2	245	103.2	65	103.2	0			89.9	-7	90.4	87	90.4	74	90.4	13	90.4	0			88.1	49	88.1	67	88.1	9	88.2	0	88.1	57
102.8	87	103.5	315	103.5	249	103.5	66	103.5	0			90.1	-7	90.6	88	90.6	75	90.6	13	90.6	0			88	49	88.1	68	88.1	9	88.2	0	88.1	57
103	90	103.7	319	103.7	253	103.7	66	103.7	0			90.3	-3	90.7	89	90.7	76	90.7	13	90.7	0			88.1	49	88.1	68	88.1	9	88.2	0	88.1	58
103.2	93	103.9	323	103.9	256	103.9	67	103.9	0			90.4	-3	90.8	90	90.8	77	90.8	13	90.8	0			88.1	48	88.1	69	88.1	9	88.2	0	88.1	58
103.5	97	104.2	328	104.2	260	104.2	67	104.2	0			90.6	-3	90.9	91	90.9	78	90.9	13	90.9	0			88.1	51	88.1	69	88.1	9	88.2	0	88.1	58
103.7	100	104.4	332	104.4	264	104.4	68	104.4	0			90.7	-3	91.1	92	91.1	79	91.1	13	91.1	0			88.1	51	88.1	70	88.1	10	88.2	0	88.1	58
103.9	106	104.7	337	104.7	268	104.7	69	104.7	0			90.8	-3	91.2	93	91.2	80	91.2	13	91.2	0			88.1	54	88.1	70	88.1	10	88.2	0	88.1	59
104.2	109	104.9	341	104.9	272	104.9	69	104.9	0			90.9	-3	91.4	94	91.4	81	91.4	13	91.4	0			88.1	50	88.1	71	88.1	10	88.2	0	88.1	59
104.4	111	105.1	346	105.1	276	105.1	70	105.1	0			91.1	-7	91.6	96	91.6	82	91.6	14	91.6	0			88.1	53	88.1	71	88.1	10	88.2	0	88.1	59
104.7	114	105.4	350	105.4	280	105.4	70	105.4	0			91.2	-7	91.7	97	91.7	83	91.7	14	91.7	0			88.1	53	88.2	72	88.2	10	88.2	0	88.2	59
104.9	120	105.6	355	105.6	284	105.6	71	105.6	0			91.4	-4	91.8	98	91.8	84	91.8	14	91.8	0			88.1	53	88.1	72	88.1	11	88.2	0	88.1	60
105.1	123	105.8	360	105.8	288	105.8	71	105.8	0			91.6	-4	92	99	92	85	92	14	92	0			88.1	52	88.2	73	88.2	11	88.2	0	88.2	60
105.4	129	106.1	365	106.1	292	106.1	72	106.1	0			91.7	-4	92.1	100	92.1	86	92.1	14	92.1	0			88.2	55	88.2	73	88.2	11	88.2	0	88.2	60
105.6	132	106.3	370	106.3	297	106.3	73	106.3	0			91.8	-8	92.3	102	92.3	87	92.3	14	92.3	0			88.1	55	88.2	74	88.2	11	88.2	0	88.2	60
105.8	141	106.5	374	106.5	301	106.5	73	106.5	0			92	-4	92.4	103	92.4	89	92.4	14	92.4	0			88.2	52	88.2	74	88.2	12	88.2	0	88.2	61
106.1	143	106.8	379	106.8	305	106.8	74	106.8	0			92.1	-4	92.5	104	92.5	90	92.5	14	92.5	0			88.2	51	88.2	75	88.2	12	88.2	0	88.2	61
106.3	149	107	384	107	310	107	75	107	0			92.3	-4	92.7	105	92.7	91	92.7	15	92.7	0			88.2	51	88.2	75	88.2	12	88.2	0	88.2	61
106.5	156	107.2	390	107.2	314	107.2	75	107.2	0			92.4	-4	92.9	107	92.9	92	92.9	15	92.9	0			88.2	51	88.2	76	88.2	12	88.2	0	88.2	61
106.8	159	107.4	395	107.4	319	107.4	76	107.4	0			92.5	-4	93	108	93	93	93	15	93	0			88.2	54	88.2	77	88.2	13	88.2	0	88.2	62
107	165	107.6	400	107.6	323	107.6	76	107.6	0			92.7	-4	93.2	109	93.2	94	93.2	15	93.2	0			88.2	53	88.2	77	88.2	13	88.2	0	88.2	62
107.2	171	107.8	405	107.8	328	107.8	77	107.8	0			92.9	-4	93.3	111	93.3	96	93.3	15	93.3	0			88.2	56	88.2	78	88.2	13	88.1	0	88.2	62
107.4	177	108.1	410	108.1	332	108.1	78	108.1	0			93	-4	93.5	112	93.5	97	93.5	15	93.5	0			88.2	56	88.2	78	88.2	14	88.2	0	88.2	62
107.6	180	108.3	416	108.3	337	108.3	78	108.3	0			93.2	-4	93.6	113	93.6	98	93.6	15	93.6	0			88.2	56	88.2	79	88.2	14	88.2	0	88.2	63
107.8	185	108.5	421	108.5	342	108.5	79	108.5	0			93.3	-4	93.8	115	93.8	99	93.8	15	93.8	0			88.2	55	88.2	79	88.2	14	88.2	0	88.2	63
108.1	191	108.7	426	108.7	346	108.7	80	108.7	0			93.5	-1	94	116	94	101	94	16	94	0			88.2	58	88.2	80	88.2	15	88.2	0	88.2	63
108.3	197	108.9	432	108.9	351	108.9	80	108.9	0			93.6	-1	94.2	118	94.2	102	94.2	16	94.2	0			88.2	58	88.2	81	88.2	15	88.2	0	88.2	63
108.5	200	109.1	437	109.1	356	109.1	81	109.1	0			93.8	-1	94.3	119	94.3	103	94.3	16	94.3	0			88.2	58	88.2	81	88.2	15	88.2	0	88.2	64
108.7	206	109.4	443	109.4	361	109.4	82	109.4	0			94	2	94.6	120	94.6	104	94.6	16	94.6	0			88.2	61	88.2	82	88.2	15	88.2	0	88.2	64
108.9	213	109.6	449	109.6	366	109.6	82	109.6	0			94.2	-1	94.7	122	94.7	106	94.7	16	94.7	0			88.2	63	88.2	83	88.2	16	88.2	0	88.2	64
109.1	219	109.8	454	109.8	371	109.8	83	109.8	0			94.3	2	95	123	95	107	95	16	95	0			88.2	63	88.2	83	88.2	16	88.2	0	88.2	64
109.4	224	110	460	110	376	110	84	110	0			94.6	2	95.3	125	95.3	108	95.3	16	95.3	0			88.2	63	88.2	84	88.2	17	88.2	0	88.2	65
109.6	227	110.2	466	110.2	381	110.2	84	110.2	0			94.7	2	95.5	126	95.5	110	95.5	17	95.5	0			88.2	63	88.2	85	88.2	17	88.2	0	88.2	65
109.8	233	110.5	472	110.5	387	110.5	85	110.5	0			95	2	95.7	128	95.7	111	95.7	17	95.7	0			88.2	62	88.2	85	88.2	17	88.2	0	88.2	65
110	239	110.7	478	110.7	392	110.7	86	110.7	0			95.3	2	95.9	129	95.9	112	95.9	17	95.9	0			88.2	62	88.2	86	88.2	18	88.2	0	88.2	65
110.2	245	110.9	484	110.9	397	110.9	86	110.9	0			95.5	2	95.8	131	95.8	114	95.8	17	95.8	0			88.2	65	88.2	87	88.2	18	88.2	0	88.2	66
110.5	251	111.1	490	111.1	402	111.1	87	111.1	0			95.7	2	96	132	96	115	96	17	96	0			88.2	65	88.2	87	88.2	18	88.2	0	88.2	66
110.7	257	111.3	496	111.3	408	111.3	88	111.3	0			95.9	5	96.2	134	96.2	116	96.2	17	96.2	0			88.2	64	88.2	88	88.2	19	88.2	0	88.2	66
110.9	266	111.6	502	111.6	413	111.6	89	111.6	0			95.8	4	96.5	135	96.5	118	96.5	18	96.5	0			88.2	64	88.1	89	88.1	19	88.2	0	88.1	66
111.1	275	111.8	508	111.8	419	111.8	89	111.8	0			96	7	96.7	137	96.7	119	96.7	18	96.7	0			88.2	67	88.1	89	88.1	20	88.2	0	88.1	67
111.3	281	112	515	112	424	112	90	112	0			96.2	4	97	139	97	121	97	18	97	0			88.2	67	88.1	90	88.1	20	88.3	0	88.1	67
111.6	287	112.2	521	112.2	430	112.2	91	112.2	0			96.5	7	97.2	140	97.2	122	97.2	18	97.2	0			88.1	66	88.1	91	88.1	20	88.2	0	88.1	67
111.8	293	112.4	527	112.4	436	112.4	92	112.4	0			96.7	7	97.5	142	97.5	124	97.5	18	97.5	0			88.1	66	88.1	92	88.1	21	88.2	0	88.1	68
112	299	112.5	534	112.5	441	112.5	92	112.5	0			97	7	97.7	144	97.7	125	97.7	18	97.7	0			88.1	66	88.1	92	88.1	21	88.2	0	88.1	68
112.2	308	112.7	540	112.7	447	112.7	93	112.7	0			97.2	7	97.9	145	97.9	127	97.9	18	97.9	0			88.1	66	88.1	93	88.1	22	88.3	0	88.1	68
112.4	314	112.9	547	112.9	453	112.9	94	112.9	0			97.5	7	98.1	147	98.1	128	98.1	19	98.1	0			88.1	65	88.1	94	88.1	22	88.2	0	88.1	68
112.5	322	113.1	554	113.1	459	113.1	95	113.1	0			97.7	10	98.4	149	98.4	130	98.4	19	98.4	0			88.1	65	88.1	95	88.1	23	88.2	0	88.1	69
112.7	332	113.3	560	113.3	465	113.3	95	113.3	0			97.9	10	98.6	150	98.6	131	98.6	19	98.6	0			88.1	68	88.1	96	88.1	23	88.2	0	88.1	69
112.9	341	113.6	567	113.6	471	113.6	96	113.6	0			98.1	10	98.8	152	98.8	133	98.8	19	98.8	0			88.1	71	88.1	96	88.1	23	88.2	0	88.1	69
113.1	350	113.8	574	113.8	477	113.8	97	113.8	0			98.4	10	99.1	154	99.1	134	99.1	19	99.1	0			88.1	73	88.1	97	88.1	24	88.2	0	88.1	69
113.3	359	114	581	114	483	114	98	114	0			98.6	13	99.2	156	99.2	136	99.2	19	99.2	0			88.1	70	88.1	98	88.1	24	88.3	0	88.1	70
113.6	368	114.2	588	114.2	489	114.2	98	114.2	0			98.8	13	99.5	157	99.5	138	99.5	20	99.5	0			88.1	70	88.1	99	88.1	25	88.3	0	88.1	70
113.8	374	114.4	595	114.4	495	114.4	99	114.4	0			99.1	13	99.7	159	99.7	139	99.7	20	99.7	0			88.1	70	88.1	100	88.1	25	88.3	0	88.1	70
114	384	114.6	602	114.6	502	114.6	100	114.6	0			99.2	13	100	161	100	141	100	20	100	0			88.1	69	88.1	101	88.1	26	88.2	0	88.1	71
114.2	392	114.9	609	114.9	508	114.9	101	114.9	0			99.5	13	100.2	163	100.2	143	100.2	20	100.2	0			88.1	72	88.1	101	88.1	26	88.3	0	88.1	71
114.4	398	115.1	616	115.1	514	115.1	102	115.1	0			99.7	13	100.4	165	100.4	144	100.4	20	100.4	0			88.1	69	88.2	102	88.2	27	88.2	0	88.2	71
114.6	404	115.4	624	115.4	521	115.4	102	115.4	0			100	13	100.6	166	100.6	146	100.6	20	100.6	0			88.1	69	88.2	103	88.2	28	88.2	0	88.2	71
114.9	416	115.6	631	115.6	527	115.6	103	115.6	0			100.2	16	100.9	168	100.9	148	100.9	21	100.9	0			88.1	69	88.3	104	88.3	28	88.2	0	88.3	72
115.1	422	115.8	638	115.8	534	115.8	104	115.8	0			100.4	16	101.1	170	101.1	149	101.1	21	101.1	0			88.2	71	88.3	105	88.3	29	88.2	0	88.3	72
115.4	431	116.1	646	116.1	541	116.1	105	116.1	0			100.6	16	101.3	172	101.3	151	101.3	21	101.3	0			88.2	71	88.3	106	88.3	29	88.2	0	88.3	72
115.6	444	116.3	653	116.3	547	116.3	106	116.3	0			100.9	16	101.5	174	101.5	153	101.5	21	101.5	0			88.3	74	88.3	107	88.3	30	88.2	0	88.3	73
115.8	452	116.4	661	116.4	554	116.4	106	116.4	0			101.1	19	101.8	176	101.8	155	101.8	21	101.8	0			88.3	74	88.4	108	88.4	30	88.2	0	88.4	73
116.1	461	116.5	668	116.5	561	116.5	107	116.5	0			101.3	19	102	178	102	156	102	22	102	0			88.3	73	88.4	109	88.4	31	88.2	0	88.4	73
116.3	473	116.7	676	116.7	568	116.7	108	116.7	0			101.5	19	102.2	180	102.2	158	102.2	22	102.2	0			88.3	73	88.5	110	88.5	32	88.2	0	88.5	73
116.4	482	116.9	684	116.9	575	116.9	109	116.9	0			101.8	22	102.5	182	102.5	160	102.5	22	102.5	0			88.4	77	88.6	111	88.6	32	88.2	0	88.6	74
116.5	488	117.1	692	117.1	582	117.1	110	117.1	0			102	21	102.7	184	102.7	162	102.7	22	102.7	0			88.4	77	88.7	112	88.7	33	88.1	0	88.7	74
116.7	497	117.3	700	117.3	589	117.3	111	117.3	0			102.2	24	102.9	186	102.9	164	102.9	22	102.9	0			88.5	79	88.7	113	88.7	33	88.1	0	88.7	74
116.9	510	117.5	708	117.5	596	117.5	111	117.5	0			102.5	24	103.1	188	103.1	166	103.1	23	103.1	0			88.6	79	88.8	114	88.8	34	88.1	0	88.8	75
117.1	522	117.7	716	117.7	603	117.7	112	117.7	0			102.7	27	103.4	190	103.4	167	103.4	23	103.4	0			88.7	79	88.9	115	88.9	35	88.2	0	88.9	75
117.3	530	117.9	724	117.9	610	117.9	113	117.9	0			102.9	27	103.6	192	103.6	169	103.6	23	103.6	0			88.7	82	89	116	89	35	88.2	0	89	75
117.5	539	118.1	732	118.1	617	118.1	114	118.1	0			103.1	27	103.8	194	103.8	171	103.8	23	103.8	0			88.8	81	89.1	117	89.1	36	88.2	0	89.1	75
117.7	548	118.3	740	118.3	625	118.3	115	118.3	0			103.4	30	104.1	197	104.1	173	104.1	23	104.1	0			88.9	84	89.2	118	89.2	37	88.2	0	89.2	76
117.9	561	118.5	748	118.5	632	118.5	116	118.5	0			103.6	30	104.3	199	104.3	175	104.3	23	104.3	0			89	84	89.3	119	89.3	38	88.2	0	89.3	76
118.1	570	118.7	757	118.7	639	118.7	117	118.7	0			103.8	33	104.6	201	104.6	177	104.6	24	104.6	0			89.1	87	89.5	120	89.5	38	88.2	0	89.5	76
118.3	579	118.9	765	118.9	647	118.9	118	118.9	0			104.1	33	104.8	203	104.8	179	104.8	24	104.8	0			89.2	86	89.6	121	89.6	39	88.2	0	89.6	77
118.5	591	119.1	773	119.1	654	119.1	119	119.1	0			104.3	33	105.1	205	105.1	181	105.1	24	105.1	0			89.3	86	89.7	122	89.7	40	88.2	0	89.7	77
118.7	596	119.3	782	119.3	662	119.3	119	119.3	0			104.6	33	105.3	207	105.3	183	105.3	24	105.3	0			89.5	89	89.9	124	89.9	40	88.2	0	89.9	77
118.9	608	119.5	790	119.5	670	119.5	120	119.5	0			104.8	36	105.6	210	105.6	185	105.6	24	105.6	0			89.6	92	90.1	125	90.1	41	88.3	0	90.1	78
119.1	618	119.7	799	119.7	677	119.7	121	119.7	0			105.1	39	105.8	212	105.8	187	105.8	25	105.8	0			89.7	91	90.2	126	90.2	42	88.3	0	90.2	78
119.3	630	119.9	808	119.9	685	119.9	122	119.9	0			105.3	39	106.1	214	106.1	189	106.1	25	106.1	0			89.9	94	90.4	127	90.4	43	88.3	0	90.4	78
119.5	642	120.1	817	120.1	693	120.1	123	120.1	0			105.6	39	106.3	217	106.3	191	106.3	25	106.3	0			90.1	91	90.5	128	90.5	44	88.3	0	90.5	78
119.7	654	120.3	825	120.3	701	120.3	124	120.3	0			105.8	45	106.6	219	106.6	194	106.6	25	106.6	0			90.2	94	90.7	130	90.7	44	88.3	0	90.7	79
119.9	666	120.6	834	120.6	709	120.6	125	120.6	0			106.1	45	106.9	221	106.9	196	106.9	26	106.9	0			90.4	97	90.9	131	90.9	45	88.3	0	90.9	79
120.1	676	120.8	843	120.8	717	120.8	126	120.8	0			106.3	48	107.1	224	107.1	198	107.1	26	107.1	0			90.5	99	91	132	91	46	88.3	0	91	79
120.3	684	121	852	121	725	121	127	121	0			106.6	48	107.3	226	107.3	200	107.3	26	107.3	0			90.7	99	91.2	133	91.2	47	88.3	0	91.2	80
120.6	696	121.2	861	121.2	733	121.2	128	121.2	0			106.9	55	107.6	228	107.6	202	107.6	26	107.6	0			90.9	99	91.4	135	91.4	48	88.3	0	91.4	80
120.8	711	121.4	870	121.4	741	121.4	129	121.4	0			107.1	55	107.8	231	107.8	204	107.8	26	107.8	0			91	102	91.6	136	91.6	49	88.3	0	91.6	80
121	726	121.6	880	121.6	749	121.6	130	121.6	0			107.3	55	108.1	233	108.1	207	108.1	27	108.1	0			91.2	107	91.7	137	91.7	50	88.3	0	91.7	81
121.2	739	121.8	889	121.8	758	121.8	131	121.8	0			107.6	58	108.3	236	108.3	209	108.3	27	108.3	0			91.4	107	91.9	139	91.9	51	88.3	0	91.9	81
121.4	751	122	898	122	766	122	132	122	0			107.8	61	108.5	238	108.5	211	108.5	27	108.5	0			91.6	110	92.1	140	92.1	51	88.3	0	92.1	81
121.6	763	122.2	908	122.2	775	122.2	133	122.2	0			108.1	64	108.8	241	108.8	213	108.8	27	108.8	0			91.7	110	92.3	141	92.3	52	88.3	0	92.3	82
121.8	774	122.4	917	122.4	783	122.4	134	122.4	0			108.3	64	109.1	243	109.1	216	109.1	28	109.1	0			91.9	112	92.5	143	92.5	53	88.3	0	92.5	82
122	783	122.6	927	122.6	792	122.6	135	122.6	0			108.5	70	109.3	246	109.3	218	109.3	28	109.3	0			92.1	112	92.7	144	92.7	54	88.3	0	92.7	82
122.2	793	122.9	936	122.9	800	122.9	136	122.9	0			108.8	72	109.5	248	109.5	220	109.5	28	109.5	0			92.3	112	92.8	145	92.8	55	88.3	0	92.8	82
122.4	805	123.1	946	123.1	809	123.1	137	123.1	0			109.1	78	109.8	251	109.8	223	109.8	28	109.8	0			92.5	112	93	147	93	56	88.3	0	93	83
122.6	820	123.3	956	123.3	817	123.3	138	123.3	0			109.3	78	110	253	110	225	110	28	110	0			92.7	111	93.2	148	93.2	57	88.3	0	93.2	83
122.9	832	123.6	965	123.6	826	123.6	139	123.6	0			109.5	81	110.3	256	110.3	227	110.3	29	110.3	0			92.8	111	93.4	150	93.4	58	88.3	0	93.4	83
123.1	847	123.8	975	123.8	835	123.8	140	123.8	1			109.8	84	110.5	259	110.5	230	110.5	29	110.5	0			93	111	93.5	151	93.5	59	88.3	0	93.5	84
123.3	857	124	985	124	844	124	141	124	1			110	87	110.7	261	110.7	232	110.7	29	110.7	0			93.2	111	93.7	153	93.7	60	88.3	0	93.7	84
123.6	871	124.3	995	124.3	853	124.3	142	124.3	1			110.3	90	111	264	111	235	111	29	111	0			93.4	113	93.9	154	93.9	62	88.3	0	93.9	84
123.8	883	124.5	1005	124.5	862	124.5	143	124.5	1			110.5	93	111.2	267	111.2	237	111.2	30	111.2	0			93.5	116	94	156	94	63	88.3	0	94	85
124	895	124.7	1015	124.7	871	124.7	144	124.7	1			110.7	93	111.4	269	111.4	240	111.4	30	111.4	0			93.7	113	94.2	157	94.2	64	88.3	0	94.2	85
124.3	908	125	1025	125	880	125	145	125	1			111	96	111.6	272	111.6	242	111.6	30	111.6	0			93.9	116	94.4	159	94.4	65	88.3	0	94.4	85
124.5	926	125.2	1035	125.2	889	125.2	146	125.2	1			111.2	99	111.8	275	111.8	245	111.8	30	111.8	0			94	115	94.6	161	94.6	66	88.3	0	94.6	86
124.7	938	125.4	1046	125.4	898	125.4	147	125.4	1			111.4	102	112	278	112	247	112	31	112	0			94.2	118	94.8	162	94.8	67	88.3	0	94.8	86
125	950	125.6	1056	125.6	907	125.6	148	125.6	1			111.6	105	112.3	281	112.3	250	112.3	31	112.3	0			94.4	115	95	164	95	68	88.3	0	95	86
125.2	961	125.8	1066	125.8	917	125.8	149	125.8	1			111.8	105	112.5	283	112.5	252	112.5	31	112.5	0			94.6	115	95.2	166	95.2	70	88.3	0	95.2	87
125.4	974	126	1077	126	926	126	150	126	1			112	108	112.7	286	112.7	255	112.7	31	112.7	0			94.8	114	95.3	167	95.3	71	88.3	0	95.3	87
125.6	986	126.2	1087	126.2	935	126.2	151	126.2	1			112.3	112	112.9	289	112.9	257	112.9	32	112.9	0			95	117	95.6	169	95.6	72	88.3	0	95.6	87
125.8	998	126.4	1098	126.4	945	126.4	152	126.4	1			112.5	118	113.1	292	113.1	260	113.1	32	113.1	0			95.2	120	95.8	171	95.8	73	88.2	0	95.8	88
126	1007	126.6	1108	126.6	954	126.6	153	126.6	1			112.7	118	113.4	295	113.4	263	113.4	32	113.4	0			95.3	123	95.9	172	95.9	74	88.2	0	95.9	88
126.2	1023	126.7	1119	126.7	964	126.7	155	126.7	1			112.9	124	113.6	298	113.6	265	113.6	32	113.6	0			95.6	123	95.8	174	95.8	76	88.2	0	95.8	88
126.4	1041	126.9	1130	126.9	973	126.9	156	126.9	1			113.1	127	113.9	301	113.9	268	113.9	33	113.9	0			95.8	126	96	176	96	77	88.3	0	96	89
126.6	1053	127.1	1140	127.1	983	127.1	157	127.1	1			113.4	130	114.1	304	114.1	271	114.1	33	114.1	0			95.9	122	96.2	178	96.2	78	88.3	0	96.2	89
126.7	1067	127.2	1151	127.2	993	127.2	158	127.2	1			113.6	130	114.4	307	114.4	274	114.4	33	114.4	0			95.8	126	96.5	180	96.5	80	88.3	0	96.5	89
126.9	1079	127.4	1162	127.4	1002	127.4	159	127.4	1			113.9	136	114.6	310	114.6	276	114.6	33	114.6	0			96	126	96.7	181	96.7	81	88.3	0	96.7	90
127.1	1095	127.6	1173	127.6	1012	127.6	160	127.6	1			114.1	139	114.8	313	114.8	279	114.8	34	114.8	0			96.2	125	96.9	183	96.9	82	88.3	0	96.9	90
127.2	1110	127.8	1184	127.8	1022	127.8	161	127.8	1			114.4	142	115.1	316	115.1	282	115.1	34	115.1	0			96.5	128	97.1	185	97.1	84	88.3	0	97.1	90
127.4	1128	128	1195	128	1032	128	162	128	1			114.6	145	115.3	319	115.3	285	115.3	34	115.3	0			96.7	128	97.4	187	97.4	85	88.3	0	97.4	91
127.6	1141	128.2	1206	128.2	1042	128.2	164	128.2	1			114.8	151	115.5	322	115.5	288	115.5	35	115.5	0			96.9	131	97.6	189	97.6	87	88.3	0	97.6	91
127.8	1156	128.4	1217	128.4	1052	128.4	165	128.4	1			115.1	156	115.8	325	115.8	290	115.8	35	115.8	0			97.1	133	97.8	191	97.8	88	88.3	0	97.8	91
128	1170	128.5	1228	128.5	1062	128.5	166	128.5	1			115.3	159	116	328	116	293	116	35	116	0			97.4	133	98.1	193	98.1	90	88.3	0	98.1	92
128.2	1182	128.7	1240	128.7	1072	128.7	167	128.7	1			115.5	162	116.3	332	116.3	296	116.3	35	116.3	0			97.6	133	98.3	195	98.3	91	88.3	0	98.3	92
128.4	1198	128.9	1251	128.9	1082	128.9	168	128.9	1			115.8	165	116.4	335	116.4	299	116.4	36	116.4	0			97.8	136	98.5	197	98.5	93	88.3	0	98.5	92
128.5	1216	129.1	1262	129.1	1092	129.1	169	129.1	1			116	172	116.5	338	116.5	302	116.5	36	116.5	0			98.1	138	98.8	199	98.8	94	88.3	0	98.8	93
128.7	1234	129.3	1274	129.3	1103	129.3	171	129.3	1			116.3	172	116.6	341	116.6	305	116.6	36	116.6	0			98.3	138	99	201	99	96	88.3	0	99	93
128.9	1249	129.5	1285	129.5	1113	129.5	172	129.5	1			116.4	178	116.9	345	116.9	308	116.9	36	116.9	0			98.5	138	99.2	203	99.2	97	88.3	0	99.2	93
129.1	1262	129.7	1297	129.7	1123	129.7	173	129.7	1			116.5	184	117.1	348	117.1	311	117.1	37	117.1	0			98.8	141	99.4	205	99.4	99	88.3	0	99.4	94
129.3	1277	129.9	1308	129.9	1134	129.9	174	129.9	1			116.6	187	117.4	351	117.4	314	117.4	37	117.4	0			99	140	99.7	208	99.7	100	88.3	0	99.7	94
129.5	1288	130.1	1320	130.1	1144	130.1	175	130.1	1			116.9	190	117.6	354	117.6	317	117.6	37	117.6	0			99.2	143	100	210	100	102	88.3	0	100	95
129.7	1306	130.3	1332	130.3	1154	130.3	177	130.3	1			117.1	196	117.9	358	117.9	320	117.9	38	117.9	0			99.4	143	100.2	212	100.2	104	88.3	0	100.2	95
129.9	1319	130.6	1343	130.6	1165	130.6	178	130.6	1			117.4	199	118	361	118	323	118	38	118	0			99.7	146	100.4	214	100.4	105	88.3	0	100.4	95
130.1	1337	130.7	1355	130.7	1175	130.7	179	130.7	1			117.6	205	118.3	365	118.3	326	118.3	38	118.3	0			100	148	100.6	216	100.6	107	88.3	0	100.6	96
130.3	1349	130.9	1367	130.9	1186	130.9	180	130.9	1			117.9	208	118.5	368	118.5	330	118.5	39	118.5	0			100.2	148	100.9	219	100.9	109	88.3	0	100.9	96
130.6	1364	131.1	1379	131.1	1197	131.1	181	131.1	1			118	211	118.8	372	118.8	333	118.8	39	118.8	0			100.4	148	101.1	221	101.1	110	88.3	0	101.1	96
130.7	1377	131.3	1391	131.3	1207	131.3	183	131.3	1			118.3	217	119	375	119	336	119	39	119	0			100.6	148	101.3	223	101.3	112	88.3	0	101.3	97
130.9	1391	131.5	1402	131.5	1218	131.5	184	131.5	1			118.5	220	119.2	378	119.2	339	119.2	39	119.2	0			100.9	150	101.5	226	101.5	114	88.3	0	101.5	97
131.1	1403	131.7	1414	131.7	1229	131.7	185	131.7	1			118.8	223	119.4	382	119.4	342	119.4	40	119.4	0			101.1	153	101.7	228	101.7	116	88.2	0	101.7	97
131.3	1421	131.9	1426	131.9	1239	131.9	186	131.9	1			119	230	119.6	386	119.6	345	119.6	40	119.6	0			101.3	156	102	231	102	118	88.3	0	102	98
131.5	1437	132.1	1439	132.1	1250	132.1	188	132.1	1			119.2	233	119.9	389	119.9	349	119.9	40	119.9	0			101.5	162	102.2	233	102.2	119	88.3	0	102.2	98
131.7	1452	132.4	1451	132.4	1261	132.4	189	132.4	1			119.4	239	120.1	393	120.1	352	120.1	41	120.1	0			101.7	165	102.4	235	102.4	121	88.3	0	102.4	98
131.9	1464	132.6	1463	132.6	1272	132.6	190	132.6	1			119.6	239	120.3	396	120.3	355	120.3	41	120.3	0			102	170	102.6	238	102.6	123	88.2	0	102.6	99
132.1	1479	132.8	1475	132.8	1283	132.8	192	132.8	1			119.9	248	120.6	400	120.6	359	120.6	41	120.6	0			102.2	173	102.8	240	102.8	125	88.2	0	102.8	99
132.4	1497	133	1487	133	1294	133	193	133	1			120.1	251	120.8	404	120.8	362	120.8	42	120.8	0			102.4	177	103	243	103	127	88.2	0	103	100
132.6	1512	133.2	1500	133.2	1305	133.2	194	133.2	1			120.3	257	121	407	121	365	121	42	121	0			102.6	180	103.2	245	103.2	129	88.2	0	103.2	100
132.8	1527	133.4	1512	133.4	1316	133.4	195	133.4	1			120.6	263	121.2	411	121.2	369	121.2	42	121.2	0			102.8	182	103.4	248	103.4	131	88.2	0	103.4	100
133	1542	133.6	1524	133.6	1327	133.6	197	133.6	1			120.8	266	121.4	415	121.4	372	121.4	43	121.4	0			103	182	103.6	251	103.6	133	88.2	0	103.6	101
133.2	1558	133.8	1537	133.8	1338	133.8	198	133.8	1			121	271	121.6	418	121.6	376	121.6	43	121.6	0			103.2	185	103.9	253	103.9	135	88.2	0	103.9	101
133.4	1573	134	1549	134	1349	134	199	134	1			121.2	277	121.8	422	121.8	379	121.8	43	121.8	0			103.4	185	104.1	256	104.1	137	88.2	0	104.1	101
133.6	1588	134.2	1561	134.2	1360	134.2	201	134.2	1			121.4	284	122.1	426	122.1	382	122.1	44	122.1	0			103.6	187	104.4	259	104.4	139	88.2	0	104.4	102
133.8	1603	134.4	1574	134.4	1371	134.4	202	134.4	1			121.6	290	122.2	430	122.2	386	122.2	44	122.2	0			103.9	190	104.6	261	104.6	141	88.2	0	104.6	102
134	1621	134.6	1586	134.6	1382	134.6	203	134.6	1			121.8	293	122.5	434	122.5	389	122.5	44	122.5	0			104.1	193	104.8	264	104.8	143	88.2	0	104.8	103
134.2	1636	134.7	1599	134.7	1393	134.7	205	134.7	1			122.1	299	122.6	438	122.6	393	122.6	45	122.6	0			104.4	193	105	267	105	146	88.2	0	105	103
134.4	1648	134.9	1612	134.9	1405	134.9	206	134.9	1			122.2	302	122.9	441	122.9	397	122.9	45	122.9	0			104.6	195	105.3	270	105.3	148	88.2	0	105.3	103
134.6	1663	135.1	1624	135.1	1416	135.1	207	135.1	1			122.5	308	123.1	445	123.1	400	123.1	45	123.1	0			104.8	198	105.5	273	105.5	150	88.2	0	105.5	104
134.7	1682	135.2	1637	135.2	1427	135.2	209	135.2	1			122.6	311	123.3	449	123.3	404	123.3	46	123.3	0			105	201	105.8	276	105.8	152	88.2	0	105.8	104
134.9	1697	135.4	1650	135.4	1439	135.4	210	135.4	1			122.9	317	123.6	453	123.6	407	123.6	46	123.6	0			105.3	204	106	278	106	155	88.2	0	106	104
135.1	1715	135.5	1662	135.5	1450	135.5	212	135.5	1			123.1	323	123.8	457	123.8	411	123.8	46	123.8	0			105.5	203	106.3	281	106.3	157	88.1	0	106.3	105
135.2	1730	135.8	1675	135.8	1461	135.8	213	135.8	1			123.3	329	124	461	124	415	124	47	124	0			105.8	206	106.6	284	106.6	159	88.1	0	106.6	105
135.4	1745	135.9	1688	135.9	1473	135.9	214	135.9	1			123.6	335	124.3	465	124.3	418	124.3	47	124.3	0			106	206	106.8	287	106.8	161	88.2	0	106.8	106
135.5	1763	136.1	1701	136.1	1484	136.1	216	136.1	1			123.8	341	124.5	469	124.5	422	124.5	47	124.5	0			106.3	209	107	290	107	164	88.1	0	107	106
135.8	1778	136.2	1714	136.2	1496	136.2	217	136.2	1			124	348	124.8	473	124.8	426	124.8	48	124.8	0			106.6	214	107.3	294	107.3	166	88.1	0	107.3	106
135.9	1791	136.4	1726	136.4	1507	136.4	219	136.4	1			124.3	357	125	478	125	430	125	48	125	0			106.8	217	107.5	297	107.5	169	88.2	0	107.5	107
136.1	1806	136.6	1739	136.6	1518	136.6	220	136.6	1			124.5	360	125.2	482	125.2	433	125.2	48	125.2	0			107	217	107.9	300	107.9	171	88.1	0	107.9	107
136.2	1821	136.7	1752	136.7	1530	136.7	221	136.7	1			124.8	369	125.5	486	125.5	437	125.5	49	125.5	0			107.3	220	108	303	108	173	88.1	0	108	107
136.4	1836	136.9	1765	136.9	1541	136.9	223	136.9	1			125	372	125.7	490	125.7	441	125.7	49	125.7	0			107.5	222	108.3	306	108.3	176	88.1	0	108.3	108
136.6	1851	137.1	1778	137.1	1553	137.1	224	137.1	1			125.2	381	125.9	494	125.9	445	125.9	49	125.9	0			107.9	225	108.5	309	108.5	179	88.1	0	108.5	108
136.7	1866	137.2	1791	137.2	1564	137.2	226	137.2	1			125.5	387	126.2	498	126.2	449	126.2	50	126.2	0			108	225	108.8	313	108.8	181	88.1	0	108.8	109
136.9	1881	137.4	1804	137.4	1576	137.4	227	137.4	1			125.7	390	126.4	503	126.4	452	126.4	50	126.4	0			108.3	232	109.1	316	109.1	184	88.1	0	109.1	109
137.1	1896	137.6	1817	137.6	1587	137.6	229	137.6	1			125.9	396	126.6	507	126.6	456	126.6	51	126.6	0			108.5	235	109.4	319	109.4	186	88.1	0	109.4	109
137.2	1915	137.8	1830	137.8	1599	137.8	230	137.8	1			126.2	403	126.9	511	126.9	460	126.9	51	126.9	0			108.8	237	109.6	322	109.6	189	88.1	0	109.6	110
137.4	1930	137.9	1843	137.9	1611	137.9	232	137.9	1			126.4	409	127.1	516	127.1	464	127.1	51	127.1	0			109.1	240	109.9	326	109.9	192	88.1	0	109.9	110
137.6	1942	138.1	1856	138.1	1622	138.1	233	138.1	1			126.6	415	127.3	520	127.3	468	127.3	52	127.3	0			109.4	240	110.2	329	110.2	194	88.1	0	110.2	111
137.8	1957	138.3	1869	138.3	1634	138.3	235	138.3	1			126.9	421	127.5	524	127.5	472	127.5	52	127.5	0			109.6	243	110.5	333	110.5	197	88.1	0	110.5	111
137.9	1969	138.5	1882	138.5	1645	138.5	236	138.5	1			127.1	424	127.7	529	127.7	476	127.7	53	127.7	0			109.9	248	110.7	336	110.7	200	88.1	0	110.7	111
138.1	1987	138.7	1895	138.7	1657	138.7	238	138.7	1			127.3	429	128	533	128	480	128	53	128	0			110.2	251	110.9	340	110.9	202	88.1	0	110.9	112
138.3	2002	138.8	1908	138.8	1669	138.8	239	138.8	1			127.5	435	128.2	537	128.2	484	128.2	53	128.2	0			110.5	254	111.2	343	111.2	205	88.1	0	111.2	112
138.5	2015	139	1922	139	1680	139	241	139	1			127.7	441	128.4	542	128.4	488	128.4	54	128.4	0			110.7	257	111.5	347	111.5	208	88.1	0	111.5	113
138.7	2030	139.2	1935	139.2	1692	139.2	242	139.2	1			128	453	128.5	546	128.5	492	128.5	54	128.5	0			110.9	259	111.7	350	111.7	211	88.1	0	111.7	113
138.8	2042	139.3	1948	139.3	1703	139.3	244	139.3	1			128.2	460	128.8	551	128.8	496	128.8	54	128.8	0			111.2	262	112	354	112	214	88.1	0	112	113
139	2057	139.5	1961	139.5	1715	139.5	245	139.5	1			128.4	469	129	555	129	501	129	55	129	0			111.5	268	112.2	358	112.2	217	88.1	0	112.2	114
139.2	2071	139.8	1974	139.8	1727	139.8	247	139.8	1			128.5	475	129.2	560	129.2	505	129.2	55	129.2	0			111.7	274	112.5	361	112.5	220	88.1	0	112.5	114
139.3	2087	139.9	1987	139.9	1738	139.9	248	139.9	1			128.8	481	129.3	565	129.3	509	129.3	56	129.3	0			112	276	112.6	365	112.6	223	88.1	0	112.6	115
139.5	2102	140.1	2001	140.1	1750	140.1	250	140.1	1			129	490	129.6	569	129.6	513	129.6	56	129.6	0			112.2	283	112.9	369	112.9	226	88.1	0	112.9	115
139.8	2114	140.3	2014	140.3	1761	140.3	251	140.3	1			129.2	496	129.7	574	129.7	517	129.7	56	129.7	0			112.5	289	113.1	373	113.1	229	88.1	0	113.1	115
139.9	2126	140.4	2027	140.4	1773	140.4	253	140.4	1			129.3	499	129.9	578	129.9	521	129.9	57	129.9	0			112.6	295	113.3	377	113.3	232	88.1	0	113.3	116
140.1	2139	140.6	2040	140.6	1785	140.6	254	140.6	1			129.6	508	130.2	583	130.2	526	130.2	57	130.2	0			112.9	297	113.6	380	113.6	235	88.1	0	113.6	116
140.3	2151	140.8	2053	140.8	1796	140.8	256	140.8	1			129.7	514	130.3	588	130.3	530	130.3	58	130.3	0			113.1	303	113.9	384	113.9	238	88.1	0	113.9	117
140.4	2162	141	2066	141	1808	141	257	141	1			129.9	524	130.5	592	130.5	534	130.5	58	130.5	0			113.3	306	114	388	114	241	88	0	114	117
140.6	2174	141.2	2080	141.2	1819	141.2	259	141.2	1			130.2	530	130.7	597	130.7	539	130.7	59	130.7	0			113.6	309	114.3	392	114.3	244	88	0	114.3	118
140.8	2190	141.3	2093	141.3	1831	141.3	261	141.3	1			130.3	539	130.9	602	130.9	543	130.9	59	130.9	0			113.9	314	114.5	396	114.5	247	88.1	0	114.5	118
141	2205	141.5	2106	141.5	1843	141.5	262	141.5	1			130.5	545	131.1	607	131.1	547	131.1	59	131.1	0			114	317	114.8	400	114.8	250	88.1	0	114.8	118
141.2	2220	141.7	2119	141.7	1854	141.7	264	141.7	1			130.7	554	131.3	611	131.3	552	131.3	60	131.3	0			114.3	323	115	404	115	254	88.1	0	115	119
141.3	2232	141.9	2132	141.9	1866	141.9	265	141.9	1			130.9	560	131.5	616	131.5	556	131.5	60	131.5	0			114.5	326	115.3	408	115.3	257	88.1	0	115.3	119
141.5	2248	142.1	2145	142.1	1877	142.1	267	142.1	1			131.1	566	131.7	621	131.7	560	131.7	61	131.7	0			114.8	331	115.4	413	115.4	260	88.1	0	115.4	120
141.7	2263	142.3	2158	142.3	1889	142.3	269	142.3	1			131.3	572	131.9	626	131.9	565	131.9	61	131.9	0			115	337	115.7	417	115.7	264	88.1	0	115.7	120
141.9	2274	142.4	2172	142.4	1900	142.4	270	142.4	1			131.5	582	132.2	631	132.2	569	132.2	62	132.2	0			115.3	344	116	421	116	267	88.1	0	116	120
142.1	2286	142.6	2185	142.6	1912	142.6	272	142.6	1			131.7	588	132.4	636	132.4	574	132.4	62	132.4	0			115.4	350	116.2	425	116.2	270	88.1	0	116.2	121
142.3	2301	142.8	2198	142.8	1923	142.8	274	142.8	1			131.9	597	132.6	641	132.6	578	132.6	62	132.6	0			115.7	356	116.5	430	116.5	274	88.1	0	116.5	121
142.4	2314	142.9	2211	142.9	1935	142.9	275	142.9	1			132.2	603	132.8	646	132.8	583	132.8	63	132.8	0			116	358	116.5	434	116.5	277	88.1	0	116.5	122
142.6	2326	143.1	2224	143.1	1946	143.1	277	143.1	1			132.4	609	133	651	133	587	133	63	133	0			116.2	361	116.7	438	116.7	281	88.1	0	116.7	122
142.8	2335	143.2	2237	143.2	1957	143.2	279	143.2	1			132.6	618	133.3	656	133.3	592	133.3	64	133.3	0			116.5	367	116.9	443	116.9	284	88.1	0	116.9	123
142.9	2347	143.4	2250	143.4	1969	143.4	280	143.4	1			132.8	626	133.5	661	133.5	596	133.5	64	133.5	0			116.5	376	117.2	447	117.2	288	88.2	0	117.2	123
143.1	2361	143.6	2263	143.6	1980	143.6	282	143.6	1			133	636	133.7	666	133.7	601	133.7	65	133.7	0			116.7	381	117.4	452	117.4	291	88.2	0	117.4	123
143.2	2377	143.7	2276	143.7	1991	143.7	284	143.7	1			133.3	642	133.9	671	133.9	606	133.9	65	133.9	0			116.9	384	117.7	456	117.7	295	88.2	0	117.7	124
143.4	2389	144	2289	144	2003	144	285	144	1			133.5	645	134.1	676	134.1	610	134.1	66	134.1	0			117.2	390	117.9	461	117.9	299	88.2	0	117.9	124
143.6	2401	144.1	2302	144.1	2014	144.1	287	144.1	1			133.7	654	134.4	681	134.4	615	134.4	66	134.4	0			117.4	393	118.2	465	118.2	302	88.2	0	118.2	125
143.7	2413	144.3	2315	144.3	2025	144.3	289	144.3	1			133.9	660	134.6	686	134.6	619	134.6	66	134.6	0			117.7	396	118.5	470	118.5	306	88.2	0	118.5	125
144	2426	144.5	2328	144.5	2036	144.5	290	144.5	1			134.1	666	134.8	691	134.8	624	134.8	67	134.8	0			117.9	402	118.7	474	118.7	310	88.2	0	118.7	126
144.1	2438	144.7	2341	144.7	2048	144.7	292	144.7	1			134.4	672	135.1	696	135.1	629	135.1	67	135.1	0			118.2	408	118.9	479	118.9	313	88.3	0	118.9	126
144.3	2450	145	2354	145	2059	145	294	145	1			134.6	678	135.3	701	135.3	634	135.3	68	135.3	0			118.5	414	119.2	484	119.2	317	88.2	0	119.2	127
144.5	2461	145.1	2366	145.1	2070	145.1	295	145.1	1			134.8	687	135.5	707	135.5	638	135.5	68	135.5	0			118.7	416	119.5	489	119.5	321	88.3	0	119.5	127
144.7	2476	145.4	2379	145.4	2081	145.4	297	145.4	1			135.1	694	135.6	712	135.6	643	135.6	69	135.6	0			118.9	422	119.8	493	119.8	325	88.2	0	119.8	127
145	2489	145.5	2392	145.5	2092	145.5	299	145.5	1			135.3	700	135.8	717	135.8	648	135.8	69	135.8	0			119.2	431	120	498	120	329	88.2	0	120	128
145.1	2501	145.7	2405	145.7	2103	145.7	301	145.7	1			135.5	706	136.1	722	136.1	653	136.1	70	136.1	0			119.5	437	120.2	503	120.2	332	88.2	0	120.2	128
145.4	2510	145.9	2417	145.9	2114	145.9	302	145.9	1			135.6	715	136.2	728	136.2	657	136.2	70	136.2	0			119.8	442	120.5	508	120.5	336	88.2	0	120.5	129
145.5	2522	146.1	2430	146.1	2125	146.1	304	146.1	1			135.8	721	136.4	733	136.4	662	136.4	71	136.4	0			120	452	120.8	513	120.8	340	88.2	0	120.8	129
145.7	2531	146.4	2443	146.4	2136	146.4	306	146.4	1			136.1	730	136.6	738	136.6	667	136.6	71	136.6	0			120.2	455	121	518	121	344	88.2	0	121	130
145.9	2543	146.6	2455	146.6	2146	146.6	308	146.6	1			136.2	739	136.7	744	136.7	672	136.7	72	136.7	0			120.5	461	121.2	523	121.2	348	88.2	0	121.2	130
146.1	2549	146.8	2468	146.8	2157	146.8	309	146.8	1			136.4	748	136.9	749	136.9	677	136.9	72	136.9	0			120.8	466	121.4	528	121.4	352	88.2	0	121.4	131
146.4	2558	147	2480	147	2168	147	311	147	1			136.6	755	137.1	754	137.1	682	137.1	73	137.1	0			121	475	121.6	533	121.6	356	88.2	0	121.6	131
146.6	2570	147.2	2493	147.2	2179	147.2	313	147.2	1			136.7	761	137.3	760	137.3	686	137.3	73	137.3	0			121.2	478	121.8	538	121.8	360	88.2	0	121.8	131
146.8	2582	147.4	2505	147.4	2189	147.4	315	147.4	1			136.9	770	137.5	765	137.5	691	137.5	74	137.5	0			121.4	484	122	543	122	365	88.3	0	122	132
147	2598	147.6	2518	147.6	2200	147.6	316	147.6	1			137.1	776	137.6	771	137.6	696	137.6	74	137.6	0			121.6	489	122.2	548	122.2	369	88.2	0	122.2	132
147.2	2610	147.8	2530	147.8	2211	147.8	318	147.8	1			137.3	782	137.8	776	137.8	701	137.8	75	137.8	0			121.8	498	122.4	553	122.4	373	88.2	0	122.4	133
147.4	2619	148	2542	148	2221	148	320	148	1			137.5	791	138	781	138	706	138	75	138	0			122	507	122.6	559	122.6	377	88.2	0	122.6	133
147.6	2630	148.4	2555	148.4	2231	148.4	322	148.4	1			137.6	797	138.2	787	138.2	711	138.2	76	138.2	0			122.2	511	122.8	564	122.8	381	88.2	0	122.8	134
147.8	2642	148.7	2567	148.7	2242	148.7	324	148.7	1			137.8	806	138.4	792	138.4	716	138.4	76	138.4	0			122.4	520	123.1	569	123.1	386	88.2	0	123.1	134
148	2655	148.9	2579	148.9	2252	148.9	326	148.9	1			138	809	138.6	798	138.6	721	138.6	77	138.6	0			122.6	525	123.3	575	123.3	390	88.2	0	123.3	135
148.4	2667	149.1	2591	149.1	2262	149.1	327	149.1	1			138.2	819	138.8	804	138.8	726	138.8	77	138.8	0			122.8	534	123.5	580	123.5	394	88.2	0	123.5	135
148.7	2682	149.3	2603	149.3	2273	149.3	329	149.3	1			138.4	827	139	809	139	731	139	78	139	0			123.1	546	123.7	585	123.7	398	88.2	0	123.7	136
148.9	2694	149.5	2615	149.5	2283	149.5	331	149.5	1			138.6	839	139.2	815	139.2	736	139.2	78	139.2	0			123.3	555	123.9	591	123.9	403	88.2	0	123.9	136
149.1	2706	149.7	2627	149.7	2293	149.7	333	149.7	1			138.8	845	139.4	820	139.4	741	139.4	79	139.4	0			123.5	557	124.1	596	124.1	407	88.2	0	124.1	136
149.3	2715	149.8	2639	149.8	2303	149.8	335	149.8	1			139	854	139.6	826	139.6	746	139.6	79	139.6	0			123.7	567	124.4	602	124.4	412	88.2	0	124.4	137
149.5	2727	150	2651	150	2313	150	337	150	1			139.2	860	139.8	832	139.8	752	139.8	80	139.8	0			123.9	573	124.6	607	124.6	416	88.2	0	124.6	137
149.7	2736	150.2	2663	150.2	2323	150.2	338	150.2	1			139.4	870	140	837	140	757	140	80	140	0			124.1	579	124.8	613	124.8	420	88.2	0	124.8	138
149.8	2751	150.3	2674	150.3	2333	150.3	340	150.3	1			139.6	876	140.2	843	140.2	762	140.2	81	140.2	0			124.4	581	125.1	619	125.1	425	88.2	0	125.1	138
150	2763	150.5	2686	150.5	2343	150.5	342	150.5	1			139.8	882	140.4	849	140.4	767	140.4	82	140.4	0			124.6	590	125.3	624	125.3	430	88.2	0	125.3	139
150.2	2776	150.7	2698	150.7	2352	150.7	344	150.7	1			140	888	140.6	854	140.6	772	140.6	82	140.6	0			124.8	599	125.5	630	125.5	434	88.2	0	125.5	139
150.3	2791	150.8	2709	150.8	2362	150.8	346	150.8	1			140.2	897	140.8	860	140.8	777	140.8	83	140.8	0			125.1	605	125.8	636	125.8	439	88.2	0	125.8	140
150.5	2803	151	2721	151	2372	151	348	151	1			140.4	903	141	866	141	782	141	83	141	0			125.3	613	126	641	126	443	88.2	0	126	140
150.7	2811	151.2	2732	151.2	2381	151.2	350	151.2	1			140.6	909	141.1	871	141.1	788	141.1	84	141.1	0			125.5	623	126.2	647	126.2	448	88.2	0	126.2	141
150.8	2823	151.4	2744	151.4	2391	151.4	352	151.4	1			140.8	918	141.4	877	141.4	793	141.4	84	141.4	0			125.8	629	126.4	653	126.4	452	88.2	0	126.4	141
151	2836	151.5	2755	151.5	2400	151.5	354	151.5	1			141	927	141.5	883	141.5	798	141.5	85	141.5	0			126	635	126.6	659	126.6	457	88.2	0	126.6	142
151.2	2848	151.7	2766	151.7	2409	151.7	355	151.7	1			141.1	937	141.7	889	141.7	803	141.7	85	141.7	0			126.2	640	126.8	665	126.8	462	88.2	0	126.8	142
151.4	2860	151.9	2777	151.9	2418	151.9	357	151.9	1			141.4	943	141.9	895	141.9	809	141.9	86	141.9	0			126.4	649	127	671	127	467	88.1	0	127	143
151.5	2872	152.1	2788	152.1	2428	152.1	359	152.1	1			141.5	949	142.1	900	142.1	814	142.1	87	142.1	0			126.6	652	127.2	677	127.2	471	88.2	0	127.2	143
151.7	2884	152.2	2799	152.2	2437	152.2	361	152.2	1			141.7	958	142.3	906	142.3	819	142.3	87	142.3	0			126.8	658	127.4	683	127.4	476	88.1	0	127.4	144
151.9	2893	152.4	2810	152.4	2446	152.4	363	152.4	2			141.9	967	142.5	912	142.5	824	142.5	88	142.5	0			127	663	127.7	689	127.7	481	88.2	0	127.7	144
152.1	2902	152.6	2821	152.6	2455	152.6	365	152.6	2			142.1	973	142.6	918	142.6	830	142.6	88	142.6	0			127.2	669	127.9	695	127.9	486	88.2	0	127.9	145
152.2	2914	152.8	2832	152.8	2463	152.8	367	152.8	2			142.3	976	142.9	924	142.9	835	142.9	89	142.9	0			127.4	675	128.1	701	128.1	491	88.2	0	128.1	145
152.4	2923	153	2843	153	2472	153	369	153	2			142.5	985	143	930	143	840	143	89	143	0			127.7	685	128.3	707	128.3	495	88.1	0	128.3	146
152.6	2932	153.2	2853	153.2	2481	153.2	371	153.2	2			142.6	992	143.3	936	143.3	846	143.3	90	143.3	0			127.9	690	128.5	713	128.5	500	88.2	0	128.5	146
152.8	2938	153.3	2864	153.3	2489	153.3	373	153.3	2			142.9	998	143.5	942	143.5	851	143.5	91	143.5	0			128.1	702	128.7	719	128.7	505	88.1	0	128.7	146
153	2951	153.5	2874	153.5	2498	153.5	375	153.5	2			143	1004	143.7	948	143.7	856	143.7	91	143.7	0			128.3	708	128.9	725	128.9	510	88.1	0	128.9	147
153.2	2963	153.7	2885	153.7	2506	153.7	377	153.7	2			143.3	1010	143.9	953	143.9	862	143.9	92	143.9	0			128.5	720	129.1	731	129.1	515	88.1	0	129.1	147
153.3	2974	153.9	2895	153.9	2515	153.9	379	153.9	2			143.5	1016	144.1	959	144.1	867	144.1	92	144.1	0			128.7	729	129.3	738	129.3	520	88.1	0	129.3	148
153.5	2986	154	2905	154	2523	154	381	154	2			143.7	1021	144.3	965	144.3	872	144.3	93	144.3	0			128.9	734	129.5	744	129.5	525	88.1	0	129.5	148
153.7	2992	154.2	2916	154.2	2531	154.2	383	154.2	2			143.9	1027	144.5	971	144.5	878	144.5	94	144.5	0			129.1	744	129.7	750	129.7	530	88.1	0	129.7	149
153.9	3001	154.4	2926	154.4	2539	154.4	385	154.4	2			144.1	1036	144.7	977	144.7	883	144.7	94	144.7	0			129.3	753	129.9	757	129.9	535	88.1	0	129.9	149
154	3011	154.5	2936	154.5	2547	154.5	387	154.5	2			144.3	1042	144.8	983	144.8	889	144.8	95	144.8	0			129.5	759	130.1	763	130.1	540	88.1	0	130.1	150
154.2	3023	154.7	2946	154.7	2555	154.7	389	154.7	2			144.5	1055	145	989	145	894	145	95	145	0			129.7	764	130.3	769	130.3	545	88.1	0	130.3	150
154.4	3032	154.9	2955	154.9	2563	154.9	391	154.9	2			144.7	1061	145.2	995	145.2	899	145.2	96	145.2	0			129.9	773	130.5	776	130.5	550	88.1	0	130.5	151
154.5	3040	155.1	2965	155.1	2571	155.1	393	155.1	2			144.8	1067	145.4	1002	145.4	905	145.4	97	145.4	0			130.1	779	130.7	782	130.7	555	88.1	0	130.7	151
154.7	3049	155.2	2975	155.2	2578	155.2	395	155.2	2			145	1076	145.5	1008	145.5	910	145.5	97	145.5	0			130.3	785	130.9	789	130.9	561	88.1	0	130.9	152
154.9	3062	155.4	2984	155.4	2586	155.4	397	155.4	2			145.2	1082	145.7	1014	145.7	916	145.7	98	145.7	0			130.5	797	131.1	795	131.1	566	88	0	131.1	152
155.1	3068	155.6	2994	155.6	2593	155.6	399	155.6	2			145.4	1091	145.9	1020	145.9	921	145.9	98	145.9	0			130.7	800	131.2	802	131.2	571	88	0	131.2	153
155.2	3077	155.8	3003	155.8	2600	155.8	401	155.8	2			145.5	1097	146.1	1026	146.1	927	146.1	99	146.1	0			130.9	809	131.4	808	131.4	576	88	0	131.4	153
155.4	3086	155.9	3012	155.9	2608	155.9	403	155.9	2			145.7	1104	146.3	1032	146.3	932	146.3	100	146.3	0			131.1	818	131.6	815	131.6	581	88.1	0	131.6	154
155.6	3092	156.2	3022	156.2	2615	156.2	405	156.2	2			145.9	1113	146.5	1038	146.5	938	146.5	100	146.5	0			131.2	826	131.8	822	131.8	586	88	0	131.8	154
155.8	3101	156.3	3031	156.3	2622	156.3	407	156.3	2			146.1	1119	146.7	1044	146.7	943	146.7	101	146.7	0			131.4	835	132	828	132	592	88	0	132	155
155.9	3106	156.5	3040	156.5	2629	156.5	409	156.5	2			146.3	1131	146.9	1050	146.9	949	146.9	102	146.9	0			131.6	844	132.2	835	132.2	597	88	0	132.2	155
156.2	3115	156.7	3049	156.7	2636	156.7	411	156.7	2			146.5	1137	147.1	1056	147.1	954	147.1	102	147.1	0			131.8	851	132.4	842	132.4	602	88	0	132.4	156
156.3	3122	156.9	3057	156.9	2642	156.9	413	156.9	2			146.7	1146	147.2	1063	147.2	960	147.2	103	147.2	0			132	856	132.6	848	132.6	607	88	0	132.6	157
156.5	3131	157	3066	157	2649	157	415	157	2			146.9	1152	147.4	1069	147.4	965	147.4	104	147.4	0			132.2	865	132.8	855	132.8	613	88	0	132.8	157
156.7	3140	157.2	3075	157.2	2655	157.2	417	157.2	2			147.1	1158	147.7	1075	147.7	971	147.7	104	147.7	0			132.4	871	133	862	133	618	88	0	133	158
156.9	3146	157.4	3083	157.4	2662	157.4	420	157.4	2			147.2	1165	147.8	1081	147.8	976	147.8	105	147.8	0			132.6	880	133.2	869	133.2	623	88	0	133.2	158
157	3155	157.5	3091	157.5	2668	157.5	422	157.5	2			147.4	1174	148.1	1087	148.1	982	148.1	106	148.1	0			132.8	888	133.4	875	133.4	629	88	0	133.4	159
157.2	3163	157.7	3100	157.7	2674	157.7	424	157.7	2			147.7	1180	148.4	1093	148.4	987	148.4	106	148.4	0			133	897	133.6	882	133.6	634	88.1	0	133.6	159
157.4	3169	157.8	3108	157.8	2680	157.8	426	157.8	2			147.8	1183	148.7	1100	148.7	993	148.7	107	148.7	0			133.2	903	133.8	889	133.8	639	88	0	133.8	160
157.5	3175	158	3116	158	2686	158	428	158	2			148.1	1189	148.9	1106	148.9	998	148.9	107	148.9	0			133.4	913	134	896	134	645	88.1	0	134	160
157.7	3182	158.1	3124	158.1	2692	158.1	430	158.1	2			148.4	1198	149.1	1112	149.1	1004	149.1	108	149.1	0			133.6	921	134.3	903	134.3	650	88.1	0	134.3	161
157.8	3188	158.3	3132	158.3	2698	158.3	432	158.3	2			148.7	1204	149.3	1118	149.3	1009	149.3	109	149.3	0			133.8	930	134.4	910	134.4	656	88.1	0	134.4	161
158	3194	158.4	3140	158.4	2703	158.4	434	158.4	2			148.9	1210	149.6	1124	149.6	1015	149.6	110	149.6	0			134	939	134.7	917	134.7	661	88.1	0	134.7	162
158.1	3200	158.6	3147	158.6	2709	158.6	436	158.6	2			149.1	1215	149.7	1131	149.7	1020	149.7	110	149.7	0			134.3	948	134.9	924	134.9	666	88.1	0	134.9	162
158.3	3206	158.8	3155	158.8	2714	158.8	438	158.8	2			149.3	1222	149.9	1137	149.9	1026	149.9	111	149.9	0			134.4	954	135.2	931	135.2	672	88.1	0	135.2	163
158.4	3211	158.9	3162	158.9	2720	158.9	441	158.9	2			149.6	1228	150.2	1143	150.2	1032	150.2	112	150.2	0			134.7	959	135.3	938	135.3	677	88.1	0	135.3	163
158.6	3217	159	3170	159	2725	159	443	159	2			149.7	1234	150.4	1149	150.4	1037	150.4	112	150.4	0			134.9	962	135.5	945	135.5	683	88.1	0	135.5	164
158.8	3223	159.1	3177	159.1	2730	159.1	445	159.1	2			149.9	1243	150.6	1156	150.6	1043	150.6	113	150.6	0			135.2	969	135.8	952	135.8	688	88.2	0	135.8	164
158.9	3229	159.3	3184	159.3	2735	159.3	447	159.3	2			150.2	1249	150.8	1162	150.8	1048	150.8	114	150.8	0			135.3	975	136	959	136	694	88.2	0	136	165
159	3236	159.4	3191	159.4	2740	159.4	449	159.4	2			150.4	1258	151	1168	151	1054	151	114	151	0			135.5	980	136.2	966	136.2	699	88.2	0	136.2	165
159.1	3242	159.6	3198	159.6	2744	159.6	451	159.6	2			150.6	1261	151.2	1174	151.2	1059	151.2	115	151.2	0			135.8	986	136.4	973	136.4	705	88.2	0	136.4	166
159.3	3248	159.7	3205	159.7	2749	159.7	453	159.7	2			150.8	1270	151.4	1181	151.4	1065	151.4	116	151.4	0			136	995	136.6	980	136.6	710	88.2	0	136.6	166
159.4	3250	159.9	3211	159.9	2754	159.9	456	159.9	2			151	1276	151.7	1187	151.7	1070	151.7	116	151.7	0			136.2	1004	136.8	987	136.8	716	88.2	0	136.8	167
159.6	3256	160	3218	160	2758	160	458	160	2			151.2	1283	151.8	1193	151.8	1076	151.8	117	151.8	0			136.4	1009	137.1	994	137.1	721	88.2	0	137.1	168
159.7	3259	160.2	3224	160.2	2762	160.2	460	160.2	2			151.4	1289	152	1199	152	1082	152	118	152	0			136.6	1018	137.3	1001	137.3	727	88.2	0	137.3	168
159.9	3262	160.3	3231	160.3	2766	160.3	462	160.3	2			151.7	1298	152.2	1206	152.2	1087	152.2	119	152.2	0			136.8	1028	137.5	1008	137.5	732	88.2	0	137.5	169
160	3268	160.5	3237	160.5	2770	160.5	464	160.5	2			151.8	1304	152.5	1212	152.5	1093	152.5	119	152.5	0			137.1	1037	137.7	1016	137.7	738	88.2	0	137.7	169
160.2	3271	160.7	3243	160.7	2774	160.7	467	160.7	2			152	1313	152.6	1218	152.6	1098	152.6	120	152.6	0			137.3	1045	137.9	1023	137.9	743	88.2	0	137.9	170
160.3	3274	160.8	3249	160.8	2778	160.8	469	160.8	2			152.2	1319	152.9	1225	152.9	1104	152.9	121	152.9	0			137.5	1054	138.1	1030	138.1	749	88.3	0	138.1	170
160.5	3276	161	3255	161	2782	161	471	161	2			152.5	1325	153	1231	153	1109	153	121	153	0			137.7	1060	138.4	1037	138.4	754	88.3	0	138.4	171
160.7	3276	161.1	3260	161.1	2785	161.1	473	161.1	2			152.6	1334	153.2	1237	153.2	1115	153.2	122	153.2	0			137.9	1069	138.6	1044	138.6	760	88.3	0	138.6	171
160.8	3279	161.3	3266	161.3	2788	161.3	475	161.3	2			152.9	1341	153.4	1243	153.4	1121	153.4	123	153.4	0			138.1	1078	138.8	1052	138.8	765	88.3	0	138.8	172
161	3282	161.5	3271	161.5	2792	161.5	477	161.5	2			153	1347	153.6	1250	153.6	1126	153.6	124	153.6	0			138.4	1087	138.9	1059	138.9	771	88.3	1	138.9	172
161.1	3285	161.7	3277	161.7	2795	161.7	480	161.7	2			153.2	1356	153.8	1256	153.8	1132	153.8	124	153.8	0			138.6	1099	139.1	1066	139.1	776	88.3	1	139.1	173
161.3	3285	161.9	3282	161.9	2798	161.9	482	161.9	2			153.4	1359	154	1262	154	1137	154	125	154	0			138.8	1111	139.3	1073	139.3	782	88.3	1	139.3	174
161.5	3288	162	3287	162	2801	162	484	162	2			153.6	1368	154.2	1269	154.2	1143	154.2	126	154.2	0			138.9	1119	139.6	1081	139.6	788	88.3	1	139.6	174
161.7	3291	162.2	3292	162.2	2804	162.2	486	162.2	2			153.8	1371	154.3	1275	154.3	1148	154.3	127	154.3	0			139.1	1125	139.8	1088	139.8	793	88.3	1	139.8	175
161.9	3290	162.4	3297	162.4	2806	162.4	489	162.4	2			154	1380	154.5	1281	154.5	1154	154.5	127	154.5	0			139.3	1131	139.9	1095	139.9	799	88.3	1	139.9	175
162	3294	162.6	3302	162.6	2809	162.6	491	162.6	2			154.2	1386	154.6	1287	154.6	1159	154.6	128	154.6	0			139.6	1141	140.1	1103	140.1	804	88.3	1	140.1	176
162.2	3294	162.7	3306	162.7	2811	162.7	493	162.7	2			154.3	1392	154.8	1294	154.8	1165	154.8	129	154.8	0			139.8	1149	140.3	1110	140.3	810	88.3	1	140.3	176
162.4	3294	163	3311	163	2813	163	495	163	2			154.5	1399	155	1300	155	1170	155	130	155	0			139.9	1155	140.4	1117	140.4	815	88.3	1	140.4	177
162.6	3294	163.2	3315	163.2	2815	163.2	497	163.2	2			154.6	1404	155.2	1306	155.2	1176	155.2	130	155.2	0			140.1	1164	140.6	1125	140.6	821	88.3	1	140.6	177
162.7	3297	163.4	3320	163.4	2818	163.4	500	163.4	2			154.8	1410	155.4	1312	155.4	1181	155.4	131	155.4	0			140.3	1170	140.8	1132	140.8	826	88.2	1	140.8	178
163	3300	163.6	3324	163.6	2819	163.6	502	163.6	2			155	1413	155.5	1319	155.5	1187	155.5	132	155.5	0			140.4	1182	141	1139	141	832	88.2	1	141	179
163.2	3299	163.7	3328	163.7	2821	163.7	504	163.7	2			155.2	1422	155.7	1325	155.7	1192	155.7	133	155.7	0			140.6	1187	141.1	1147	141.1	837	88.2	1	141.1	179
163.4	3299	163.8	3332	163.8	2823	163.8	506	163.8	2			155.4	1428	155.9	1331	155.9	1198	155.9	133	155.9	0			140.8	1197	141.3	1154	141.3	843	88.2	1	141.3	180
163.6	3302	164	3335	164	2824	164	509	164	2			155.5	1437	156.1	1337	156.1	1203	156.1	134	156.1	0			141	1209	141.5	1161	141.5	848	88.2	1	141.5	180
163.7	3302	164.1	3339	164.1	2826	164.1	511	164.1	2			155.7	1443	156.3	1344	156.3	1209	156.3	135	156.3	0			141.1	1218	141.7	1169	141.7	854	88.2	1	141.7	181
163.8	3302	164.3	3343	164.3	2827	164.3	513	164.3	2			155.9	1452	156.5	1350	156.5	1214	156.5	136	156.5	0			141.3	1226	141.8	1176	141.8	859	88.2	1	141.8	181
164	3302	164.4	3346	164.4	2828	164.4	515	164.4	2			156.1	1462	156.7	1356	156.7	1220	156.7	136	156.7	0			141.5	1232	142	1183	142	865	88.2	1	142	182
164.1	3305	164.6	3349	164.6	2829	164.6	518	164.6	2			156.3	1465	156.9	1362	156.9	1225	156.9	137	156.9	0			141.7	1238	142.2	1191	142.2	870	88.2	1	142.2	183
164.3	3308	164.7	3352	164.7	2830	164.7	520	164.7	2			156.5	1474	157.1	1369	157.1	1230	157.1	138	157.1	0			141.8	1247	142.4	1198	142.4	875	88.2	1	142.4	183
164.4	3307	164.8	3355	164.8	2831	164.8	522	164.8	3			156.7	1480	157.3	1375	157.3	1236	157.3	139	157.3	0			142	1253	142.6	1205	142.6	881	88.2	1	142.6	184
164.6	3307	165	3358	165	2831	165	525	165	3			156.9	1486	157.5	1381	157.5	1241	157.5	140	157.5	0			142.2	1262	142.8	1213	142.8	886	88.2	1	142.8	184
164.7	3307	165.1	3361	165.1	2832	165.1	527	165.1	3			157.1	1492	157.7	1387	157.7	1247	157.7	140	157.7	0			142.4	1268	143	1220	143	892	88.2	1	143	185
164.8	3310	165.3	3364	165.3	2832	165.3	529	165.3	3			157.3	1501	157.9	1393	157.9	1252	157.9	141	157.9	0			142.6	1277	143.2	1227	143.2	897	88.2	1	143.2	185
165	3313	165.4	3366	165.4	2832	165.4	531	165.4	3			157.5	1507	158.1	1400	158.1	1257	158.1	142	158.1	0			142.8	1282	143.4	1235	143.4	902	88.2	1	143.4	186
165.1	3313	165.6	3369	165.6	2832	165.6	534	165.6	3			157.7	1514	158.3	1406	158.3	1263	158.3	143	158.3	0			143	1291	143.6	1242	143.6	908	88.2	1	143.6	187
165.3	3313	165.7	3371	165.7	2832	165.7	536	165.7	3			157.9	1523	158.5	1412	158.5	1268	158.5	144	158.5	0			143.2	1300	143.8	1249	143.8	913	88.2	1	143.8	187
165.4	3312	165.8	3373	165.8	2832	165.8	538	165.8	3			158.1	1529	158.7	1418	158.7	1274	158.7	144	158.7	0			143.4	1310	144	1257	144	918	88.1	1	144	188
165.6	3312	166	3375	166	2832	166	541	166	3			158.3	1538	158.9	1424	158.9	1279	158.9	145	158.9	0			143.6	1318	144.2	1264	144.2	924	88.1	1	144.2	188
165.7	3315	166.1	3377	166.1	2831	166.1	543	166.1	3			158.5	1541	159.1	1430	159.1	1284	159.1	146	159.1	0			143.8	1324	144.4	1271	144.4	929	88.2	1	144.4	189
165.8	3315	166.3	3379	166.3	2831	166.3	545	166.3	3			158.7	1547	159.2	1437	159.2	1290	159.2	147	159.2	0			144	1330	144.6	1279	144.6	934	88.2	1	144.6	189
166	3315	166.5	3380	166.5	2830	166.5	547	166.5	3			158.9	1553	159.4	1443	159.4	1295	159.4	148	159.4	0			144.2	1336	144.8	1286	144.8	940	88.2	1	144.8	190
166.1	3312	166.6	3382	166.6	2829	166.6	550	166.6	3			159.1	1559	159.5	1449	159.5	1300	159.5	149	159.5	0			144.4	1341	145	1293	145	945	88.2	1	145	191
166.3	3315	166.8	3383	166.8	2828	166.8	552	166.8	3			159.2	1565	159.7	1455	159.7	1305	159.7	149	159.7	0			144.6	1350	145.2	1300	145.2	950	88.1	1	145.2	191
166.5	3312	167	3384	167	2827	167	554	167	3			159.4	1571	159.9	1461	159.9	1311	159.9	150	159.9	0			144.8	1356	145.4	1308	145.4	955	88.1	1	145.4	192
166.6	3311	167.2	3385	167.2	2826	167.2	557	167.2	3			159.5	1575	160.1	1467	160.1	1316	160.1	151	160.1	0			145	1362	145.6	1315	145.6	960	88.1	1	145.6	192
166.8	3308	167.4	3386	167.4	2825	167.4	559	167.4	3			159.7	1580	160.2	1473	160.2	1321	160.2	152	160.2	0			145.2	1365	145.8	1322	145.8	966	88.1	1	145.8	193
167	3308	167.5	3387	167.5	2823	167.5	561	167.5	3			159.9	1586	160.4	1479	160.4	1326	160.4	153	160.4	0			145.4	1371	145.9	1329	145.9	971	88.2	1	145.9	194
167.2	3305	167.8	3388	167.8	2821	167.8	564	167.8	3			160.1	1592	160.6	1485	160.6	1332	160.6	154	160.6	0			145.6	1377	146.1	1337	146.1	976	88.1	1	146.1	194
167.4	3305	167.9	3389	167.9	2820	167.9	566	167.9	3			160.2	1598	160.8	1491	160.8	1337	160.8	154	160.8	0			145.8	1383	146.3	1344	146.3	981	88.1	1	146.3	195
167.5	3302	168.1	3389	168.1	2818	168.1	568	168.1	3			160.4	1604	161	1497	161	1342	161	155	161	0			145.9	1386	146.5	1351	146.5	986	88.1	1	146.5	195
167.8	3299	168.3	3389	168.3	2816	168.3	571	168.3	3			160.6	1610	161.1	1503	161.1	1347	161.1	156	161.1	0			146.1	1394	146.7	1358	146.7	991	88.1	1	146.7	196
167.9	3298	168.4	3390	168.4	2814	168.4	573	168.4	3			160.8	1616	161.3	1509	161.3	1352	161.3	157	161.3	0			146.3	1400	146.9	1365	146.9	996	88.1	1	146.9	197
168.1	3295	168.6	3390	168.6	2812	168.6	575	168.6	3			161	1625	161.5	1515	161.5	1357	161.5	158	161.5	0			146.5	1409	147	1373	147	1001	88.1	1	147	197
168.3	3295	168.8	3390	168.8	2809	168.8	578	168.8	3			161.1	1632	161.7	1521	161.7	1362	161.7	159	161.7	0			146.7	1415	147.2	1380	147.2	1006	88.1	1	147.2	198
168.4	3295	168.9	3390	168.9	2807	168.9	580	168.9	3			161.3	1638	161.8	1527	161.8	1367	161.8	160	161.8	0			146.9	1424	147.4	1387	147.4	1011	88.1	1	147.4	198
168.6	3292	169.1	3389	169.1	2804	169.1	582	169.1	3			161.5	1644	162	1533	162	1372	162	161	162	0			147	1430	147.6	1394	147.6	1016	88.1	1	147.6	199
168.8	3289	169.3	3389	169.3	2801	169.3	585	169.3	3			161.7	1650	162.2	1539	162.2	1378	162.2	161	162.2	0			147.2	1436	147.8	1401	147.8	1021	88.1	1	147.8	200
168.9	3289	169.4	3388	169.4	2798	169.4	587	169.4	3			161.8	1656	162.3	1545	162.3	1383	162.3	162	162.3	0			147.4	1442	147.9	1408	147.9	1026	88.1	1	147.9	200
169.1	3289	169.6	3388	169.6	2795	169.6	589	169.6	3			162	1659	162.5	1551	162.5	1388	162.5	163	162.5	0			147.6	1447	148.1	1415	148.1	1030	88.1	1	148.1	201
169.3	3284	169.7	3387	169.7	2792	169.7	592	169.7	3			162.2	1665	162.7	1557	162.7	1393	162.7	164	162.7	0			147.8	1456	148.5	1422	148.5	1035	88.1	1	148.5	201
169.4	3284	169.9	3386	169.9	2789	169.9	594	169.9	3			162.3	1668	162.9	1563	162.9	1397	162.9	165	162.9	0			147.9	1462	148.8	1429	148.8	1040	88.1	1	148.8	202
169.6	3281	170.1	3385	170.1	2786	170.1	596	170.1	3			162.5	1674	163	1568	163	1402	163	166	163	0			148.1	1471	148.9	1436	148.9	1045	88	1	148.9	203
169.7	3281	170.3	3384	170.3	2782	170.3	599	170.3	3			162.7	1680	163.2	1574	163.2	1407	163.2	167	163.2	0			148.5	1473	149.1	1443	149.1	1049	88	1	149.1	203
169.9	3278	170.4	3383	170.4	2779	170.4	601	170.4	3			162.9	1686	163.3	1580	163.3	1412	163.3	168	163.3	0			148.8	1480	149.3	1450	149.3	1054	88	1	149.3	204
170.1	3278	170.5	3381	170.5	2775	170.5	603	170.5	3			163	1693	163.4	1586	163.4	1417	163.4	168	163.4	0			148.9	1486	149.5	1457	149.5	1059	88.1	1	149.5	204
170.3	3275	170.6	3380	170.6	2771	170.6	606	170.6	3			163.2	1699	163.6	1591	163.6	1422	163.6	169	163.6	0			149.1	1492	149.6	1464	149.6	1063	88	1	149.6	205
170.4	3274	170.8	3378	170.8	2767	170.8	608	170.8	3			163.3	1702	163.8	1597	163.8	1427	163.8	170	163.8	0			149.3	1500	149.8	1471	149.8	1068	88	1	149.8	206
170.5	3271	171	3377	171	2763	171	610	171	3			163.4	1708	163.9	1603	163.9	1432	163.9	171	163.9	0			149.5	1506	150	1478	150	1073	88	2	150	206
170.6	3271	171.1	3375	171.1	2759	171.1	613	171.1	3			163.6	1714	164	1609	164	1436	164	172	164	0			149.6	1515	150.1	1485	150.1	1077	88.1	2	150.1	207
170.8	3268	171.3	3373	171.3	2754	171.3	615	171.3	3			163.8	1717	164.2	1614	164.2	1441	164.2	173	164.2	0			149.8	1521	150.3	1491	150.3	1081	88	2	150.3	208
171	3268	171.4	3371	171.4	2750	171.4	617	171.4	3			163.9	1723	164.3	1620	164.3	1446	164.3	174	164.3	0			150	1526	150.4	1498	150.4	1086	88.1	2	150.4	208
171.1	3265	171.5	3369	171.5	2745	171.5	620	171.5	3			164	1729	164.5	1626	164.5	1451	164.5	175	164.5	0			150.1	1529	150.6	1505	150.6	1090	88.1	2	150.6	209
171.3	3262	171.7	3366	171.7	2741	171.7	622	171.7	3			164.2	1732	164.6	1631	164.6	1455	164.6	176	164.6	0			150.3	1536	150.8	1512	150.8	1095	88.1	2	150.8	209
171.4	3259	171.8	3364	171.8	2736	171.8	625	171.8	3			164.3	1737	164.8	1637	164.8	1460	164.8	177	164.8	0			150.4	1539	151	1518	151	1099	88.1	2	151	210
171.5	3258	172	3361	172	2731	172	627	172	3			164.5	1743	164.9	1642	164.9	1465	164.9	178	164.9	0			150.6	1545	151.2	1525	151.2	1103	88.1	2	151.2	211
171.7	3252	172.1	3359	172.1	2726	172.1	629	172.1	3			164.6	1746	165.1	1648	165.1	1469	165.1	179	165.1	0			150.8	1550	151.4	1532	151.4	1107	88.1	2	151.4	211
171.8	3252	172.3	3356	172.3	2721	172.3	632	172.3	3			164.8	1750	165.3	1654	165.3	1474	165.3	180	165.3	0			151	1556	151.5	1538	151.5	1112	88.1	2	151.5	212
172	3249	172.5	3353	172.5	2715	172.5	634	172.5	3			164.9	1756	165.4	1659	165.4	1478	165.4	180	165.4	0			151.2	1565	151.7	1545	151.7	1116	88.1	2	151.7	213
172.1	3246	172.6	3350	172.6	2710	172.6	636	172.6	3			165.1	1759	165.6	1665	165.6	1483	165.6	181	165.6	0			151.4	1574	151.9	1551	151.9	1120	88.1	2	151.9	213
172.3	3243	172.7	3347	172.7	2705	172.7	639	172.7	3			165.3	1762	165.8	1670	165.8	1487	165.8	182	165.8	0			151.5	1576	152.1	1558	152.1	1124	88.1	2	152.1	214
172.5	3237	172.9	3344	172.9	2699	172.9	641	172.9	4			165.4	1765	165.9	1675	165.9	1492	165.9	183	165.9	0			151.7	1585	152.3	1564	152.3	1128	88.2	2	152.3	214
172.6	3233	173	3340	173	2693	173	643	173	4			165.6	1765	166.1	1681	166.1	1496	166.1	184	166.1	0			151.9	1592	152.5	1571	152.5	1132	88.1	2	152.5	215
172.7	3233	173.2	3337	173.2	2687	173.2	646	173.2	4			165.8	1771	166.3	1686	166.3	1501	166.3	185	166.3	0			152.1	1598	152.6	1577	152.6	1136	88.2	2	152.6	216
172.9	3227	173.4	3333	173.4	2681	173.4	648	173.4	4			165.9	1771	166.5	1692	166.5	1505	166.5	186	166.5	0			152.3	1603	152.9	1584	152.9	1140	88.2	2	152.9	216
173	3220	173.5	3330	173.5	2675	173.5	651	173.5	4			166.1	1774	166.7	1697	166.7	1510	166.7	187	166.7	0			152.5	1609	153	1590	153	1144	88.2	2	153	217
173.2	3217	173.7	3326	173.7	2669	173.7	653	173.7	4			166.3	1777	166.8	1702	166.8	1514	166.8	188	166.8	0			152.6	1615	153.2	1596	153.2	1147	88.2	2	153.2	218
173.4	3211	173.8	3322	173.8	2663	173.8	655	173.8	4			166.5	1783	167	1708	167	1518	167	189	167	0			152.9	1618	153.3	1603	153.3	1151	88.2	2	153.3	218
173.5	3208	174	3318	174	2657	174	658	174	4			166.7	1783	167.2	1713	167.2	1523	167.2	190	167.2	0			153	1623	153.6	1609	153.6	1155	88.2	2	153.6	219
173.7	3202	174.1	3314	174.1	2650	174.1	660	174.1	4			166.8	1786	167.3	1718	167.3	1527	167.3	191	167.3	0			153.2	1626	153.7	1615	153.7	1158	88.2	2	153.7	220
173.8	3198	174.3	3310	174.3	2644	174.3	662	174.3	4			167	1789	167.5	1723	167.5	1531	167.5	192	167.5	0			153.3	1632	153.9	1621	153.9	1162	88.2	2	153.9	220
174	3192	174.5	3305	174.5	2637	174.5	665	174.5	4			167.2	1789	167.7	1728	167.7	1535	167.7	193	167.7	0			153.6	1635	154	1627	154	1166	88.2	2	154	221
174.1	3189	174.7	3301	174.7	2630	174.7	667	174.7	4			167.3	1795	167.9	1734	167.9	1540	167.9	194	167.9	0			153.7	1640	154.2	1633	154.2	1169	88.2	2	154.2	222
174.3	3183	174.9	3296	174.9	2623	174.9	669	174.9	4			167.5	1798	168.1	1739	168.1	1544	168.1	195	168.1	0			153.9	1647	154.3	1639	154.3	1173	88.2	2	154.3	222
174.5	3180	175	3292	175	2616	175	672	175	4			167.7	1801	168.2	1744	168.2	1548	168.2	196	168.2	0			154	1650	154.5	1645	154.5	1176	88.2	2	154.5	223
174.7	3174	175.4	3287	175.4	2609	175.4	674	175.4	4			167.9	1801	168.4	1749	168.4	1552	168.4	197	168.4	0			154.2	1656	154.7	1651	154.7	1179	88.2	2	154.7	223
174.9	3168	175.7	3282	175.7	2602	175.7	676	175.7	4			168.1	1804	168.5	1754	168.5	1556	168.5	198	168.5	0			154.3	1664	154.8	1657	154.8	1183	88.2	2	154.8	224
175	3167	175.9	3277	175.9	2595	175.9	679	175.9	4			168.2	1811	168.6	1759	168.6	1560	168.6	199	168.6	0			154.5	1667	155	1663	155	1186	88.2	3	155	225
175.4	3160	176.1	3272	176.1	2587	176.1	681	176.1	4			168.4	1811	168.8	1764	168.8	1564	168.8	200	168.8	0			154.7	1676	155.2	1669	155.2	1189	88.2	3	155.2	225
175.7	3154	176.2	3267	176.2	2580	176.2	684	176.2	4			168.5	1817	168.9	1769	168.9	1568	168.9	201	168.9	0			154.8	1676	155.3	1675	155.3	1192	88.2	3	155.3	226
175.9	3151	176.4	3262	176.4	2572	176.4	686	176.4	4			168.6	1820	169	1774	169	1572	169	202	169	0			155	1681	155.5	1681	155.5	1195	88.2	3	155.5	227
176.1	3145	176.6	3257	176.6	2564	176.6	688	176.6	4			168.8	1822	169.2	1779	169.2	1576	169.2	203	169.2	0			155.2	1684	155.6	1686	155.6	1198	88.2	3	155.6	227
176.2	3142	176.7	3251	176.7	2557	176.7	691	176.7	4			168.9	1825	169.3	1784	169.3	1580	169.3	204	169.3	0			155.3	1687	155.9	1692	155.9	1201	88.2	3	155.9	228
176.4	3136	176.9	3246	176.9	2549	176.9	693	176.9	4			169	1831	169.5	1788	169.5	1583	169.5	205	169.5	0			155.5	1693	156	1698	156	1204	88.2	3	156	229
176.6	3130	177.1	3240	177.1	2541	177.1	695	177.1	4			169.2	1834	169.6	1793	169.6	1587	169.6	206	169.6	0			155.6	1696	156.2	1703	156.2	1207	88.2	3	156.2	229
176.7	3123	177.2	3235	177.2	2533	177.2	698	177.2	4			169.3	1834	169.8	1798	169.8	1591	169.8	207	169.8	0			155.9	1698	156.4	1709	156.4	1210	88.2	3	156.4	230
176.9	3120	177.4	3229	177.4	2525	177.4	700	177.4	4			169.5	1837	169.9	1803	169.9	1595	169.9	208	169.9	0			156	1701	156.5	1714	156.5	1213	88.2	3	156.5	231
177.1	3114	177.5	3223	177.5	2516	177.5	702	177.5	4			169.6	1840	170.1	1807	170.1	1598	170.1	209	170.1	0			156.2	1705	156.6	1720	156.6	1216	88.2	3	156.6	231
177.2	3108	177.7	3217	177.7	2508	177.7	705	177.7	4			169.8	1843	170.3	1812	170.3	1602	170.3	210	170.3	0			156.4	1711	156.8	1725	156.8	1218	88.2	3	156.8	232
177.4	3105	177.8	3211	177.8	2500	177.8	707	177.8	4			169.9	1846	170.4	1817	170.4	1606	170.4	211	170.4	0			156.5	1713	157	1730	157	1221	88.1	3	157	233
177.5	3098	177.9	3205	177.9	2491	177.9	709	177.9	4			170.1	1849	170.5	1821	170.5	1609	170.5	212	170.5	0			156.6	1716	157.2	1736	157.2	1223	88.1	3	157.2	233
177.7	3095	178.1	3199	178.1	2483	178.1	712	178.1	4			170.3	1852	170.7	1826	170.7	1613	170.7	213	170.7	0			156.8	1719	157.4	1741	157.4	1226	88.1	3	157.4	234
177.8	3088	178.2	3192	178.2	2474	178.2	714	178.2	4			170.4	1852	171	1830	171	1616	171	214	171	0			157	1725	157.5	1746	157.5	1228	88.1	3	157.5	235
177.9	3085	178.3	3186	178.3	2465	178.3	716	178.3	4			170.5	1852	171.1	1835	171.1	1620	171.1	215	171.1	0			157.2	1727	157.7	1751	157.7	1231	88.1	3	157.7	235
178.1	3079	178.5	3179	178.5	2456	178.5	719	178.5	4			170.7	1858	171.3	1839	171.3	1623	171.3	216	171.3	0			157.4	1730	157.9	1756	157.9	1233	88.1	3	157.9	236
178.2	3076	178.6	3173	178.6	2447	178.6	721	178.6	4			171	1858	171.5	1844	171.5	1627	171.5	217	171.5	0			157.5	1730	158.1	1762	158.1	1235	88.1	3	158.1	237
178.3	3070	178.7	3166	178.7	2438	178.7	723	178.7	4			171.1	1858	171.7	1848	171.7	1630	171.7	218	171.7	0			157.7	1736	158.3	1767	158.3	1238	88.1	4	158.3	237
178.5	3067	178.8	3160	178.8	2429	178.8	726	178.8	4			171.3	1861	171.9	1853	171.9	1633	171.9	219	171.9	0			157.9	1738	158.5	1771	158.5	1240	88.1	4	158.5	238
178.6	3061	178.9	3153	178.9	2420	178.9	728	178.9	4			171.5	1865	172.1	1857	172.1	1637	172.1	220	172.1	0			158.1	1738	158.6	1776	158.6	1242	88.1	4	158.6	239
178.7	3055	179.1	3146	179.1	2411	179.1	730	179.1	4			171.7	1868	172.3	1861	172.3	1640	172.3	221	172.3	0			158.3	1741	158.8	1781	158.8	1244	88.1	4	158.8	239
178.8	3048	179.3	3139	179.3	2402	179.3	733	179.3	4			171.9	1868	172.6	1866	172.6	1643	172.6	222	172.6	0			158.5	1744	159	1786	159	1246	88.1	4	159	240
178.9	3045	179.4	3132	179.4	2392	179.4	735	179.4	5			172.1	1868	172.7	1870	172.7	1646	172.7	223	172.7	0			158.6	1746	159.2	1791	159.2	1248	88.1	4	159.2	241
179.1	3038	179.6	3125	179.6	2383	179.6	737	179.6	5			172.3	1871	172.9	1874	172.9	1649	172.9	224	172.9	0			158.8	1749	159.4	1796	159.4	1249	88.1	4	159.4	242
179.3	3032	179.7	3118	179.7	2373	179.7	740	179.7	5			172.6	1874	173.1	1878	173.1	1652	173.1	226	173.1	0			159	1752	159.6	1800	159.6	1251	88.1	4	159.6	242
179.4	3026	179.8	3111	179.8	2364	179.8	742	179.8	5			172.7	1874	173.3	1882	173.3	1655	173.3	227	173.3	0			159.2	1752	159.9	1805	159.9	1253	88.1	4	159.9	243
179.6	3017	180	3103	180	2354	180	744	180	5			172.9	1874	173.4	1886	173.4	1659	173.4	228	173.4	0			159.4	1758	160	1809	160	1255	88.1	4	160	244
179.7	3011	180.1	3096	180.1	2345	180.1	747	180.1	5			173.1	1877	173.6	1891	173.6	1661	173.6	229	173.6	0			159.6	1761	160.3	1814	160.3	1256	88.2	4	160.3	244
179.8	3001	180.2	3088	180.2	2335	180.2	749	180.2	5			173.3	1880	173.8	1895	173.8	1664	173.8	230	173.8	0			159.9	1761	160.5	1818	160.5	1258	88.2	4	160.5	245
180	2995	180.4	3081	180.4	2325	180.4	751	180.4	5			173.4	1882	174	1898	174	1667	174	231	174	0			160	1767	160.7	1823	160.7	1259	88.3	4	160.7	246
180.1	2986	180.5	3073	180.5	2315	180.5	754	180.5	5			173.6	1885	174.1	1902	174.1	1670	174.1	232	174.1	0			160.3	1769	161	1827	161	1261	88.3	4	161	246
180.2	2979	180.7	3066	180.7	2305	180.7	756	180.7	5			173.8	1888	174.3	1906	174.3	1673	174.3	233	174.3	0			160.5	1775	161.1	1831	161.1	1262	88.3	4	161.1	247
180.4	2973	180.8	3058	180.8	2295	180.8	758	180.8	5			174	1888	174.4	1910	174.4	1676	174.4	234	174.4	0			160.7	1781	161.3	1835	161.3	1263	88.3	5	161.3	248
180.5	2967	181	3050	181	2285	181	760	181	5			174.1	1888	174.7	1914	174.7	1679	174.7	235	174.7	0			161	1784	161.5	1840	161.5	1264	88.4	5	161.5	248
180.7	2961	181.1	3042	181.1	2275	181.1	763	181.1	5			174.3	1894	174.8	1918	174.8	1681	174.8	236	174.8	0			161.1	1790	161.7	1844	161.7	1266	88.4	5	161.7	249
180.8	2952	181.3	3034	181.3	2265	181.3	765	181.3	5			174.4	1897	175	1922	175	1684	175	237	175	0			161.3	1792	162	1848	162	1267	88.5	5	162	250
181	2942	181.5	3026	181.5	2254	181.5	767	181.5	5			174.7	1900	175.2	1925	175.2	1686	175.2	238	175.2	0			161.5	1795	162.2	1852	162.2	1268	88.6	5	162.2	251
181.1	2936	181.6	3018	181.6	2244	181.6	770	181.6	5			174.8	1903	175.6	1929	175.6	1689	175.6	240	175.6	0			161.7	1795	162.3	1856	162.3	1269	88.7	5	162.3	251
181.3	2927	181.8	3010	181.8	2234	181.8	772	181.8	5			175	1906	175.9	1933	175.9	1692	175.9	241	175.9	0			162	1801	162.5	1860	162.5	1270	88.7	5	162.5	252
181.5	2920	181.9	3002	181.9	2223	181.9	774	181.9	5			175.2	1912	176	1936	176	1694	176	242	176	0			162.2	1803	162.7	1863	162.7	1270	88.8	5	162.7	253
181.6	2911	182.1	2994	182.1	2213	182.1	776	182.1	5			175.6	1912	176.2	1940	176.2	1697	176.2	243	176.2	0			162.3	1809	162.8	1867	162.8	1271	88.9	5	162.8	253
181.8	2905	182.2	2986	182.2	2202	182.2	779	182.2	5			175.9	1915	176.3	1943	176.3	1699	176.3	244	176.3	0			162.5	1816	163	1871	163	1272	89	5	163	254
181.9	2899	182.4	2978	182.4	2191	182.4	781	182.4	5			176	1918	176.4	1947	176.4	1701	176.4	245	176.4	0			162.7	1822	163.2	1875	163.2	1273	89.1	5	163.2	255
182.1	2892	182.6	2969	182.6	2181	182.6	783	182.6	5			176.2	1918	176.6	1950	176.6	1704	176.6	246	176.6	0			162.8	1824	163.3	1878	163.3	1273	89.2	5	163.3	255
182.2	2883	182.7	2961	182.7	2170	182.7	785	182.7	5			176.3	1925	176.7	1954	176.7	1706	176.7	247	176.7	0			163	1827	163.5	1882	163.5	1274	89.3	5	163.5	256
182.4	2877	182.9	2952	182.9	2159	182.9	788	182.9	5			176.4	1928	176.8	1957	176.8	1708	176.8	248	176.8	0			163.2	1830	163.6	1885	163.6	1274	89.5	6	163.6	257
182.6	2871	183.1	2944	183.1	2149	183.1	790	183.1	5			176.6	1928	177	1960	177	1710	177	249	177	0			163.3	1833	163.8	1889	163.8	1274	89.6	6	163.8	258
182.7	2861	183.3	2935	183.3	2138	183.3	792	183.3	5			176.7	1931	177.2	1963	177.2	1712	177.2	251	177.2	0			163.5	1838	164	1892	164	1275	89.7	6	164	258
182.9	2855	183.4	2927	183.4	2127	183.4	794	183.4	5			176.8	1934	177.3	1967	177.3	1715	177.3	252	177.3	0			163.6	1847	164.2	1895	164.2	1275	89.9	6	164.2	259
183.1	2849	183.7	2918	183.7	2116	183.7	797	183.7	5			177	1934	177.5	1970	177.5	1717	177.5	253	177.5	0			163.8	1847	164.3	1899	164.3	1275	90.1	6	164.3	260
183.3	2840	183.8	2909	183.8	2105	183.8	799	183.8	5			177.2	1940	177.6	1973	177.6	1719	177.6	254	177.6	0			164	1853	164.5	1902	164.5	1275	90.2	6	164.5	260
183.4	2830	184	2901	184	2094	184	801	184	5			177.3	1940	177.8	1976	177.8	1721	177.8	255	177.8	0			164.2	1855	164.6	1905	164.6	1275	90.4	6	164.6	261
183.7	2821	184.2	2892	184.2	2083	184.2	803	184.2	5			177.5	1943	177.9	1979	177.9	1723	177.9	256	177.9	0			164.3	1861	164.8	1908	164.8	1275	90.5	6	164.8	262
183.8	2815	184.4	2883	184.4	2072	184.4	806	184.4	5			177.6	1946	178.1	1982	178.1	1724	178.1	257	178.1	0			164.5	1864	165	1911	165	1275	90.7	6	165	263
184	2806	184.5	2874	184.5	2061	184.5	808	184.5	6			177.8	1949	178.2	1985	178.2	1726	178.2	258	178.2	0			164.6	1871	165.2	1914	165.2	1275	90.9	6	165.2	263
184.2	2799	184.6	2865	184.6	2050	184.6	810	184.6	6			177.9	1949	178.4	1988	178.4	1728	178.4	260	178.4	0			164.8	1873	165.4	1917	165.4	1275	91	7	165.4	264
184.4	2790	184.8	2856	184.8	2039	184.8	812	184.8	6			178.1	1952	178.6	1991	178.6	1730	178.6	261	178.6	0			165	1876	165.6	1920	165.6	1275	91.2	7	165.6	265
184.5	2781	184.9	2847	184.9	2027	184.9	814	184.9	6			178.2	1951	178.8	1994	178.8	1731	178.8	262	178.8	0			165.2	1879	165.7	1923	165.7	1274	91.4	7	165.7	265
184.6	2777	185.1	2838	185.1	2016	185.1	817	185.1	6			178.4	1954	178.9	1997	178.9	1733	178.9	263	178.9	0			165.4	1882	165.9	1925	165.9	1274	91.6	7	165.9	266
184.8	2771	185.2	2829	185.2	2005	185.2	819	185.2	6			178.6	1954	179.1	1999	179.1	1735	179.1	264	179.1	0			165.6	1884	166.2	1928	166.2	1273	91.7	7	166.2	267
184.9	2765	185.4	2820	185.4	1994	185.4	821	185.4	6			178.8	1957	179.3	2002	179.3	1736	179.3	265	179.3	0			165.7	1887	166.4	1931	166.4	1273	91.9	7	166.4	268
185.1	2759	185.5	2811	185.5	1982	185.5	823	185.5	6			178.9	1957	179.5	2005	179.5	1738	179.5	266	179.5	0			165.9	1887	166.6	1933	166.6	1272	92.1	7	166.6	268
185.2	2753	185.6	2802	185.6	1971	185.6	825	185.6	6			179.1	1960	179.7	2007	179.7	1739	179.7	268	179.7	0			166.2	1890	166.7	1936	166.7	1272	92.3	7	166.7	269
185.4	2747	185.7	2793	185.7	1960	185.7	828	185.7	6			179.3	1960	179.9	2010	179.9	1741	179.9	269	179.9	0			166.4	1890	166.9	1938	166.9	1271	92.5	7	166.9	270
185.5	2740	185.9	2784	185.9	1948	185.9	830	185.9	6			179.5	1960	180	2012	180	1742	180	270	180	0			166.6	1889	167.1	1940	167.1	1270	92.7	8	167.1	271
185.6	2730	186	2775	186	1937	186	832	186	6			179.7	1960	180.2	2015	180.2	1743	180.2	271	180.2	0			166.7	1892	167.3	1943	167.3	1269	92.8	8	167.3	271
185.7	2721	186.2	2765	186.2	1925	186.2	834	186.2	6			179.9	1960	180.4	2017	180.4	1745	180.4	272	180.4	0			166.9	1895	167.5	1945	167.5	1268	93	8	167.5	272
185.9	2715	186.4	2756	186.4	1914	186.4	836	186.4	6			180	1963	180.5	2020	180.5	1746	180.5	273	180.5	0			167.1	1898	167.7	1947	167.7	1267	93.2	8	167.7	273
186	2709	186.6	2747	186.6	1902	186.6	838	186.6	6			180.2	1966	180.7	2022	180.7	1747	180.7	275	180.7	0			167.3	1900	167.9	1949	167.9	1266	93.4	8	167.9	273
186.2	2700	186.7	2737	186.7	1891	186.7	840	186.7	6			180.4	1966	180.9	2025	180.9	1748	180.9	276	180.9	1			167.5	1900	168.1	1951	168.1	1265	93.5	8	168.1	274
186.4	2694	186.8	2728	186.8	1880	186.8	843	186.8	6			180.5	1969	181	2027	181	1749	181	277	181	1			167.7	1903	168.3	1953	168.3	1264	93.7	8	168.3	275
186.6	2688	187	2719	187	1868	187	845	187	6			180.7	1969	181.2	2029	181.2	1750	181.2	278	181.2	1			167.9	1903	168.4	1955	168.4	1263	93.9	8	168.4	276
186.7	2681	187.2	2709	187.2	1856	187.2	847	187.2	6			180.9	1969	181.4	2031	181.4	1751	181.4	279	181.4	1			168.1	1905	168.6	1957	168.6	1261	94	9	168.6	276
186.8	2674	187.3	2700	187.3	1845	187.3	849	187.3	6			181	1972	181.5	2033	181.5	1752	181.5	280	181.5	1			168.3	1908	168.8	1959	168.8	1260	94.2	9	168.8	277
187	2665	187.5	2691	187.5	1833	187.5	851	187.5	6			181.2	1972	181.7	2035	181.7	1753	181.7	282	181.7	1			168.4	1911	169	1961	169	1259	94.4	9	169	278
187.2	2659	187.6	2681	187.6	1822	187.6	853	187.6	6			181.4	1975	181.9	2037	181.9	1754	181.9	283	181.9	1			168.6	1911	169.1	1963	169.1	1257	94.6	9	169.1	279
187.3	2653	187.7	2672	187.7	1810	187.7	855	187.7	6			181.5	1975	182	2039	182	1755	182	284	182	1			168.8	1913	169.3	1964	169.3	1256	94.8	9	169.3	279
187.5	2644	187.9	2662	187.9	1799	187.9	857	187.9	6			181.7	1978	182.2	2041	182.2	1756	182.2	285	182.2	1			169	1916	169.4	1966	169.4	1254	95	9	169.4	280
187.6	2635	188.1	2653	188.1	1787	188.1	859	188.1	6			181.9	1978	182.3	2043	182.3	1757	182.3	286	182.3	1			169.1	1923	169.6	1967	169.6	1252	95.2	9	169.6	281
187.7	2629	188.2	2643	188.2	1775	188.2	861	188.2	6			182	1978	182.5	2045	182.5	1757	182.5	287	182.5	1			169.3	1923	169.7	1969	169.7	1251	95.3	10	169.7	282
187.9	2622	188.3	2634	188.3	1764	188.3	864	188.3	6			182.2	1982	182.6	2047	182.6	1758	182.6	289	182.6	1			169.4	1925	169.9	1970	169.9	1249	95.6	10	169.9	282
188.1	2609	188.5	2624	188.5	1752	188.5	866	188.5	7			182.3	1982	182.8	2049	182.8	1758	182.8	290	182.8	1			169.6	1925	170.1	1972	170.1	1247	95.8	10	170.1	283
188.2	2600	188.8	2615	188.8	1741	188.8	868	188.8	7			182.5	1982	182.9	2051	182.9	1759	182.9	291	182.9	1			169.7	1928	170.3	1973	170.3	1245	95.9	10	170.3	284
188.3	2594	188.9	2605	188.9	1729	188.9	870	188.9	7			182.6	1985	183.1	2052	183.1	1759	183.1	292	183.1	1			169.9	1934	170.4	1974	170.4	1243	95.8	10	170.4	285
188.5	2588	189.1	2596	189.1	1717	189.1	872	189.1	7			182.8	1984	183.2	2054	183.2	1760	183.2	293	183.2	1			170.1	1936	170.6	1975	170.6	1241	96	10	170.6	285
188.8	2579	189.3	2586	189.3	1706	189.3	874	189.3	7			182.9	1984	183.3	2055	183.3	1760	183.3	295	183.3	1			170.3	1939	170.7	1977	170.7	1239	96.2	10	170.7	286
188.9	2573	189.4	2577	189.4	1694	189.4	876	189.4	7			183.1	1984	183.4	2057	183.4	1761	183.4	296	183.4	1			170.4	1942	170.9	1978	170.9	1237	96.5	11	170.9	287
189.1	2567	189.6	2567	189.6	1682	189.6	878	189.6	7			183.2	1987	183.6	2059	183.6	1761	183.6	297	183.6	1			170.6	1942	171.1	1979	171.1	1234	96.7	11	171.1	288
189.3	2556	189.8	2558	189.8	1671	189.8	880	189.8	7			183.3	1987	183.7	2060	183.7	1761	183.7	298	183.7	1			170.7	1944	171.2	1980	171.2	1232	96.9	11	171.2	288
189.4	2547	190	2548	190	1659	190	882	190	7			183.4	1987	183.8	2061	183.8	1761	183.8	299	183.8	1			170.9	1947	171.4	1981	171.4	1230	97.1	11	171.4	289
189.6	2538	190.2	2538	190.2	1648	190.2	884	190.2	7			183.6	1990	184	2063	184	1762	184	301	184	1			171.1	1953	171.5	1982	171.5	1227	97.4	11	171.5	290
189.8	2532	190.3	2529	190.3	1636	190.3	886	190.3	7			183.7	1990	184.1	2064	184.1	1762	184.1	302	184.1	1			171.2	1956	171.7	1982	171.7	1225	97.6	11	171.7	291
190	2523	190.5	2519	190.5	1624	190.5	888	190.5	7			183.8	1993	184.2	2065	184.2	1762	184.2	303	184.2	1			171.4	1959	171.8	1983	171.8	1222	97.8	12	171.8	291
190.2	2520	190.7	2510	190.7	1613	190.7	890	190.7	7			184	1990	184.4	2067	184.4	1762	184.4	304	184.4	1			171.5	1961	172	1984	172	1220	98.1	12	172	292
190.3	2514	190.9	2500	190.9	1601	190.9	892	190.9	7			184.1	1993	184.5	2068	184.5	1762	184.5	305	184.5	1			171.7	1961	172.2	1984	172.2	1217	98.3	12	172.2	293
190.5	2507	191	2491	191	1590	191	894	191	7			184.2	1993	184.6	2069	184.6	1762	184.6	307	184.6	1			171.8	1964	172.3	1985	172.3	1215	98.5	12	172.3	294
190.7	2500	191.2	2481	191.2	1578	191.2	896	191.2	7			184.4	1993	184.8	2070	184.8	1761	184.8	308	184.8	1			172	1967	172.5	1986	172.5	1212	98.8	12	172.5	295
190.9	2494	191.4	2472	191.4	1567	191.4	898	191.4	7			184.5	1996	184.9	2071	184.9	1761	184.9	309	184.9	1			172.2	1966	172.6	1986	172.6	1209	99	13	172.6	295
191	2488	191.5	2462	191.5	1555	191.5	900	191.5	7			184.6	1996	185.1	2072	185.1	1761	185.1	310	185.1	1			172.3	1966	172.8	1986	172.8	1206	99.2	13	172.8	296
191.2	2482	191.7	2453	191.7	1544	191.7	902	191.7	7			184.8	1996	185.2	2073	185.2	1761	185.2	311	185.2	1			172.5	1969	173	1987	173	1203	99.4	13	173	297
191.4	2476	192	2443	192	1532	192	904	192	7			184.9	1996	185.4	2074	185.4	1760	185.4	313	185.4	1			172.6	1966	173.1	1987	173.1	1200	99.7	13	173.1	298
191.5	2470	192.2	2434	192.2	1521	192.2	906	192.2	7			185.1	1996	185.6	2075	185.6	1760	185.6	314	185.6	1			172.8	1971	173.3	1987	173.3	1197	100	13	173.3	298
191.7	2464	192.3	2424	192.3	1509	192.3	907	192.3	7			185.2	1996	185.7	2076	185.7	1760	185.7	315	185.7	1			173	1971	173.4	1988	173.4	1194	100.2	13	173.4	299
192	2460	192.4	2415	192.4	1498	192.4	909	192.4	7			185.4	1996	185.9	2076	185.9	1759	185.9	316	185.9	1			173.1	1971	173.6	1988	173.6	1191	100.4	14	173.6	300
192.2	2451	192.6	2405	192.6	1486	192.6	911	192.6	7			185.6	1996	186.1	2077	186.1	1759	186.1	318	186.1	1			173.3	1968	173.8	1988	173.8	1188	100.6	14	173.8	301
192.3	2448	192.7	2396	192.7	1475	192.7	913	192.7	8			185.7	1996	186.2	2078	186.2	1758	186.2	319	186.2	1			173.4	1967	174	1988	174	1185	100.9	14	174	301
192.4	2441	192.9	2386	192.9	1464	192.9	915	192.9	8			185.9	1993	186.5	2078	186.5	1758	186.5	320	186.5	1			173.6	1964	174.1	1988	174.1	1181	101.1	14	174.1	302
192.6	2432	193	2377	193	1452	193	917	193	8			186.1	1993	186.7	2079	186.7	1757	186.7	321	186.7	1			173.8	1964	174.3	1988	174.3	1178	101.3	15	174.3	303
192.7	2426	193.2	2367	193.2	1441	193.2	919	193.2	8			186.2	1993	186.8	2079	186.8	1756	186.8	322	186.8	1			174	1964	174.5	1988	174.5	1175	101.5	15	174.5	304
192.9	2420	193.4	2358	193.4	1430	193.4	921	193.4	8			186.5	1990	187	2080	187	1755	187	324	187	1			174.1	1966	174.7	1988	174.7	1171	101.7	15	174.7	305
193	2410	193.5	2348	193.5	1418	193.5	922	193.5	8			186.7	1990	187.2	2080	187.2	1755	187.2	325	187.2	1			174.3	1966	174.8	1988	174.8	1168	102	15	174.8	305
193.2	2401	193.7	2339	193.7	1407	193.7	924	193.7	8			186.8	1989	187.3	2081	187.3	1754	187.3	326	187.3	1			174.5	1963	175	1987	175	1164	102.2	15	175	306
193.4	2395	193.8	2330	193.8	1396	193.8	926	193.8	8			187	1989	187.5	2081	187.5	1753	187.5	327	187.5	1			174.7	1966	175.2	1987	175.2	1161	102.4	16	175.2	307
193.5	2389	194	2320	194	1385	194	928	194	8			187.2	1986	187.7	2081	187.7	1752	187.7	329	187.7	1			174.8	1965	175.6	1987	175.6	1157	102.6	16	175.6	308
193.7	2379	194.1	2311	194.1	1373	194.1	930	194.1	8			187.3	1986	187.8	2082	187.8	1751	187.8	330	187.8	1			175	1962	175.9	1986	175.9	1153	102.8	16	175.9	308
193.8	2376	194.3	2302	194.3	1362	194.3	932	194.3	8			187.5	1986	187.9	2082	187.9	1750	187.9	331	187.9	1			175.2	1965	176.1	1986	176.1	1150	103	16	176.1	309
194	2367	194.4	2292	194.4	1351	194.4	933	194.4	8			187.7	1986	188.1	2082	188.1	1749	188.1	332	188.1	1			175.6	1965	176.2	1985	176.2	1146	103.2	17	176.2	310
194.1	2361	194.6	2283	194.6	1340	194.6	935	194.6	8			187.8	1983	188.2	2082	188.2	1748	188.2	333	188.2	1			175.9	1964	176.4	1985	176.4	1142	103.4	17	176.4	311
194.3	2354	194.7	2274	194.7	1329	194.7	937	194.7	8			187.9	1983	188.4	2082	188.4	1747	188.4	335	188.4	1			176.1	1964	176.6	1984	176.6	1138	103.6	17	176.6	312
194.4	2348	194.9	2265	194.9	1318	194.9	939	194.9	8			188.1	1983	188.6	2082	188.6	1745	188.6	336	188.6	1			176.2	1964	176.7	1984	176.7	1134	103.9	17	176.7	312
194.6	2339	195	2256	195	1307	195	941	195	8			188.2	1980	188.8	2082	188.8	1744	188.8	337	188.8	1			176.4	1967	176.8	1983	176.8	1130	104.1	17	176.8	313
194.7	2330	195.2	2246	195.2	1296	195.2	942	195.2	8			188.4	1983	188.9	2082	188.9	1743	188.9	338	188.9	1			176.6	1967	177	1982	177	1126	104.4	18	177	314
194.9	2320	195.4	2237	195.4	1285	195.4	944	195.4	8			188.6	1980	189	2082	189	1741	189	340	189	1			176.7	1966	177.2	1982	177.2	1122	104.6	18	177.2	315
195	2314	195.6	2228	195.6	1274	195.6	946	195.6	8			188.8	1983	189.2	2082	189.2	1740	189.2	341	189.2	1			176.8	1963	177.4	1981	177.4	1118	104.8	18	177.4	316
195.2	2305	195.7	2219	195.7	1263	195.7	947	195.7	8			188.9	1980	189.3	2082	189.3	1739	189.3	342	189.3	1			177	1966	177.5	1980	177.5	1114	105	19	177.5	316
195.4	2298	195.9	2210	195.9	1252	195.9	949	195.9	8			189	1980	189.4	2081	189.4	1737	189.4	343	189.4	1			177.2	1966	177.6	1979	177.6	1110	105.3	19	177.6	317
195.6	2292	196	2201	196	1241	196	951	196	9			189.2	1980	189.6	2081	189.6	1736	189.6	345	189.6	1			177.4	1962	177.8	1978	177.8	1106	105.5	19	177.8	318
195.7	2286	196.2	2192	196.2	1231	196.2	953	196.2	9			189.3	1980	189.7	2081	189.7	1734	189.7	346	189.7	1			177.5	1962	177.9	1977	177.9	1102	105.8	19	177.9	319
195.9	2280	196.3	2183	196.3	1220	196.3	954	196.3	9			189.4	1980	189.8	2080	189.8	1732	189.8	347	189.8	1			177.6	1962	178.1	1976	178.1	1097	106	20	178.1	320
196	2274	196.5	2174	196.5	1209	196.5	956	196.5	9			189.6	1983	190	2080	190	1731	190	348	190	1			177.8	1962	178.2	1975	178.2	1093	106.3	20	178.2	320
196.2	2268	196.6	2165	196.6	1199	196.6	958	196.6	9			189.7	1983	190.1	2080	190.1	1729	190.1	350	190.1	1			177.9	1961	178.3	1974	178.3	1089	106.6	20	178.3	321
196.3	2258	196.8	2156	196.8	1188	196.8	959	196.8	9			189.8	1980	190.3	2079	190.3	1727	190.3	351	190.3	1			178.1	1961	178.5	1973	178.5	1084	106.8	20	178.5	322
196.5	2252	196.9	2147	196.9	1177	196.9	961	196.9	9			190	1980	190.4	2078	190.4	1725	190.4	352	190.4	1			178.2	1958	178.6	1972	178.6	1080	107	21	178.6	323
196.6	2245	197.1	2138	197.1	1167	197.1	963	197.1	9			190.1	1980	190.6	2078	190.6	1723	190.6	353	190.6	1			178.3	1958	178.8	1970	178.8	1075	107.3	21	178.8	324
196.8	2239	197.2	2130	197.2	1156	197.2	964	197.2	9			190.3	1980	190.7	2077	190.7	1722	190.7	355	190.7	1			178.5	1957	178.9	1969	178.9	1071	107.5	21	178.9	324
196.9	2230	197.4	2121	197.4	1146	197.4	966	197.4	9			190.4	1976	190.9	2077	190.9	1720	190.9	356	190.9	1			178.6	1957	179	1968	179	1066	107.9	22	179	325
197.1	2224	197.5	2112	197.5	1136	197.5	967	197.5	9			190.6	1976	191	2076	191	1718	191	357	191	1			178.8	1954	179.2	1966	179.2	1062	108	22	179.2	326
197.2	2215	197.6	2103	197.6	1125	197.6	969	197.6	9			190.7	1973	191.2	2075	191.2	1716	191.2	358	191.2	1			178.9	1957	179.3	1965	179.3	1057	108.3	22	179.3	327
197.4	2209	197.8	2095	197.8	1115	197.8	971	197.8	9			190.9	1973	191.3	2074	191.3	1714	191.3	360	191.3	1			179	1956	179.5	1964	179.5	1052	108.5	22	179.5	328
197.5	2199	197.9	2086	197.9	1105	197.9	972	197.9	9			191	1972	191.5	2073	191.5	1711	191.5	361	191.5	1			179.2	1956	179.7	1962	179.7	1048	108.8	23	179.7	328
197.6	2189	198.1	2077	198.1	1094	198.1	974	198.1	9			191.2	1972	191.6	2072	191.6	1709	191.6	362	191.6	1			179.3	1953	179.8	1961	179.8	1043	109.1	23	179.8	329
197.8	2183	198.2	2069	198.2	1084	198.2	975	198.2	9			191.3	1972	192	2072	192	1707	192	363	192	1			179.5	1953	180	1959	180	1038	109.4	23	180	330
197.9	2177	198.3	2060	198.3	1074	198.3	977	198.3	9			191.5	1969	192.2	2071	192.2	1705	192.2	365	192.2	1			179.7	1952	180.2	1958	180.2	1033	109.6	24	180.2	331
198.1	2171	198.5	2052	198.5	1064	198.5	978	198.5	9			191.6	1969	192.4	2070	192.4	1702	192.4	366	192.4	1			179.8	1952	180.4	1956	180.4	1029	109.9	24	180.4	332
198.2	2165	198.6	2043	198.6	1054	198.6	980	198.6	9			192	1969	192.6	2068	192.6	1700	192.6	367	192.6	1			180	1946	180.5	1954	180.5	1024	110.2	24	180.5	332
198.3	2156	198.7	2035	198.7	1044	198.7	982	198.7	10			192.2	1966	192.7	2067	192.7	1698	192.7	368	192.7	1			180.2	1946	180.7	1953	180.7	1019	110.5	25	180.7	333
198.5	2147	198.8	2027	198.8	1034	198.8	983	198.8	10			192.4	1963	192.9	2066	192.9	1695	192.9	370	192.9	1			180.4	1942	180.9	1951	180.9	1014	110.7	25	180.9	334
198.6	2140	199	2018	199	1024	199	985	199	10			192.6	1963	193	2065	193	1693	193	371	193	1			180.5	1939	181.1	1949	181.1	1009	110.9	25	181.1	335
198.7	2130	199.1	2010	199.1	1014	199.1	986	199.1	10			192.7	1963	193.3	2064	193.3	1690	193.3	372	193.3	1			180.7	1939	181.2	1947	181.2	1004	111.2	26	181.2	336
198.8	2121	199.3	2002	199.3	1004	199.3	988	199.3	10			192.9	1963	193.4	2062	193.4	1688	193.4	373	193.4	1			180.9	1939	181.4	1946	181.4	999	111.5	26	181.4	337
199	2115	199.4	1993	199.4	995	199.4	989	199.4	10			193	1960	193.6	2061	193.6	1685	193.6	375	193.6	1			181.1	1939	181.6	1944	181.6	994	111.7	26	181.6	337
199.1	2109	199.6	1985	199.6	985	199.6	990	199.6	10			193.3	1960	193.7	2060	193.7	1683	193.7	376	193.7	1			181.2	1935	181.8	1942	181.8	989	112	27	181.8	338
199.3	2103	199.7	1977	199.7	975	199.7	992	199.7	10			193.4	1957	193.9	2058	193.9	1680	193.9	377	193.9	1			181.4	1938	182	1940	182	984	112.2	27	182	339
199.4	2097	199.9	1969	199.9	966	199.9	993	199.9	10			193.6	1957	194.1	2057	194.1	1677	194.1	378	194.1	1			181.6	1935	182.2	1938	182.2	979	112.5	28	182.2	340
199.6	2091	200.1	1961	200.1	956	200.1	995	200.1	10			193.7	1954	194.2	2055	194.2	1674	194.2	380	194.2	1			181.8	1935	182.3	1936	182.3	974	112.6	28	182.3	341
199.7	2080	200.3	1953	200.3	947	200.3	996	200.3	10			193.9	1954	194.4	2054	194.4	1672	194.4	381	194.4	1			182	1931	182.5	1934	182.5	969	112.9	28	182.5	342
199.9	2074	200.5	1945	200.5	937	200.5	998	200.5	10			194.1	1954	194.5	2052	194.5	1669	194.5	382	194.5	1			182.2	1928	182.6	1932	182.6	964	113.1	29	182.6	342
200.1	2068	200.7	1937	200.7	928	200.7	999	200.7	10			194.2	1951	194.7	2051	194.7	1666	194.7	383	194.7	1			182.3	1925	182.7	1930	182.7	958	113.3	29	182.7	343
200.3	2062	200.8	1929	200.8	918	200.8	1000	200.8	10			194.4	1948	194.9	2049	194.9	1663	194.9	385	194.9	1			182.5	1919	182.9	1928	182.9	953	113.6	29	182.9	344
200.5	2053	201	1921	201	909	201	1002	201	10			194.5	1951	195	2047	195	1660	195	386	195	1			182.6	1921	183.1	1926	183.1	948	113.9	30	183.1	345
200.7	2044	201.2	1913	201.2	900	201.2	1003	201.2	10			194.7	1948	195.2	2046	195.2	1657	195.2	387	195.2	1			182.7	1921	183.2	1924	183.2	943	114	30	183.2	346
200.8	2038	201.3	1906	201.3	891	201.3	1004	201.3	10			194.9	1945	195.4	2044	195.4	1654	195.4	388	195.4	1			182.9	1924	183.4	1921	183.4	938	114.3	31	183.4	346
201	2029	201.5	1898	201.5	882	201.5	1006	201.5	11			195	1948	195.6	2042	195.6	1651	195.6	390	195.6	2			183.1	1924	183.5	1919	183.5	932	114.5	31	183.5	347
201.2	2018	201.7	1890	201.7	872	201.7	1007	201.7	11			195.2	1948	195.7	2040	195.7	1648	195.7	391	195.7	2			183.2	1920	183.7	1917	183.7	927	114.8	31	183.7	348
201.3	2012	201.9	1882	201.9	863	201.9	1008	201.9	11			195.4	1945	195.9	2038	195.9	1645	195.9	392	195.9	2			183.4	1920	183.8	1915	183.8	922	115	32	183.8	349
201.5	2003	202	1875	202	854	202	1010	202	11			195.6	1945	196.1	2036	196.1	1641	196.1	393	196.1	2			183.5	1923	184	1913	184	916	115.3	32	184	350
201.7	1997	202.2	1867	202.2	846	202.2	1011	202.2	11			195.7	1941	196.3	2034	196.3	1638	196.3	395	196.3	2			183.7	1920	184.1	1910	184.1	911	115.4	33	184.1	351
201.9	1991	202.3	1860	202.3	837	202.3	1012	202.3	11			195.9	1941	196.4	2032	196.4	1635	196.4	396	196.4	2			183.8	1919	184.2	1908	184.2	906	115.7	33	184.2	351
202	1982	202.5	1852	202.5	828	202.5	1013	202.5	11			196.1	1938	196.6	2030	196.6	1632	196.6	397	196.6	2			184	1919	184.4	1906	184.4	900	116	34	184.4	352
202.2	1976	202.7	1845	202.7	819	202.7	1015	202.7	11			196.3	1938	196.7	2028	196.7	1628	196.7	398	196.7	2			184.1	1919	184.5	1903	184.5	895	116.2	34	184.5	353
202.3	1969	202.9	1837	202.9	810	202.9	1016	202.9	11			196.4	1935	196.8	2026	196.8	1625	196.8	400	196.8	2			184.2	1916	184.7	1901	184.7	890	116.5	34	184.7	354
202.5	1963	203.1	1830	203.1	802	203.1	1017	203.1	11			196.6	1938	197	2024	197	1621	197	401	197	2			184.4	1912	184.8	1898	184.8	884	116.5	35	184.8	355
202.7	1956	203.2	1823	203.2	793	203.2	1018	203.2	11			196.7	1938	197.1	2022	197.1	1618	197.1	402	197.1	2			184.5	1912	185	1896	185	879	116.7	35	185	356
202.9	1950	203.4	1816	203.4	785	203.4	1020	203.4	11			196.8	1932	197.3	2020	197.3	1615	197.3	403	197.3	2			184.7	1909	185.2	1894	185.2	873	116.9	36	185.2	357
203.1	1941	203.5	1808	203.5	776	203.5	1021	203.5	11			197	1935	197.4	2017	197.4	1611	197.4	405	197.4	2			184.8	1906	185.3	1891	185.3	868	117.2	36	185.3	357
203.2	1935	203.7	1801	203.7	768	203.7	1022	203.7	11			197.1	1935	197.5	2015	197.5	1607	197.5	406	197.5	2			185	1905	185.5	1889	185.5	862	117.4	37	185.5	358
203.4	1926	203.9	1794	203.9	759	203.9	1023	203.9	11			197.3	1932	197.7	2013	197.7	1604	197.7	407	197.7	2			185.2	1908	185.6	1886	185.6	857	117.7	37	185.6	359
203.5	1920	204.1	1787	204.1	751	204.1	1024	204.1	11			197.4	1932	197.8	2010	197.8	1600	197.8	408	197.8	2			185.3	1905	185.7	1884	185.7	851	117.9	38	185.7	360
203.7	1913	204.3	1780	204.3	743	204.3	1025	204.3	12			197.5	1932	197.9	2008	197.9	1597	197.9	410	197.9	2			185.5	1902	185.9	1881	185.9	846	118.2	38	185.9	361
203.9	1907	204.5	1773	204.5	735	204.5	1027	204.5	12			197.7	1929	198.1	2006	198.1	1593	198.1	411	198.1	2			185.6	1899	186.1	1878	186.1	841	118.5	39	186.1	362
204.1	1900	204.6	1766	204.6	727	204.6	1028	204.6	12			197.8	1926	198.2	2003	198.2	1589	198.2	412	198.2	2			185.7	1898	186.2	1876	186.2	835	118.7	39	186.2	362
204.3	1894	204.8	1759	204.8	718	204.8	1029	204.8	12			197.9	1926	198.4	2001	198.4	1585	198.4	413	198.4	2			185.9	1894	186.4	1873	186.4	830	118.9	40	186.4	363
204.5	1888	205	1752	205	710	205	1030	205	12			198.1	1926	198.5	1998	198.5	1581	198.5	415	198.5	2			186.1	1891	186.6	1871	186.6	824	119.2	40	186.6	364
204.6	1882	205.2	1745	205.2	702	205.2	1031	205.2	12			198.2	1923	198.7	1995	198.7	1578	198.7	416	198.7	2			186.2	1891	186.7	1868	186.7	818	119.5	41	186.7	365
204.8	1879	205.4	1739	205.4	695	205.4	1032	205.4	12			198.4	1923	198.9	1993	198.9	1574	198.9	417	198.9	2			186.4	1887	186.8	1865	186.8	813	119.8	41	186.8	366
205	1872	205.5	1732	205.5	687	205.5	1033	205.5	12			198.5	1926	199	1990	199	1570	199	418	199	2			186.6	1884	187	1863	187	807	120	42	187	367
205.2	1866	205.7	1725	205.7	679	205.7	1034	205.7	12			198.7	1923	199.2	1987	199.2	1566	199.2	420	199.2	2			186.7	1884	187.2	1860	187.2	802	120.2	42	187.2	368
205.4	1860	205.8	1719	205.8	671	205.8	1035	205.8	12			198.9	1920	199.4	1985	199.4	1562	199.4	421	199.4	2			186.8	1881	187.3	1857	187.3	796	120.5	43	187.3	368
205.5	1854	206	1712	206	664	206	1036	206	12			199	1917	199.6	1982	199.6	1558	199.6	422	199.6	2			187	1880	187.5	1855	187.5	791	120.8	43	187.5	369
205.7	1848	206.1	1705	206.1	656	206.1	1037	206.1	12			199.2	1913	199.8	1979	199.8	1554	199.8	423	199.8	2			187.2	1880	187.7	1852	187.7	785	121	44	187.7	370
205.8	1841	206.3	1699	206.3	648	206.3	1038	206.3	12			199.4	1913	200	1976	200	1550	200	425	200	2			187.3	1877	187.8	1849	187.8	780	121.2	44	187.8	371
206	1835	206.4	1693	206.4	641	206.4	1039	206.4	12			199.6	1910	200.1	1974	200.1	1546	200.1	426	200.1	2			187.5	1874	188	1846	188	774	121.4	45	188	372
206.1	1829	206.6	1686	206.6	633	206.6	1040	206.6	13			199.8	1910	200.3	1971	200.3	1542	200.3	427	200.3	2			187.7	1870	188.2	1844	188.2	769	121.6	45	188.2	373
206.3	1825	206.8	1680	206.8	626	206.8	1041	206.8	13			200	1907	200.5	1968	200.5	1537	200.5	428	200.5	2			187.8	1867	188.3	1841	188.3	763	121.8	46	188.3	374
206.4	1816	207	1673	207	619	207	1042	207	13			200.1	1903	200.7	1965	200.7	1533	200.7	429	200.7	2			188	1864	188.5	1838	188.5	758	122	47	188.5	374
206.6	1810	207.1	1667	207.1	611	207.1	1043	207.1	13			200.3	1900	200.9	1962	200.9	1529	200.9	431	200.9	2			188.2	1861	188.7	1835	188.7	752	122.2	47	188.7	375
206.8	1804	207.3	1661	207.3	604	207.3	1044	207.3	13			200.5	1900	201	1959	201	1525	201	432	201	2			188.3	1860	188.9	1832	188.9	747	122.4	48	188.9	376
207	1798	207.5	1655	207.5	597	207.5	1045	207.5	13			200.7	1897	201.2	1956	201.2	1520	201.2	433	201.2	2			188.5	1857	189.1	1830	189.1	741	122.6	48	189.1	377
207.1	1792	207.6	1649	207.6	590	207.6	1046	207.6	13			200.9	1894	201.3	1953	201.3	1516	201.3	434	201.3	2			188.7	1857	189.3	1827	189.3	736	122.8	49	189.3	378
207.3	1789	207.8	1643	207.8	583	207.8	1047	207.8	13			201	1894	201.5	1950	201.5	1512	201.5	436	201.5	2			188.9	1854	189.4	1824	189.4	730	123.1	50	189.4	379
207.5	1782	208	1637	208	576	208	1047	208	13			201.2	1888	201.6	1947	201.6	1507	201.6	437	201.6	2			189.1	1850	189.6	1821	189.6	725	123.3	50	189.6	380
207.6	1778	208.2	1631	208.2	569	208.2	1048	208.2	13			201.3	1888	201.8	1943	201.8	1503	201.8	438	201.8	2			189.3	1850	189.7	1818	189.7	719	123.5	51	189.7	380
207.8	1772	208.3	1625	208.3	562	208.3	1049	208.3	13			201.5	1888	202	1940	202	1499	202	439	202	2			189.4	1847	189.9	1815	189.9	714	123.7	51	189.9	381
208	1769	208.5	1619	208.5	555	208.5	1050	208.5	13			201.6	1885	202.1	1937	202.1	1494	202.1	441	202.1	2			189.6	1841	190.1	1812	190.1	708	123.9	52	190.1	382
208.2	1763	208.7	1613	208.7	549	208.7	1051	208.7	13			201.8	1882	202.3	1934	202.3	1490	202.3	442	202.3	2			189.7	1840	190.3	1810	190.3	703	124.1	53	190.3	383
208.3	1760	208.9	1607	208.9	542	208.9	1052	208.9	13			202	1882	202.4	1931	202.4	1485	202.4	443	202.4	2			189.9	1840	190.4	1807	190.4	697	124.4	53	190.4	384
208.5	1754	209.1	1601	209.1	535	209.1	1052	209.1	14			202.1	1879	202.6	1927	202.6	1481	202.6	444	202.6	2			190.1	1837	190.6	1804	190.6	692	124.6	54	190.6	385
208.7	1747	209.2	1595	209.2	529	209.2	1053	209.2	14			202.3	1879	202.7	1924	202.7	1476	202.7	445	202.7	2			190.3	1834	190.8	1801	190.8	686	124.8	55	190.8	386
208.9	1744	209.4	1590	209.4	522	209.4	1054	209.4	14			202.4	1876	202.9	1921	202.9	1472	202.9	447	202.9	3			190.4	1834	190.9	1798	190.9	681	125.1	55	190.9	387
209.1	1738	209.6	1584	209.6	516	209.6	1055	209.6	14			202.6	1873	203	1917	203	1467	203	448	203	3			190.6	1830	191.1	1795	191.1	675	125.3	56	191.1	387
209.2	1732	209.8	1579	209.8	509	209.8	1055	209.8	14			202.7	1870	203.1	1914	203.1	1462	203.1	449	203.1	3			190.8	1830	191.2	1792	191.2	670	125.5	57	191.2	388
209.4	1729	210	1573	210	503	210	1056	210	14			202.9	1873	203.3	1910	203.3	1458	203.3	450	203.3	3			190.9	1826	191.4	1789	191.4	664	125.8	57	191.4	389
209.6	1723	210.1	1567	210.1	497	210.1	1057	210.1	14			203	1873	203.4	1907	203.4	1453	203.4	451	203.4	3			191.1	1823	191.5	1786	191.5	659	126	58	191.5	390
209.8	1719	210.3	1562	210.3	490	210.3	1058	210.3	14			203.1	1870	203.5	1904	203.5	1448	203.5	453	203.5	3			191.2	1825	191.6	1783	191.6	654	126.2	59	191.6	391
210	1713	210.4	1557	210.4	484	210.4	1058	210.4	14			203.3	1870	203.6	1900	203.6	1444	203.6	454	203.6	3			191.4	1819	192	1780	192	648	126.4	59	192	392
210.1	1706	210.6	1551	210.6	478	210.6	1059	210.6	14			203.4	1864	203.8	1897	203.8	1439	203.8	455	203.8	3			191.5	1819	192.3	1777	192.3	643	126.6	60	192.3	393
210.3	1700	210.8	1546	210.8	472	210.8	1060	210.8	14			203.5	1864	203.9	1893	203.9	1434	203.9	456	203.9	3			191.6	1816	192.4	1775	192.4	637	126.8	61	192.4	393
210.4	1697	210.9	1541	210.9	466	210.9	1060	210.9	14			203.6	1864	204	1889	204	1429	204	457	204	3			192	1812	192.5	1772	192.5	632	127	61	192.5	394
210.6	1691	211.1	1535	211.1	460	211.1	1061	211.1	14			203.8	1861	204.2	1886	204.2	1424	204.2	459	204.2	3			192.3	1809	192.6	1769	192.6	627	127.2	62	192.6	395
210.8	1688	211.2	1530	211.2	454	211.2	1061	211.2	15			203.9	1858	204.4	1882	204.4	1420	204.4	460	204.4	3			192.4	1806	192.8	1766	192.8	621	127.4	63	192.8	396
210.9	1682	211.3	1525	211.3	448	211.3	1062	211.3	15			204	1854	204.5	1879	204.5	1415	204.5	461	204.5	3			192.5	1806	192.9	1763	192.9	616	127.7	64	192.9	397
211.1	1679	211.5	1520	211.5	442	211.5	1063	211.5	15			204.2	1853	204.6	1875	204.6	1410	204.6	462	204.6	3			192.6	1802	193	1760	193	611	127.9	64	193	398
211.2	1672	211.6	1515	211.6	437	211.6	1063	211.6	15			204.4	1850	204.8	1871	204.8	1405	204.8	463	204.8	3			192.8	1802	193.2	1757	193.2	605	128.1	65	193.2	399
211.3	1669	211.8	1510	211.8	431	211.8	1064	211.8	15			204.5	1847	205	1867	205	1400	205	465	205	3			192.9	1802	193.4	1754	193.4	600	128.3	66	193.4	400
211.5	1666	211.9	1505	211.9	425	211.9	1064	211.9	15			204.6	1850	205.1	1864	205.1	1395	205.1	466	205.1	3			193	1802	193.5	1751	193.5	595	128.5	67	193.5	401
211.6	1656	212.2	1500	212.2	420	212.2	1065	212.2	15			204.8	1844	205.3	1860	205.3	1390	205.3	467	205.3	3			193.2	1795	193.7	1748	193.7	590	128.7	67	193.7	401
211.8	1653	212.3	1495	212.3	414	212.3	1065	212.3	15			205	1841	205.5	1856	205.5	1385	205.5	468	205.5	3			193.4	1792	193.8	1745	193.8	584	128.9	68	193.8	402
211.9	1647	212.4	1490	212.4	409	212.4	1066	212.4	15			205.1	1838	205.6	1852	205.6	1380	205.6	469	205.6	3			193.5	1786	194	1742	194	579	129.1	69	194	403
212.2	1644	212.6	1485	212.6	403	212.6	1066	212.6	15			205.3	1835	205.8	1849	205.8	1375	205.8	471	205.8	3			193.7	1786	194.1	1739	194.1	574	129.3	70	194.1	404
212.3	1638	212.7	1480	212.7	398	212.7	1067	212.7	15			205.5	1832	205.9	1845	205.9	1370	205.9	472	205.9	3			193.8	1782	194.2	1736	194.2	569	129.5	70	194.2	405
212.4	1634	212.8	1476	212.8	393	212.8	1067	212.8	15			205.6	1832	206.1	1841	206.1	1365	206.1	473	206.1	3			194	1782	194.4	1733	194.4	564	129.7	71	194.4	406
212.6	1628	213	1471	213	388	213	1068	213	16			205.8	1826	206.3	1837	206.3	1360	206.3	474	206.3	3			194.1	1779	194.6	1730	194.6	559	129.9	72	194.6	407
212.7	1619	213.4	1466	213.4	382	213.4	1068	213.4	16			205.9	1823	206.4	1833	206.4	1355	206.4	475	206.4	3			194.2	1776	194.8	1727	194.8	553	130.1	73	194.8	408
212.8	1613	213.7	1462	213.7	377	213.7	1069	213.7	16			206.1	1820	206.6	1829	206.6	1350	206.6	476	206.6	3			194.4	1769	194.9	1724	194.9	548	130.3	74	194.9	408
213	1610	213.8	1457	213.8	372	213.8	1069	213.8	16			206.3	1817	206.8	1825	206.8	1344	206.8	478	206.8	3			194.6	1766	195.1	1721	195.1	543	130.5	75	195.1	409
213.4	1604	213.9	1452	213.9	367	213.9	1069	213.9	16			206.4	1814	206.9	1821	206.9	1339	206.9	479	206.9	3			194.8	1762	195.3	1718	195.3	538	130.7	75	195.3	410
213.7	1597	214.1	1448	214.1	362	214.1	1070	214.1	16			206.6	1808	207.1	1817	207.1	1334	207.1	480	207.1	3			194.9	1759	195.4	1715	195.4	533	130.9	76	195.4	411
213.8	1590	214.2	1443	214.2	357	214.2	1070	214.2	16			206.8	1805	207.3	1813	207.3	1329	207.3	481	207.3	3			195.1	1759	195.6	1712	195.6	528	131.1	77	195.6	412
213.9	1587	214.4	1439	214.4	352	214.4	1070	214.4	16			206.9	1799	207.5	1809	207.5	1324	207.5	482	207.5	3			195.3	1755	195.8	1709	195.8	523	131.2	78	195.8	413
214.1	1584	214.5	1434	214.5	347	214.5	1071	214.5	16			207.1	1799	207.7	1805	207.7	1318	207.7	483	207.7	4			195.4	1752	196	1707	196	518	131.4	79	196	414
214.2	1578	214.6	1430	214.6	343	214.6	1071	214.6	16			207.3	1795	207.9	1801	207.9	1313	207.9	484	207.9	4			195.6	1749	196.1	1704	196.1	513	131.6	80	196.1	415
214.4	1572	214.8	1426	214.8	338	214.8	1071	214.8	16			207.5	1792	208	1797	208	1308	208	486	208	4			195.8	1746	196.3	1701	196.3	508	131.8	81	196.3	416
214.5	1569	214.9	1421	214.9	333	214.9	1072	214.9	17			207.7	1789	208.2	1793	208.2	1303	208.2	487	208.2	4			196	1742	196.5	1698	196.5	503	132	82	196.5	417
214.6	1563	215.1	1417	215.1	329	215.1	1072	215.1	17			207.9	1786	208.3	1789	208.3	1297	208.3	488	208.3	4			196.1	1742	196.6	1695	196.6	498	132.2	82	196.6	417
214.8	1557	215.2	1413	215.2	324	215.2	1072	215.2	17			208	1783	208.5	1785	208.5	1292	208.5	489	208.5	4			196.3	1736	196.8	1692	196.8	493	132.4	83	196.8	418
214.9	1553	215.3	1409	215.3	319	215.3	1073	215.3	17			208.2	1780	208.7	1781	208.7	1287	208.7	490	208.7	4			196.5	1736	197	1689	197	489	132.6	84	197	419
215.1	1547	215.4	1405	215.4	315	215.4	1073	215.4	17			208.3	1783	208.9	1777	208.9	1282	208.9	491	208.9	4			196.6	1729	197.1	1686	197.1	484	132.8	85	197.1	420
215.2	1541	215.6	1400	215.6	310	215.6	1073	215.6	17			208.5	1780	209	1772	209	1276	209	492	209	4			196.8	1723	197.2	1683	197.2	479	133	86	197.2	421
215.3	1534	215.8	1396	215.8	306	215.8	1073	215.8	17			208.7	1776	209.2	1768	209.2	1271	209.2	494	209.2	4			197	1726	197.4	1680	197.4	474	133.2	87	197.4	422
215.4	1528	216	1392	216	302	216	1073	216	17			208.9	1773	209.3	1764	209.3	1266	209.3	495	209.3	4			197.1	1723	197.5	1677	197.5	469	133.4	88	197.5	423
215.6	1522	216.1	1388	216.1	297	216.1	1074	216.1	17			209	1770	209.5	1760	209.5	1260	209.5	496	209.5	4			197.2	1719	197.7	1674	197.7	465	133.6	89	197.7	424
215.8	1516	216.3	1384	216.3	293	216.3	1074	216.3	17			209.2	1770	209.7	1756	209.7	1255	209.7	497	209.7	4			197.4	1719	197.9	1671	197.9	460	133.8	90	197.9	425
216	1512	216.4	1380	216.4	289	216.4	1074	216.4	17			209.3	1767	209.9	1751	209.9	1249	209.9	498	209.9	4			197.5	1716	198.1	1669	198.1	455	134	91	198.1	425
216.1	1503	216.6	1376	216.6	285	216.6	1074	216.6	18			209.5	1764	210.1	1747	210.1	1244	210.1	499	210.1	4			197.7	1710	198.2	1666	198.2	451	134.3	92	198.2	426
216.3	1500	216.7	1373	216.7	281	216.7	1074	216.7	18			209.7	1764	210.2	1743	210.2	1239	210.2	500	210.2	4			197.9	1706	198.3	1663	198.3	446	134.4	93	198.3	427
216.4	1494	216.9	1369	216.9	277	216.9	1074	216.9	18			209.9	1761	210.4	1739	210.4	1233	210.4	501	210.4	4			198.1	1703	198.5	1660	198.5	441	134.7	94	198.5	428
216.6	1488	217.1	1365	217.1	273	217.1	1074	217.1	18			210.1	1761	210.5	1734	210.5	1228	210.5	502	210.5	4			198.2	1703	198.6	1657	198.6	437	134.9	95	198.6	429
216.7	1485	217.3	1361	217.3	269	217.3	1075	217.3	18			210.2	1758	210.7	1730	210.7	1222	210.7	504	210.7	4			198.3	1696	198.7	1654	198.7	432	135.2	96	198.7	430
216.9	1478	217.4	1357	217.4	265	217.4	1075	217.4	18			210.4	1755	210.8	1726	210.8	1217	210.8	505	210.8	4			198.5	1695	198.9	1651	198.9	428	135.3	97	198.9	431
217.1	1472	217.6	1354	217.6	261	217.6	1075	217.6	18			210.5	1752	211	1722	211	1211	211	506	211	4			198.6	1695	199.1	1649	199.1	423	135.5	98	199.1	432
217.3	1465	217.8	1350	217.8	257	217.8	1075	217.8	18			210.7	1749	211.2	1717	211.2	1206	211.2	507	211.2	4			198.7	1692	199.3	1646	199.3	419	135.8	99	199.3	433
217.4	1462	218	1346	218	253	218	1075	218	18			210.8	1746	211.3	1713	211.3	1201	211.3	508	211.3	4			198.9	1689	199.4	1643	199.4	414	136	100	199.4	434
217.6	1456	218.2	1343	218.2	250	218.2	1075	218.2	18			211	1746	211.5	1709	211.5	1195	211.5	509	211.5	4			199.1	1686	199.6	1640	199.6	410	136.2	101	199.6	434
217.8	1450	218.3	1339	218.3	246	218.3	1075	218.3	19			211.2	1743	211.6	1704	211.6	1190	211.6	510	211.6	5			199.3	1682	199.7	1637	199.7	405	136.4	102	199.7	435
218	1447	218.5	1336	218.5	242	218.5	1075	218.5	19			211.3	1740	211.7	1700	211.7	1184	211.7	511	211.7	5			199.4	1685	199.9	1634	199.9	401	136.6	103	199.9	436
218.2	1441	218.6	1332	218.6	239	218.6	1075	218.6	19			211.5	1736	211.9	1695	211.9	1179	211.9	512	211.9	5			199.6	1682	200.1	1632	200.1	397	136.8	104	200.1	437
218.3	1435	218.7	1328	218.7	235	218.7	1075	218.7	19			211.6	1736	212	1691	212	1173	212	513	212	5			199.7	1682	200.3	1629	200.3	392	137.1	105	200.3	438
218.5	1428	218.9	1325	218.9	231	218.9	1075	218.9	19			211.7	1730	212.2	1687	212.2	1168	212.2	514	212.2	5			199.9	1678	200.4	1626	200.4	388	137.3	106	200.4	439
218.6	1422	219	1322	219	228	219	1075	219	19			211.9	1730	212.4	1682	212.4	1162	212.4	515	212.4	5			200.1	1678	200.6	1623	200.6	384	137.5	108	200.6	440
218.7	1415	219.1	1318	219.1	225	219.1	1074	219.1	19			212	1730	212.6	1678	212.6	1157	212.6	517	212.6	5			200.3	1672	200.8	1620	200.8	380	137.7	109	200.8	441
218.9	1412	219.3	1315	219.3	221	219.3	1074	219.3	19			212.2	1724	212.7	1673	212.7	1151	212.7	518	212.7	5			200.4	1669	200.9	1618	200.9	375	137.9	110	200.9	442
219	1406	219.4	1311	219.4	218	219.4	1074	219.4	19			212.4	1724	212.8	1669	212.8	1145	212.8	519	212.8	5			200.6	1665	201	1615	201	371	138.1	111	201	443
219.1	1400	219.6	1308	219.6	215	219.6	1074	219.6	19			212.6	1718	213	1665	213	1140	213	520	213	5			200.8	1659	201.2	1612	201.2	367	138.4	112	201.2	444
219.3	1397	219.7	1305	219.7	211	219.7	1074	219.7	20			212.7	1715	213.4	1660	213.4	1134	213.4	521	213.4	5			200.9	1659	201.3	1609	201.3	363	138.6	113	201.3	444
219.4	1391	219.8	1301	219.8	208	219.8	1074	219.8	20			212.8	1712	213.7	1656	213.7	1129	213.7	522	213.7	5			201	1656	201.5	1607	201.5	359	138.8	114	201.5	445
219.6	1384	220	1298	220	205	220	1074	220	20			213	1709	213.9	1651	213.9	1123	213.9	523	213.9	5			201.2	1649	201.6	1604	201.6	355	138.9	116	201.6	446
219.7	1381	220.1	1295	220.1	202	220.1	1073	220.1	20			213.4	1708	214.1	1647	214.1	1118	214.1	524	214.1	5			201.3	1649	201.8	1601	201.8	351	139.1	117	201.8	447
219.8	1375	220.3	1292	220.3	199	220.3	1073	220.3	20			213.7	1702	214.3	1642	214.3	1112	214.3	525	214.3	5			201.5	1646	202	1598	202	347	139.3	118	202	448
220	1372	220.5	1289	220.5	195	220.5	1073	220.5	20			213.9	1699	214.5	1638	214.5	1107	214.5	526	214.5	5			201.6	1643	202.1	1596	202.1	343	139.6	119	202.1	449
220.1	1369	220.6	1285	220.6	192	220.6	1073	220.6	20			214.1	1696	214.6	1633	214.6	1101	214.6	527	214.6	5			201.8	1642	202.3	1593	202.3	339	139.8	120	202.3	450
220.3	1363	220.8	1282	220.8	189	220.8	1073	220.8	20			214.3	1696	214.8	1629	214.8	1096	214.8	528	214.8	5			202	1639	202.5	1590	202.5	335	139.9	121	202.5	451
220.5	1356	220.9	1279	220.9	186	220.9	1072	220.9	20			214.5	1690	214.9	1624	214.9	1090	214.9	529	214.9	5			202.1	1639	202.6	1588	202.6	331	140.1	123	202.6	452
220.6	1349	221.1	1276	221.1	184	221.1	1072	221.1	20			214.6	1684	215.1	1620	215.1	1084	215.1	530	215.1	5			202.3	1635	202.9	1585	202.9	327	140.3	124	202.9	453
220.8	1346	221.3	1273	221.3	181	221.3	1072	221.3	21			214.8	1681	215.3	1615	215.3	1079	215.3	531	215.3	6			202.5	1628	203	1582	203	323	140.4	125	203	454
220.9	1340	221.4	1270	221.4	178	221.4	1071	221.4	21			214.9	1678	215.4	1611	215.4	1073	215.4	532	215.4	6			202.6	1625	203.2	1580	203.2	319	140.6	126	203.2	455
221.1	1334	221.6	1267	221.6	175	221.6	1071	221.6	21			215.1	1674	215.6	1606	215.6	1068	215.6	533	215.6	6			202.9	1625	203.3	1577	203.3	316	140.8	128	203.3	455
221.3	1328	221.7	1264	221.7	172	221.7	1071	221.7	21			215.3	1674	215.7	1602	215.7	1062	215.7	534	215.7	6			203	1622	203.5	1574	203.5	312	141	129	203.5	456
221.4	1322	221.9	1261	221.9	169	221.9	1071	221.9	21			215.4	1668	215.9	1597	215.9	1057	215.9	535	215.9	6			203.2	1621	203.7	1572	203.7	308	141.1	130	203.7	457
221.6	1319	222.1	1258	222.1	167	222.1	1070	222.1	21			215.6	1665	216.1	1593	216.1	1051	216.1	536	216.1	6			203.3	1618	203.8	1569	203.8	304	141.3	132	203.8	458
221.7	1313	222.2	1255	222.2	164	222.2	1070	222.2	21			215.7	1662	216.3	1588	216.3	1045	216.3	537	216.3	6			203.5	1612	204	1566	204	301	141.5	133	204	459
221.9	1309	222.4	1252	222.4	161	222.4	1069	222.4	21			215.9	1659	216.4	1584	216.4	1040	216.4	538	216.4	6			203.7	1612	204.2	1564	204.2	297	141.7	134	204.2	460
222.1	1303	222.6	1249	222.6	159	222.6	1069	222.6	21			216.1	1656	216.6	1579	216.6	1034	216.6	539	216.6	6			203.8	1609	204.3	1561	204.3	293	141.8	135	204.3	461
222.2	1300	222.7	1247	222.7	156	222.7	1069	222.7	22			216.3	1656	216.7	1575	216.7	1029	216.7	540	216.7	6			204	1605	204.5	1559	204.5	290	142	137	204.5	462
222.4	1296	222.9	1244	222.9	154	222.9	1068	222.9	22			216.4	1653	216.9	1570	216.9	1023	216.9	541	216.9	6			204.2	1599	204.6	1556	204.6	286	142.2	138	204.6	463
222.6	1290	223.1	1241	223.1	151	223.1	1068	223.1	22			216.6	1650	217.1	1566	217.1	1018	217.1	542	217.1	6			204.3	1596	204.8	1553	204.8	283	142.4	139	204.8	464
222.7	1284	223.2	1238	223.2	149	223.2	1067	223.2	22			216.7	1647	217.2	1561	217.2	1012	217.2	543	217.2	6			204.5	1593	204.9	1551	204.9	279	142.6	141	204.9	465
222.9	1281	223.5	1235	223.5	146	223.5	1067	223.5	22			216.9	1647	217.4	1557	217.4	1007	217.4	544	217.4	6			204.6	1592	205.1	1548	205.1	276	142.8	142	205.1	466
223.1	1277	223.7	1233	223.7	144	223.7	1066	223.7	22			217.1	1641	217.5	1552	217.5	1001	217.5	545	217.5	6			204.8	1589	205.3	1546	205.3	272	143	143	205.3	466
223.2	1274	223.8	1230	223.8	142	223.8	1066	223.8	22			217.2	1638	217.7	1548	217.7	996	217.7	546	217.7	6			204.9	1589	205.4	1543	205.4	269	143.2	145	205.4	467
223.5	1268	224	1227	224	139	224	1065	224	22			217.4	1635	217.9	1543	217.9	990	217.9	547	217.9	6			205.1	1586	205.6	1541	205.6	266	143.4	146	205.6	468
223.7	1265	224.2	1224	224.2	137	224.2	1065	224.2	23			217.5	1632	218	1539	218	984	218	548	218	7			205.3	1579	205.7	1538	205.7	262	143.6	148	205.7	469
223.8	1262	224.3	1222	224.3	135	224.3	1064	224.3	23			217.7	1626	218.2	1534	218.2	979	218.2	549	218.2	7			205.4	1579	205.9	1536	205.9	259	143.8	149	205.9	470
224	1256	224.5	1219	224.5	133	224.5	1064	224.5	23			217.9	1623	218.3	1530	218.3	973	218.3	550	218.3	7			205.6	1576	206	1533	206	256	144	150	206	471
224.2	1253	224.7	1216	224.7	130	224.7	1063	224.7	23			218	1622	218.5	1525	218.5	968	218.5	550	218.5	7			205.7	1573	206.1	1531	206.1	252	144.2	152	206.1	472
224.3	1247	224.9	1214	224.9	128	224.9	1063	224.9	23			218.2	1615	218.6	1521	218.6	962	218.6	551	218.6	7			205.9	1572	206.3	1528	206.3	249	144.4	153	206.3	473
224.5	1243	225	1211	225	126	225	1062	225	23			218.3	1609	218.8	1516	218.8	957	218.8	552	218.8	7			206	1565	206.4	1526	206.4	246	144.6	155	206.4	474
224.7	1236	225.2	1209	225.2	124	225.2	1062	225.2	23			218.5	1606	218.9	1512	218.9	951	218.9	553	218.9	7			206.1	1562	206.6	1523	206.6	243	144.8	156	206.6	475
224.9	1233	225.3	1206	225.3	122	225.3	1061	225.3	23			218.6	1597	219.1	1507	219.1	946	219.1	554	219.1	7			206.3	1559	206.8	1521	206.8	240	145	158	206.8	476
225	1227	225.5	1204	225.5	120	225.5	1060	225.5	23			218.8	1597	219.3	1503	219.3	940	219.3	555	219.3	7			206.4	1558	206.9	1518	206.9	237	145.2	159	206.9	477
225.2	1224	225.6	1201	225.6	118	225.6	1060	225.6	24			218.9	1591	219.4	1498	219.4	935	219.4	556	219.4	7			206.6	1555	207.1	1516	207.1	233	145.4	161	207.1	478
225.3	1221	225.8	1198	225.8	116	225.8	1059	225.8	24			219.1	1588	219.6	1494	219.6	929	219.6	557	219.6	7			206.8	1549	207.2	1513	207.2	230	145.6	162	207.2	478
225.5	1215	225.9	1196	225.9	114	225.9	1058	225.9	24			219.3	1582	219.8	1489	219.8	924	219.8	558	219.8	7			206.9	1546	207.5	1511	207.5	227	145.8	164	207.5	479
225.6	1211	226.1	1193	226.1	112	226.1	1058	226.1	24			219.4	1582	219.9	1485	219.9	918	219.9	559	219.9	7			207.1	1542	207.6	1508	207.6	224	145.9	165	207.6	480
225.8	1208	226.3	1191	226.3	110	226.3	1057	226.3	24			219.6	1579	220.1	1480	220.1	913	220.1	560	220.1	7			207.2	1539	207.8	1506	207.8	221	146.1	167	207.8	481
225.9	1202	226.4	1189	226.4	108	226.4	1056	226.4	24			219.8	1573	220.2	1476	220.2	908	220.2	560	220.2	8			207.5	1539	207.9	1503	207.9	218	146.3	168	207.9	482
226.1	1199	226.6	1186	226.6	106	226.6	1056	226.6	24			219.9	1573	220.4	1471	220.4	902	220.4	561	220.4	8			207.6	1536	208.1	1501	208.1	215	146.5	170	208.1	483
226.3	1196	226.7	1184	226.7	104	226.7	1055	226.7	24			220.1	1570	220.6	1467	220.6	897	220.6	562	220.6	8			207.8	1535	208.2	1499	208.2	213	146.7	171	208.2	484
226.4	1193	226.9	1181	226.9	103	226.9	1054	226.9	25			220.2	1564	220.8	1462	220.8	891	220.8	563	220.8	8			207.9	1532	208.4	1496	208.4	210	146.9	173	208.4	485
226.6	1190	227.1	1179	227.1	101	227.1	1053	227.1	25			220.4	1557	220.9	1458	220.9	886	220.9	564	220.9	8			208.1	1529	208.6	1494	208.6	207	147	174	208.6	486
226.7	1184	227.2	1176	227.2	99	227.2	1052	227.2	25			220.6	1554	221.1	1453	221.1	880	221.1	565	221.1	8			208.2	1529	208.8	1491	208.8	204	147.2	176	208.8	487
226.9	1180	227.4	1174	227.4	97	227.4	1052	227.4	25			220.8	1551	221.2	1449	221.2	875	221.2	566	221.2	8			208.4	1526	209	1489	209	201	147.4	177	209	488
227.1	1176	227.6	1172	227.6	96	227.6	1051	227.6	25			220.9	1548	221.4	1444	221.4	870	221.4	566	221.4	8			208.6	1522	209.1	1487	209.1	199	147.6	179	209.1	489
227.2	1173	227.8	1169	227.8	94	227.8	1050	227.8	25			221.1	1545	221.6	1440	221.6	864	221.6	567	221.6	8			208.8	1519	209.3	1484	209.3	196	147.8	181	209.3	490
227.4	1170	227.9	1167	227.9	92	227.9	1049	227.9	25			221.2	1542	221.7	1435	221.7	859	221.7	568	221.7	8			209	1516	209.5	1482	209.5	193	147.9	182	209.5	490
227.6	1167	228.1	1165	228.1	91	228.1	1048	228.1	26			221.4	1536	221.9	1431	221.9	854	221.9	569	221.9	8			209.1	1513	209.6	1480	209.6	190	148.1	184	209.6	491
227.8	1164	228.3	1162	228.3	89	228.3	1048	228.3	26			221.6	1536	222	1426	222	848	222	570	222	8			209.3	1509	209.8	1477	209.8	188	148.5	186	209.8	492
227.9	1161	228.4	1160	228.4	88	228.4	1047	228.4	26			221.7	1530	222.2	1422	222.2	843	222.2	571	222.2	8			209.5	1502	210	1475	210	185	148.8	187	210	493
228.1	1157	228.6	1158	228.6	86	228.6	1046	228.6	26			221.9	1527	222.4	1418	222.4	838	222.4	571	222.4	9			209.6	1502	210.1	1473	210.1	183	148.9	189	210.1	494
228.3	1151	228.8	1155	228.8	84	228.8	1045	228.8	26			222	1521	222.6	1413	222.6	832	222.6	572	222.6	9			209.8	1496	210.3	1470	210.3	180	149.1	190	210.3	495
228.4	1151	229	1153	229	83	229	1044	229	26			222.2	1521	222.7	1409	222.7	827	222.7	573	222.7	9			210	1495	210.4	1468	210.4	178	149.3	192	210.4	496
228.6	1145	229.1	1151	229.1	81	229.1	1043	229.1	26			222.4	1512	222.8	1404	222.8	822	222.8	574	222.8	9			210.1	1492	210.5	1466	210.5	175	149.5	194	210.5	497
228.8	1142	229.3	1149	229.3	80	229.3	1042	229.3	26			222.6	1511	223	1400	223	816	223	575	223	9			210.3	1489	210.7	1463	210.7	173	149.6	196	210.7	498
229	1136	229.4	1146	229.4	79	229.4	1041	229.4	27			222.7	1505	223.1	1396	223.1	811	223.1	575	223.1	9			210.4	1483	210.8	1461	210.8	170	149.8	197	210.8	499
229.1	1133	229.6	1144	229.6	77	229.6	1040	229.6	27			222.8	1499	223.3	1391	223.3	806	223.3	576	223.3	9			210.5	1482	211	1459	211	168	150	199	211	500
229.3	1130	229.8	1142	229.8	76	229.8	1039	229.8	27			223	1492	223.4	1387	223.4	801	223.4	577	223.4	9			210.7	1482	211.2	1457	211.2	165	150.1	201	211.2	501
229.4	1126	230	1140	230	74	230	1038	230	27			223.1	1489	223.5	1382	223.5	795	223.5	578	223.5	9			210.8	1476	211.3	1454	211.3	163	150.3	202	211.3	502
229.6	1123	230.1	1138	230.1	73	230.1	1037	230.1	27			223.3	1483	223.7	1378	223.7	790	223.7	579	223.7	9			211	1473	211.5	1452	211.5	161	150.4	204	211.5	503
229.8	1117	230.3	1135	230.3	72	230.3	1036	230.3	27			223.4	1477	223.9	1374	223.9	785	223.9	579	223.9	9			211.2	1472	211.6	1450	211.6	158	150.6	206	211.6	503
230	1113	230.5	1133	230.5	70	230.5	1035	230.5	27			223.5	1477	224	1369	224	780	224	580	224	10			211.3	1469	211.7	1447	211.7	156	150.8	208	211.7	504
230.1	1110	230.6	1131	230.6	69	230.6	1034	230.6	28			223.7	1468	224.2	1365	224.2	775	224.2	581	224.2	10			211.5	1466	211.9	1445	211.9	154	151	209	211.9	505
230.3	1107	230.8	1129	230.8	68	230.8	1033	230.8	28			223.9	1465	224.3	1361	224.3	770	224.3	582	224.3	10			211.6	1463	212	1443	212	151	151.2	211	212	506
230.5	1104	231	1127	231	67	231	1032	231	28			224	1462	224.5	1356	224.5	764	224.5	582	224.5	10			211.7	1459	212.2	1441	212.2	149	151.4	213	212.2	507
230.6	1097	231.2	1125	231.2	65	231.2	1031	231.2	28			224.2	1459	224.6	1352	224.6	759	224.6	583	224.6	10			211.9	1456	212.3	1438	212.3	147	151.5	215	212.3	508
230.8	1097	231.3	1122	231.3	64	231.3	1030	231.3	28			224.3	1456	224.8	1348	224.8	754	224.8	584	224.8	10			212	1453	212.5	1436	212.5	145	151.7	216	212.5	509
231	1091	231.5	1120	231.5	63	231.5	1029	231.5	28			224.5	1450	224.9	1344	224.9	749	224.9	585	224.9	10			212.2	1450	212.6	1434	212.6	143	151.9	218	212.6	510
231.2	1091	231.7	1118	231.7	62	231.7	1028	231.7	28			224.6	1447	225	1339	225	744	225	585	225	10			212.3	1449	212.8	1432	212.8	141	152.1	220	212.8	511
231.3	1088	231.8	1116	231.8	61	231.8	1027	231.8	29			224.8	1444	225.2	1335	225.2	739	225.2	586	225.2	10			212.5	1446	212.9	1430	212.9	138	152.3	222	212.9	512
231.5	1085	232	1114	232	60	232	1026	232	29			224.9	1437	225.3	1331	225.3	734	225.3	587	225.3	10			212.6	1446	213.1	1427	213.1	136	152.5	224	213.1	513
231.7	1082	232.2	1112	232.2	58	232.2	1024	232.2	29			225	1428	225.5	1327	225.5	729	225.5	587	225.5	10			212.8	1442	213.4	1425	213.4	134	152.6	226	213.4	514
231.8	1079	232.3	1110	232.3	57	232.3	1023	232.3	29			225.2	1425	225.6	1322	225.6	724	225.6	588	225.6	11			212.9	1439	213.7	1423	213.7	132	152.9	227	213.7	515
232	1075	232.5	1108	232.5	56	232.5	1022	232.5	29			225.3	1422	225.8	1318	225.8	719	225.8	589	225.8	11			213.1	1435	213.9	1421	213.9	130	153	229	213.9	516
232.2	1072	232.6	1105	232.6	55	232.6	1021	232.6	29			225.5	1413	226	1314	226	714	226	589	226	11			213.4	1435	214	1419	214	128	153.2	231	214	517
232.3	1069	232.7	1103	232.7	54	232.7	1020	232.7	29			225.6	1410	226.2	1310	226.2	709	226.2	590	226.2	11			213.7	1432	214.2	1416	214.2	126	153.3	233	214.2	517
232.5	1069	232.9	1101	232.9	53	232.9	1019	232.9	30			225.8	1404	226.3	1306	226.3	704	226.3	591	226.3	11			213.9	1429	214.4	1414	214.4	124	153.6	235	214.4	518
232.6	1066	233.1	1099	233.1	52	233.1	1017	233.1	30			226	1401	226.5	1301	226.5	699	226.5	591	226.5	11			214	1425	214.5	1412	214.5	122	153.7	237	214.5	519
232.7	1063	233.2	1097	233.2	51	233.2	1016	233.2	30			226.2	1398	226.7	1297	226.7	694	226.7	592	226.7	11			214.2	1422	214.7	1410	214.7	121	153.9	239	214.7	520
232.9	1060	233.3	1095	233.3	50	233.3	1015	233.3	30			226.3	1395	226.9	1293	226.9	689	226.9	593	226.9	11			214.4	1416	214.9	1408	214.9	119	154	241	214.9	521
233.1	1056	233.5	1093	233.5	49	233.5	1014	233.5	30			226.5	1389	227.1	1289	227.1	684	227.1	593	227.1	11			214.5	1416	215	1406	215	117	154.2	243	215	522
233.2	1052	233.6	1091	233.6	48	233.6	1012	233.6	30			226.7	1385	227.2	1285	227.2	679	227.2	594	227.2	12			214.7	1412	215.2	1403	215.2	115	154.3	245	215.2	523
233.3	1049	233.7	1089	233.7	47	233.7	1011	233.7	30			226.9	1382	227.4	1281	227.4	674	227.4	595	227.4	12			214.9	1412	215.3	1401	215.3	113	154.5	247	215.3	524
233.5	1046	233.8	1087	233.8	46	233.8	1010	233.8	31			227.1	1375	227.6	1277	227.6	669	227.6	595	227.6	12			215	1409	215.4	1399	215.4	112	154.7	249	215.4	525
233.6	1046	234	1085	234	46	234	1008	234	31			227.2	1372	227.8	1272	227.8	665	227.8	596	227.8	12			215.2	1406	215.6	1397	215.6	110	154.8	250	215.6	526
233.7	1043	234.1	1083	234.1	45	234.1	1007	234.1	31			227.4	1369	228	1268	228	660	228	597	228	12			215.3	1402	215.7	1395	215.7	108	155	252	215.7	527
233.8	1040	234.2	1081	234.2	44	234.2	1006	234.2	31			227.6	1363	228.2	1264	228.2	655	228.2	597	228.2	12			215.4	1402	215.9	1393	215.9	106	155.2	254	215.9	528
234	1036	234.4	1079	234.4	43	234.4	1005	234.4	31			227.8	1360	228.4	1260	228.4	650	228.4	598	228.4	12			215.6	1393	216.1	1391	216.1	105	155.3	256	216.1	529
234.1	1033	234.6	1077	234.6	42	234.6	1003	234.6	31			228	1354	228.6	1256	228.6	645	228.6	599	228.6	12			215.7	1393	216.3	1388	216.3	103	155.5	258	216.3	530
234.2	1030	234.7	1075	234.7	41	234.7	1002	234.7	32			228.2	1351	228.7	1252	228.7	641	228.7	599	228.7	12			215.9	1386	216.4	1386	216.4	101	155.6	260	216.4	530
234.4	1027	234.9	1073	234.9	41	234.9	1000	234.9	32			228.4	1348	228.9	1248	228.9	636	228.9	600	228.9	13			216.1	1383	216.6	1384	216.6	100	155.9	262	216.6	531
234.6	1024	235	1071	235	40	235	999	235	32			228.6	1342	229.1	1244	229.1	631	229.1	600	229.1	13			216.3	1380	216.8	1382	216.8	98	156	264	216.8	532
234.7	1018	235.2	1069	235.2	39	235.2	998	235.2	32			228.7	1339	229.3	1240	229.3	626	229.3	601	229.3	13			216.4	1376	217	1380	217	97	156.2	267	217	533
234.9	1015	235.4	1067	235.4	38	235.4	996	235.4	32			228.9	1333	229.4	1236	229.4	622	229.4	601	229.4	13			216.6	1375	217.1	1378	217.1	95	156.4	269	217.1	534
235	1012	235.6	1065	235.6	37	235.6	995	235.6	32			229.1	1330	229.6	1232	229.6	617	229.6	602	229.6	13			216.8	1372	217.4	1376	217.4	93	156.5	271	217.4	535
235.2	1008	235.7	1063	235.7	37	235.7	993	235.7	33			229.3	1327	229.7	1228	229.7	612	229.7	603	229.7	13			217	1369	217.5	1374	217.5	92	156.6	273	217.5	536
235.4	1005	235.9	1061	235.9	36	235.9	992	235.9	33			229.4	1324	230	1224	230	608	230	603	230	13			217.1	1363	217.7	1371	217.7	90	156.8	275	217.7	537
235.6	1002	236.1	1059	236.1	35	236.1	991	236.1	33			229.6	1320	230.1	1220	230.1	603	230.1	604	230.1	13			217.4	1359	217.9	1369	217.9	89	157	277	217.9	538
235.7	996	236.2	1057	236.2	35	236.2	989	236.2	33			229.7	1314	230.3	1216	230.3	599	230.3	604	230.3	14			217.5	1359	218.1	1367	218.1	88	157.2	279	218.1	539
235.9	996	236.4	1055	236.4	34	236.4	988	236.4	33			230	1308	230.4	1213	230.4	594	230.4	605	230.4	14			217.7	1353	218.3	1365	218.3	86	157.4	281	218.3	540
236.1	989	236.6	1053	236.6	33	236.6	986	236.6	33			230.1	1305	230.6	1209	230.6	590	230.6	605	230.6	14			217.9	1353	218.5	1363	218.5	85	157.5	283	218.5	541
236.2	989	236.8	1051	236.8	33	236.8	985	236.8	33			230.3	1299	230.8	1205	230.8	585	230.8	606	230.8	14			218.1	1347	218.6	1361	218.6	83	157.7	285	218.6	542
236.4	982	236.9	1049	236.9	32	236.9	983	236.9	34			230.4	1296	230.9	1201	230.9	580	230.9	606	230.9	14			218.3	1343	218.7	1359	218.7	82	157.9	287	218.7	543
236.6	979	237.1	1047	237.1	31	237.1	982	237.1	34			230.6	1293	231.1	1197	231.1	576	231.1	607	231.1	14			218.5	1340	218.9	1357	218.9	81	158.1	289	218.9	544
236.8	976	237.3	1045	237.3	31	237.3	980	237.3	34			230.8	1287	231.2	1193	231.2	572	231.2	607	231.2	14			218.6	1340	219.1	1355	219.1	79	158.3	292	219.1	544
236.9	973	237.5	1043	237.5	30	237.5	979	237.5	34			230.9	1281	231.3	1189	231.3	567	231.3	608	231.3	14			218.7	1340	219.2	1353	219.2	78	158.5	294	219.2	545
237.1	970	237.7	1041	237.7	29	237.7	977	237.7	34			231.1	1275	231.5	1186	231.5	563	231.5	608	231.5	15			218.9	1336	219.4	1351	219.4	77	158.6	296	219.4	546
237.3	970	237.9	1039	237.9	29	237.9	976	237.9	34			231.2	1272	231.6	1182	231.6	558	231.6	609	231.6	15			219.1	1333	219.5	1349	219.5	75	158.8	298	219.5	547
237.5	967	238.1	1037	238.1	28	238.1	974	238.1	35			231.3	1268	231.8	1178	231.8	554	231.8	609	231.8	15			219.2	1330	219.7	1347	219.7	74	159	300	219.7	548
237.7	964	238.3	1035	238.3	28	238.3	972	238.3	35			231.5	1265	231.9	1174	231.9	549	231.9	610	231.9	15			219.4	1327	219.8	1344	219.8	73	159.2	302	219.8	549
237.9	960	238.4	1033	238.4	27	238.4	971	238.4	35			231.6	1258	232.1	1171	232.1	545	232.1	610	232.1	15			219.5	1323	220	1342	220	71	159.4	305	220	550
238.1	957	238.6	1031	238.6	27	238.6	969	238.6	35			231.8	1255	232.3	1167	232.3	541	232.3	611	232.3	15			219.7	1320	220.1	1340	220.1	70	159.6	307	220.1	551
238.3	954	238.8	1029	238.8	26	238.8	968	238.8	35			231.9	1252	232.5	1163	232.5	536	232.5	611	232.5	15			219.8	1317	220.3	1338	220.3	69	159.9	309	220.3	552
238.4	951	239	1027	239	25	239	966	239	36			232.1	1249	232.6	1159	232.6	532	232.6	612	232.6	16			220	1317	220.4	1336	220.4	68	160	311	220.4	553
238.6	948	239.1	1025	239.1	25	239.1	964	239.1	36			232.3	1246	232.8	1156	232.8	528	232.8	612	232.8	16			220.1	1312	220.6	1334	220.6	67	160.3	313	220.6	554
238.8	945	239.3	1023	239.3	24	239.3	963	239.3	36			232.5	1240	233	1152	233	524	233	613	233	16			220.3	1312	220.7	1332	220.7	66	160.5	316	220.7	555
239	942	239.4	1021	239.4	24	239.4	961	239.4	36			232.6	1234	233.2	1148	233.2	519	233.2	613	233.2	16			220.4	1309	220.9	1330	220.9	64	160.7	318	220.9	556
239.1	938	239.6	1019	239.6	23	239.6	960	239.6	36			232.8	1234	233.4	1145	233.4	515	233.4	614	233.4	16			220.6	1306	221.1	1328	221.1	63	161	320	221.1	557
239.3	932	239.7	1017	239.7	23	239.7	958	239.7	36			233	1228	233.5	1141	233.5	511	233.5	614	233.5	16			220.7	1305	221.2	1326	221.2	62	161.1	322	221.2	557
239.4	932	239.9	1015	239.9	22	239.9	956	239.9	37			233.2	1225	233.7	1138	233.7	507	233.7	614	233.7	16			220.9	1302	221.4	1324	221.4	61	161.3	325	221.4	558
239.6	925	240	1013	240	22	240	954	240	37			233.4	1222	233.8	1134	233.8	503	233.8	615	233.8	17			221.1	1299	221.6	1322	221.6	60	161.5	327	221.6	559
239.7	925	240.2	1011	240.2	22	240.2	953	240.2	37			233.5	1213	234	1130	234	498	234	615	234	17			221.2	1296	221.8	1320	221.8	59	161.7	329	221.8	560
239.9	922	240.4	1009	240.4	21	240.4	951	240.4	37			233.7	1213	234.1	1127	234.1	494	234.1	616	234.1	17			221.4	1295	221.9	1318	221.9	58	162	331	221.9	561
240	922	240.5	1007	240.5	21	240.5	949	240.5	37			233.8	1207	234.3	1123	234.3	490	234.3	616	234.3	17			221.6	1295	222.1	1316	222.1	57	162.2	334	222.1	562
240.2	919	240.6	1005	240.6	20	240.6	948	240.6	37			234	1197	234.5	1120	234.5	486	234.5	616	234.5	17			221.8	1292	222.3	1314	222.3	56	162.3	336	222.3	563
240.4	915	240.8	1003	240.8	20	240.8	946	240.8	38			234.1	1197	234.7	1116	234.7	482	234.7	617	234.7	17			221.9	1289	222.5	1312	222.5	55	162.5	338	222.5	564
240.5	915	240.9	1001	240.9	19	240.9	944	240.9	38			234.3	1191	234.9	1113	234.9	478	234.9	617	234.9	17			222.1	1285	222.7	1310	222.7	54	162.7	340	222.7	565
240.6	912	241.1	999	241.1	19	241.1	942	241.1	38			234.5	1185	235	1109	235	474	235	618	235	18			222.3	1282	222.8	1308	222.8	53	162.8	343	222.8	566
240.8	912	241.3	997	241.3	19	241.3	941	241.3	38			234.7	1182	235.2	1106	235.2	470	235.2	618	235.2	18			222.5	1282	223	1306	223	52	163	345	223	567
240.9	909	241.5	996	241.5	18	241.5	939	241.5	38			234.9	1179	235.3	1102	235.3	466	235.3	618	235.3	18			222.7	1282	223.2	1304	223.2	51	163.2	347	223.2	568
241.1	906	241.6	994	241.6	18	241.6	937	241.6	39			235	1173	235.5	1099	235.5	462	235.5	619	235.5	18			222.8	1279	223.4	1302	223.4	50	163.3	350	223.4	569
241.3	906	241.8	992	241.8	17	241.8	935	241.8	39			235.2	1170	235.7	1096	235.7	458	235.7	619	235.7	18			223	1278	223.6	1300	223.6	49	163.5	352	223.6	570
241.5	902	242	990	242	17	242	934	242	39			235.3	1167	235.8	1092	235.8	454	235.8	619	235.8	18			223.2	1275	223.8	1298	223.8	48	163.6	354	223.8	570
241.6	902	242.1	988	242.1	17	242.1	932	242.1	39			235.5	1161	236	1089	236	451	236	620	236	19			223.4	1272	224	1296	224	48	163.8	357	224	571
241.8	899	242.3	986	242.3	16	242.3	930	242.3	39			235.7	1158	236.1	1085	236.1	447	236.1	620	236.1	19			223.6	1272	224.2	1294	224.2	47	164	359	224.2	572
242	899	242.5	984	242.5	16	242.5	928	242.5	40			235.8	1158	236.3	1082	236.3	443	236.3	620	236.3	19			223.8	1271	224.4	1292	224.4	46	164.2	361	224.4	573
242.1	896	242.6	982	242.6	16	242.6	926	242.6	40			236	1151	236.5	1079	236.5	439	236.5	621	236.5	19			224	1268	224.5	1290	224.5	45	164.3	364	224.5	574
242.3	893	242.8	980	242.8	15	242.8	925	242.8	40			236.1	1148	236.7	1075	236.7	435	236.7	621	236.7	19			224.2	1265	224.7	1288	224.7	44	164.5	366	224.7	575
242.5	890	242.9	978	242.9	15	242.9	923	242.9	40			236.3	1141	236.8	1072	236.8	431	236.8	621	236.8	19			224.4	1265	224.9	1286	224.9	43	164.6	368	224.9	576
242.6	890	243.1	976	243.1	15	243.1	921	243.1	40			236.5	1135	237	1069	237	428	237	621	237	20			224.5	1258	225	1284	225	43	164.8	371	225	577
242.8	886	243.2	974	243.2	14	243.2	919	243.2	40			236.7	1135	237.1	1065	237.1	424	237.1	622	237.1	20			224.7	1258	225.2	1282	225.2	42	165	373	225.2	578
242.9	883	243.3	972	243.3	14	243.3	917	243.3	41			236.8	1132	237.3	1062	237.3	420	237.3	622	237.3	20			224.9	1255	225.4	1280	225.4	41	165.2	376	225.4	579
243.1	880	243.4	970	243.4	14	243.4	915	243.4	41			237	1126	237.5	1059	237.5	417	237.5	622	237.5	20			225	1255	225.5	1278	225.5	40	165.4	378	225.5	580
243.2	880	243.6	968	243.6	13	243.6	913	243.6	41			237.1	1120	237.6	1056	237.6	413	237.6	623	237.6	20			225.2	1254	225.7	1276	225.7	39	165.6	380	225.7	581
243.3	877	243.7	966	243.7	13	243.7	911	243.7	41			237.3	1120	237.8	1053	237.8	409	237.8	623	237.8	21			225.4	1254	225.8	1274	225.8	39	165.7	383	225.8	582
243.4	874	243.9	964	243.9	13	243.9	910	243.9	41			237.5	1114	238	1049	238	406	238	623	238	21			225.5	1254	226	1272	226	38	165.9	385	226	582
243.6	874	244	962	244	13	244	908	244	42			237.6	1111	238.1	1046	238.1	402	238.1	623	238.1	21			225.7	1251	226.1	1270	226.1	37	166.2	388	226.1	583
243.7	870	244.2	960	244.2	12	244.2	906	244.2	42			237.8	1105	238.3	1043	238.3	398	238.3	624	238.3	21			225.8	1250	226.3	1268	226.3	37	166.4	390	226.3	584
243.9	870	244.3	958	244.3	12	244.3	904	244.3	42			238	1099	238.4	1040	238.4	395	238.4	624	238.4	21			226	1250	226.4	1266	226.4	36	166.6	392	226.4	585
244	866	244.5	956	244.5	12	244.5	902	244.5	42			238.1	1096	238.6	1037	238.6	391	238.6	624	238.6	21			226.1	1250	226.6	1264	226.6	35	166.7	395	226.6	586
244.2	863	244.7	954	244.7	11	244.7	900	244.7	42			238.3	1090	238.7	1034	238.7	388	238.7	624	238.7	22			226.3	1246	226.7	1262	226.7	35	166.9	397	226.7	587
244.3	863	244.9	952	244.9	11	244.9	898	244.9	43			238.4	1087	238.8	1030	238.8	384	238.8	624	238.8	22			226.4	1245	226.9	1260	226.9	34	167.1	400	226.9	588
244.5	860	245.2	950	245.2	11	245.2	896	245.2	43			238.6	1084	239	1027	239	381	239	625	239	22			226.6	1245	227	1258	227	33	167.3	402	227	589
244.7	857	245.6	948	245.6	11	245.6	894	245.6	43			238.7	1077	239.1	1024	239.1	377	239.1	625	239.1	22			226.7	1242	227.2	1256	227.2	33	167.5	405	227.2	590
244.9	857	245.8	946	245.8	10	245.8	892	245.8	43			238.8	1071	239.3	1021	239.3	374	239.3	625	239.3	22			226.9	1242	227.4	1254	227.4	32	167.7	407	227.4	591
245.2	853	246	944	246	10	246	890	246	43			239	1068	239.4	1018	239.4	370	239.4	625	239.4	23			227	1238	227.5	1252	227.5	31	167.9	410	227.5	592
245.6	850	246.2	942	246.2	10	246.2	888	246.2	44			239.1	1065	239.5	1015	239.5	367	239.5	625	239.5	23			227.2	1238	227.6	1250	227.6	31	168.1	412	227.6	593
245.8	850	246.3	940	246.3	10	246.3	886	246.3	44			239.3	1062	239.7	1012	239.7	364	239.7	626	239.7	23			227.4	1238	227.8	1248	227.8	30	168.3	414	227.8	593
246	847	246.5	938	246.5	10	246.5	884	246.5	44			239.4	1059	239.8	1009	239.8	360	239.8	626	239.8	23			227.5	1235	227.9	1246	227.9	30	168.4	417	227.9	594
246.2	844	246.6	936	246.6	9	246.6	882	246.6	44			239.5	1053	240	1006	240	357	240	626	240	23			227.6	1235	228.1	1244	228.1	29	168.6	419	228.1	595
246.3	841	246.8	934	246.8	9	246.8	880	246.8	45			239.7	1050	240.2	1003	240.2	354	240.2	626	240.2	24			227.8	1231	228.3	1242	228.3	28	168.8	422	228.3	596
246.5	841	246.9	932	246.9	9	246.9	878	246.9	45			239.8	1047	240.4	1000	240.4	350	240.4	626	240.4	24			227.9	1228	228.4	1240	228.4	28	169	424	228.4	597
246.6	837	247.1	930	247.1	9	247.1	876	247.1	45			240	1038	240.5	997	240.5	347	240.5	626	240.5	24			228.1	1228	228.6	1238	228.6	27	169.1	427	228.6	598
246.8	834	247.2	928	247.2	9	247.2	874	247.2	45			240.2	1034	240.7	995	240.7	344	240.7	626	240.7	24			228.3	1228	228.7	1236	228.7	27	169.3	429	228.7	599
246.9	831	247.4	926	247.4	8	247.4	872	247.4	45			240.4	1031	240.9	992	240.9	341	240.9	627	240.9	24			228.4	1224	228.9	1234	228.9	26	169.4	432	228.9	600
247.1	831	247.5	924	247.5	8	247.5	870	247.5	46			240.5	1025	241	989	241	337	241	627	241	25			228.6	1221	229	1232	229	26	169.6	434	229	601
247.2	828	247.7	922	247.7	8	247.7	868	247.7	46			240.7	1018	241.2	986	241.2	334	241.2	627	241.2	25			228.7	1218	229.2	1230	229.2	25	169.7	437	229.2	602
247.4	825	247.9	920	247.9	8	247.9	866	247.9	46			240.9	1012	241.3	983	241.3	331	241.3	627	241.3	25			228.9	1218	229.3	1228	229.3	25	169.9	439	229.3	603
247.5	825	248	918	248	8	248	864	248	46			241	1009	241.5	980	241.5	328	241.5	627	241.5	25			229	1214	229.5	1226	229.5	24	170.1	442	229.5	604
247.7	822	248.2	916	248.2	7	248.2	862	248.2	46			241.2	1003	241.7	977	241.7	325	241.7	627	241.7	26			229.2	1211	229.6	1224	229.6	24	170.3	444	229.6	604
247.9	818	248.3	914	248.3	7	248.3	860	248.3	47			241.3	1003	241.8	975	241.8	322	241.8	627	241.8	26			229.3	1211	229.8	1222	229.8	23	170.4	447	229.8	605
248	818	248.5	912	248.5	7	248.5	858	248.5	47			241.5	997	242	972	242	319	242	627	242	26			229.5	1208	230	1220	230	23	170.6	449	230	606
248.2	815	248.7	909	248.7	7	248.7	855	248.7	47			241.7	994	242.2	969	242.2	316	242.2	627	242.2	26			229.6	1207	230.1	1219	230.1	22	170.7	452	230.1	607
248.3	812	248.8	907	248.8	7	248.8	853	248.8	47			241.8	991	242.4	966	242.4	313	242.4	627	242.4	26			229.8	1204	230.3	1217	230.3	22	170.9	454	230.3	608
248.5	809	249	905	249	7	249	851	249	48			242	988	242.5	964	242.5	310	242.5	627	242.5	27			230	1204	230.4	1215	230.4	21	171.1	457	230.4	609
248.7	805	249.1	903	249.1	6	249.1	849	249.1	48			242.2	982	242.7	961	242.7	307	242.7	627	242.7	27			230.1	1204	230.6	1213	230.6	21	171.2	459	230.6	610
248.8	802	249.3	901	249.3	6	249.3	847	249.3	48			242.4	982	242.9	958	242.9	304	242.9	627	242.9	27			230.3	1200	230.8	1211	230.8	21	171.4	462	230.8	611
249	801	249.5	899	249.5	6	249.5	845	249.5	48			242.5	979	243.1	956	243.1	301	243.1	628	243.1	27			230.4	1197	231	1209	231	20	171.5	464	231	612
249.1	798	249.7	897	249.7	6	249.7	843	249.7	48			242.7	973	243.2	953	243.2	298	243.2	628	243.2	28			230.6	1194	231.2	1207	231.2	20	171.7	467	231.2	613
249.3	795	249.9	895	249.9	6	249.9	841	249.9	49			242.9	970	243.4	950	243.4	295	243.4	628	243.4	28			230.8	1191	231.4	1205	231.4	19	171.8	469	231.4	613
249.5	792	250.1	893	250.1	6	250.1	839	250.1	49			243.1	967	243.5	948	243.5	292	243.5	628	243.5	28			231	1190	231.5	1203	231.5	19	172	472	231.5	614
249.7	789	250.2	891	250.2	6	250.2	836	250.2	49			243.2	963	243.7	945	243.7	289	243.7	628	243.7	28			231.2	1187	231.7	1201	231.7	19	172.2	474	231.7	615
249.9	789	250.3	889	250.3	5	250.3	834	250.3	49			243.4	960	243.8	942	243.8	286	243.8	628	243.8	29			231.4	1184	231.9	1199	231.9	18	172.3	477	231.9	616
250.1	786	250.5	887	250.5	5	250.5	832	250.5	50			243.5	957	244	940	244	283	244	628	244	29			231.5	1180	232.1	1197	232.1	18	172.5	479	232.1	617
250.2	783	250.7	885	250.7	5	250.7	830	250.7	50			243.7	951	244.1	937	244.1	281	244.1	628	244.1	29			231.7	1176	232.2	1195	232.2	17	172.6	482	232.2	618
250.3	782	250.9	883	250.9	5	250.9	828	250.9	50			243.8	948	244.3	935	244.3	278	244.3	628	244.3	29			231.9	1173	232.4	1193	232.4	17	172.8	484	232.4	619
250.5	779	251.1	881	251.1	5	251.1	826	251.1	50			244	945	244.4	932	244.4	275	244.4	628	244.4	30			232.1	1170	232.6	1191	232.6	17	173	487	232.6	620
250.7	779	251.2	879	251.2	5	251.2	823	251.2	50			244.1	942	244.6	929	244.6	272	244.6	627	244.6	30			232.2	1167	232.7	1190	232.7	16	173.1	489	232.7	621
250.9	776	251.4	877	251.4	5	251.4	821	251.4	51			244.3	939	244.7	927	244.7	269	244.7	627	244.7	30			232.4	1167	232.8	1188	232.8	16	173.3	492	232.8	622
251.1	773	251.5	875	251.5	5	251.5	819	251.5	51			244.4	939	244.9	924	244.9	267	244.9	627	244.9	30			232.6	1163	233	1186	233	16	173.4	494	233	623
251.2	773	251.7	873	251.7	4	251.7	817	251.7	51			244.6	929	245.1	922	245.1	264	245.1	627	245.1	31			232.7	1163	233.1	1184	233.1	15	173.6	497	233.1	623
251.4	770	251.9	870	251.9	4	251.9	815	251.9	51			244.7	926	245.6	920	245.6	261	245.6	627	245.6	31			232.8	1160	233.3	1182	233.3	15	173.8	499	233.3	624
251.5	769	252.1	868	252.1	4	252.1	812	252.1	52			244.9	923	245.7	917	245.7	259	245.7	627	245.7	31			233	1157	233.4	1180	233.4	15	174	502	233.4	625
251.7	766	252.3	866	252.3	4	252.3	810	252.3	52			245.1	920	245.8	915	245.8	256	245.8	627	245.8	31			233.1	1156	233.6	1178	233.6	14	174.1	504	233.6	626
251.9	766	252.4	864	252.4	4	252.4	808	252.4	52			245.6	914	246	912	246	254	246	627	246	32			233.3	1153	233.7	1176	233.7	14	174.3	507	233.7	627
252.1	763	252.5	862	252.5	4	252.5	806	252.5	52			245.7	914	246.2	910	246.2	251	246.2	627	246.2	32			233.4	1153	233.8	1174	233.8	14	174.5	509	233.8	628
252.3	763	252.7	860	252.7	4	252.7	804	252.7	53			245.8	911	246.4	907	246.4	248	246.4	627	246.4	32			233.6	1150	234	1172	234	14	174.7	512	234	629
252.4	763	252.9	858	252.9	4	252.9	801	252.9	53			246	904	246.5	905	246.5	246	246.5	627	246.5	32			233.7	1146	234.2	1170	234.2	13	174.8	514	234.2	630
252.5	760	253	856	253	4	253	799	253	53			246.2	901	246.7	903	246.7	243	246.7	627	246.7	33			233.8	1146	234.3	1169	234.3	13	175	517	234.3	631
252.7	757	253.1	854	253.1	4	253.1	797	253.1	53			246.4	898	246.8	900	246.8	241	246.8	627	246.8	33			234	1143	234.5	1167	234.5	13	175.2	519	234.5	631
252.9	756	253.3	852	253.3	4	253.3	795	253.3	54			246.5	895	247	898	247	238	247	626	247	33			234.2	1143	234.6	1165	234.6	12	175.6	522	234.6	632
253	753	253.5	850	253.5	3	253.5	792	253.5	54			246.7	892	247.2	896	247.2	236	247.2	626	247.2	34			234.3	1142	234.7	1163	234.7	12	175.9	524	234.7	633
253.1	750	253.6	848	253.6	3	253.6	790	253.6	54			246.8	886	247.4	893	247.4	233	247.4	626	247.4	34			234.5	1139	234.9	1161	234.9	12	176.1	527	234.9	634
253.3	750	253.7	846	253.7	3	253.7	788	253.7	54			247	880	247.6	891	247.6	231	247.6	626	247.6	34			234.6	1139	235	1159	235	12	176.2	529	235	635
253.5	750	253.8	843	253.8	3	253.8	786	253.8	55			247.2	880	247.7	889	247.7	229	247.7	626	247.7	34			234.7	1136	235.3	1157	235.3	11	176.4	532	235.3	636
253.6	747	254	841	254	3	254	783	254	55			247.4	874	247.9	886	247.9	226	247.9	626	247.9	35			234.9	1132	235.4	1155	235.4	11	176.6	534	235.4	637
253.7	747	254.1	839	254.1	3	254.1	781	254.1	55			247.6	871	248.1	884	248.1	224	248.1	626	248.1	35			235	1132	235.6	1154	235.6	11	176.7	537	235.6	638
253.8	746	254.3	837	254.3	3	254.3	779	254.3	55			247.7	868	248.3	882	248.3	221	248.3	625	248.3	35			235.3	1132	235.7	1152	235.7	11	176.8	539	235.7	639
254	742	254.5	835	254.5	3	254.5	777	254.5	56			247.9	865	248.5	880	248.5	219	248.5	625	248.5	36			235.4	1132	236	1150	236	10	177	542	236	639
254.1	739	254.6	833	254.6	3	254.6	774	254.6	56			248.1	862	248.7	878	248.7	217	248.7	625	248.7	36			235.6	1128	236.1	1148	236.1	10	177.2	544	236.1	640
254.3	736	254.7	831	254.7	3	254.7	772	254.7	56			248.3	859	248.8	875	248.8	214	248.8	625	248.8	36			235.7	1128	236.2	1146	236.2	10	177.4	547	236.2	641
254.5	736	254.9	829	254.9	3	254.9	770	254.9	56			248.5	856	249	873	249	212	249	625	249	36			236	1128	236.4	1144	236.4	10	177.5	549	236.4	642
254.6	733	255	827	255	3	255	768	255	57			248.7	853	249.3	871	249.3	210	249.3	624	249.3	37			236.1	1125	236.7	1142	236.7	10	177.6	552	236.7	643
254.7	733	255.1	825	255.1	3	255.1	765	255.1	57			248.8	853	249.4	869	249.4	208	249.4	624	249.4	37			236.2	1121	236.8	1141	236.8	9	177.8	554	236.8	644
254.9	733	255.3	823	255.3	2	255.3	763	255.3	57			249	847	249.6	867	249.6	205	249.6	624	249.6	37			236.4	1121	237.1	1139	237.1	9	177.9	557	237.1	645
255	729	255.4	820	255.4	2	255.4	761	255.4	57			249.3	843	249.8	865	249.8	203	249.8	624	249.8	38			236.7	1115	237.2	1137	237.2	9	178.1	559	237.2	646
255.1	729	255.6	818	255.6	2	255.6	758	255.6	58			249.4	843	249.9	862	249.9	201	249.9	624	249.9	38			236.8	1115	237.3	1135	237.3	9	178.2	562	237.3	646
255.3	726	255.8	816	255.8	2	255.8	756	255.8	58			249.6	840	250.1	860	250.1	199	250.1	623	250.1	38			237.1	1115	237.5	1133	237.5	8	178.3	564	237.5	647
255.4	723	255.8	814	255.8	2	255.8	754	255.8	58			249.8	836	250.3	858	250.3	197	250.3	623	250.3	39			237.2	1110	237.7	1131	237.7	8	178.5	567	237.7	648
255.6	723	255.7	812	255.7	2	255.7	752	255.7	58			249.9	833	250.5	856	250.5	195	250.5	623	250.5	39			237.3	1107	237.9	1130	237.9	8	178.6	569	237.9	649
255.8	720	255.8	810	255.8	2	255.8	749	255.8	59			250.1	827	250.7	854	250.7	192	250.7	623	250.7	39			237.5	1107	238.1	1128	238.1	8	178.8	571	238.1	650
255.8	717	256	808	256	2	256	747	256	59			250.3	827	250.8	852	250.8	190	250.8	622	250.8	39			237.7	1107	238.3	1126	238.3	8	178.9	574	238.3	651
255.7	716	256.2	806	256.2	2	256.2	745	256.2	59			250.5	824	251	850	251	188	251	622	251	40			237.9	1103	238.5	1124	238.5	8	179	576	238.5	652
255.8	713	256.4	804	256.4	2	256.4	742	256.4	59			250.7	818	251.2	848	251.2	186	251.2	622	251.2	40			238.1	1103	238.6	1122	238.6	7	179.2	579	238.6	653
256	710	256.5	802	256.5	2	256.5	740	256.5	60			250.8	815	251.4	846	251.4	184	251.4	621	251.4	40			238.3	1103	238.8	1120	238.8	7	179.3	581	238.8	653
256.2	710	256.7	800	256.7	2	256.7	738	256.7	60			251	812	251.5	844	251.5	182	251.5	621	251.5	41			238.5	1100	239	1119	239	7	179.5	584	239	654
256.4	707	256.8	797	256.8	2	256.8	735	256.8	60			251.2	809	251.7	842	251.7	180	251.7	621	251.7	41			238.6	1099	239.1	1117	239.1	7	179.7	586	239.1	655
256.5	707	257.1	795	257.1	2	257.1	733	257.1	61			251.4	806	251.9	840	251.9	178	251.9	621	251.9	41			238.8	1099	239.3	1115	239.3	7	179.8	588	239.3	656
256.7	704	257.2	793	257.2	2	257.2	731	257.2	61			251.5	803	252	838	252	176	252	620	252	42			239	1099	239.5	1113	239.5	7	180	591	239.5	657
256.8	700	257.4	791	257.4	2	257.4	728	257.4	61			251.7	800	252.1	836	252.1	174	252.1	620	252.1	42			239.1	1099	239.6	1112	239.6	6	180.2	593	239.6	658
257.1	700	257.6	789	257.6	2	257.6	726	257.6	61			251.9	800	252.3	834	252.3	172	252.3	620	252.3	42			239.3	1095	239.7	1110	239.7	6	180.4	596	239.7	659
257.2	697	257.7	787	257.7	2	257.7	724	257.7	62			252	797	252.4	832	252.4	170	252.4	619	252.4	43			239.5	1098	239.9	1108	239.9	6	180.5	598	239.9	660
257.4	697	257.9	785	257.9	2	257.9	721	257.9	62			252.1	794	252.6	831	252.6	168	252.6	619	252.6	43			239.6	1092	240.1	1106	240.1	6	180.7	600	240.1	660
257.6	694	258.1	783	258.1	2	258.1	719	258.1	62			252.3	791	252.7	829	252.7	167	252.7	619	252.7	43			239.7	1089	240.2	1104	240.2	6	180.9	603	240.2	661
257.7	694	258.3	781	258.3	1	258.3	717	258.3	62			252.4	788	252.8	827	252.8	165	252.8	618	252.8	44			239.9	1088	240.4	1103	240.4	6	181.1	605	240.4	662
257.9	691	258.5	779	258.5	1	258.5	714	258.5	63			252.6	791	253	825	253	163	253	618	253	44			240.1	1088	240.5	1101	240.5	6	181.2	607	240.5	663
258.1	691	258.6	776	258.6	1	258.6	712	258.6	63			252.7	784	253.1	823	253.1	161	253.1	618	253.1	45			240.2	1088	240.7	1099	240.7	5	181.4	610	240.7	664
258.3	687	258.8	774	258.8	1	258.8	710	258.8	63			252.8	788	253.2	821	253.2	159	253.2	617	253.2	45			240.4	1088	240.9	1097	240.9	5	181.6	612	240.9	665
258.5	684	259	772	259	1	259	707	259	64			253	784	253.4	819	253.4	157	253.4	617	253.4	45			240.5	1084	241	1096	241	5	181.8	615	241	666
258.6	684	259.2	770	259.2	1	259.2	705	259.2	64			253.1	781	253.5	818	253.5	156	253.5	616	253.5	46			240.7	1084	241.2	1094	241.2	5	182	617	241.2	666
258.8	684	259.4	768	259.4	1	259.4	703	259.4	64			253.2	778	253.7	816	253.7	154	253.7	616	253.7	46			240.9	1081	241.3	1092	241.3	5	182.2	619	241.3	667
259	681	259.5	766	259.5	1	259.5	700	259.5	64			253.4	775	253.8	814	253.8	152	253.8	616	253.8	46			241	1081	241.6	1091	241.6	5	182.3	621	241.6	668
259.2	681	259.7	764	259.7	1	259.7	698	259.7	65			253.5	772	253.9	812	253.9	150	253.9	615	253.9	47			241.2	1081	241.7	1089	241.7	5	182.5	624	241.7	669
259.4	677	259.8	762	259.8	1	259.8	696	259.8	65			253.7	772	254.1	810	254.1	149	254.1	615	254.1	47			241.3	1080	241.9	1087	241.9	5	182.6	626	241.9	670
259.5	676	260	760	260	1	260	693	260	65			253.8	772	254.3	809	254.3	147	254.3	614	254.3	47			241.6	1083	242	1085	242	5	182.7	628	242	671
259.7	676	260.2	758	260.2	1	260.2	691	260.2	66			253.9	768	254.5	807	254.5	145	254.5	614	254.5	48			241.7	1080	242.2	1084	242.2	4	182.9	631	242.2	672
259.8	673	260.3	755	260.3	1	260.3	689	260.3	66			254.1	768	254.6	805	254.6	143	254.6	614	254.6	48			241.9	1080	242.4	1082	242.4	4	183.1	633	242.4	672
260	673	260.5	753	260.5	1	260.5	686	260.5	66			254.3	765	254.8	804	254.8	142	254.8	613	254.8	49			242	1079	242.5	1080	242.5	4	183.2	635	242.5	673
260.2	673	260.6	751	260.6	1	260.6	684	260.6	66			254.5	765	254.9	802	254.9	140	254.9	613	254.9	49			242.2	1076	242.8	1079	242.8	4	183.4	637	242.8	674
260.3	670	260.8	749	260.8	1	260.8	681	260.8	67			254.6	762	255.1	800	255.1	138	255.1	612	255.1	49			242.4	1076	242.9	1077	242.9	4	183.5	640	242.9	675
260.5	670	260.9	747	260.9	1	260.9	679	260.9	67			254.8	759	255.3	798	255.3	137	255.3	612	255.3	50			242.5	1076	243.1	1075	243.1	4	183.7	642	243.1	676
260.6	670	261	745	261	1	261	677	261	67			254.9	756	255.5	797	255.5	135	255.5	611	255.5	50			242.8	1072	243.2	1074	243.2	4	183.8	644	243.2	677
260.8	666	261.2	743	261.2	1	261.2	674	261.2	68			255.1	753	255.7	795	255.7	134	255.7	611	255.7	51			242.9	1069	243.4	1072	243.4	4	184	646	243.4	678
260.9	666	261.4	741	261.4	1	261.4	672	261.4	68			255.3	753	255.8	794	255.8	132	255.8	610	255.8	51			243.1	1069	243.5	1070	243.5	4	184.1	649	243.5	678
261	663	261.6	739	261.6	1	261.6	670	261.6	68			255.5	750	255.9	792	255.9	131	255.9	610	255.9	51			243.2	1069	243.7	1069	243.7	4	184.2	651	243.7	679
261.2	663	261.7	737	261.7	1	261.7	667	261.7	68			255.7	747	255.8	790	255.8	129	255.8	609	255.8	52			243.4	1065	243.9	1067	243.9	3	184.4	653	243.9	680
261.4	660	261.9	735	261.9	1	261.9	665	261.9	69			255.8	744	255.9	789	255.9	127	255.9	609	255.9	52			243.5	1065	244.1	1065	244.1	3	184.5	655	244.1	681
261.6	660	262.1	732	262.1	1	262.1	663	262.1	69			255.9	744	256.1	787	256.1	126	256.1	608	256.1	53			243.7	1062	244.2	1064	244.2	3	184.7	657	244.2	682
261.7	660	262.2	730	262.2	1	262.2	660	262.2	69			255.8	741	256.2	785	256.2	124	256.2	608	256.2	53			243.9	1062	244.3	1062	244.3	3	184.8	659	244.3	683
261.9	656	262.4	728	262.4	1	262.4	658	262.4	70			255.9	738	256.4	784	256.4	123	256.4	607	256.4	53			244.1	1061	244.5	1060	244.5	3	185	662	244.5	683
262.1	656	262.6	726	262.6	1	262.6	656	262.6	70			256.1	735	256.5	782	256.5	122	256.5	607	256.5	54			244.2	1058	244.7	1059	244.7	3	185.2	664	244.7	684
262.2	656	262.8	724	262.8	1	262.8	653	262.8	70			256.2	732	256.8	781	256.8	120	256.8	606	256.8	54			244.3	1058	244.9	1057	244.9	3	185.3	666	244.9	685
262.4	653	262.9	722	262.9	1	262.9	651	262.9	71			256.4	732	256.9	779	256.9	119	256.9	606	256.9	55			244.5	1058	245.1	1055	245.1	3	185.5	668	245.1	686
262.6	653	263.1	720	263.1	1	263.1	648	263.1	71			256.5	729	257.1	778	257.1	117	257.1	605	257.1	55			244.7	1054	245.5	1054	245.5	3	185.6	670	245.5	687
262.8	653	263.3	718	263.3	1	263.3	646	263.3	71			256.8	729	257.2	776	257.2	116	257.2	605	257.2	56			244.9	1054	245.8	1052	245.8	3	185.7	672	245.8	688
262.9	653	263.5	716	263.5	1	263.5	644	263.5	71			256.9	725	257.4	775	257.4	114	257.4	604	257.4	56			245.1	1051	246	1051	246	3	185.9	674	246	688
263.1	650	263.7	714	263.7	1	263.7	641	263.7	72			257.1	722	257.5	773	257.5	113	257.5	604	257.5	56			245.5	1051	246.1	1049	246.1	3	186.1	676	246.1	689
263.3	649	263.9	712	263.9	1	263.9	639	263.9	72			257.2	722	257.7	772	257.7	112	257.7	603	257.7	57			245.8	1050	246.3	1048	246.3	3	186.2	678	246.3	690
263.5	646	264	710	264	1	264	637	264	72			257.4	719	257.9	770	257.9	110	257.9	603	257.9	57			246	1047	246.5	1046	246.5	3	186.4	680	246.5	691
263.7	646	264.2	708	264.2	1	264.2	634	264.2	73			257.5	716	258	769	258	109	258	602	258	58			246.1	1047	246.7	1044	246.7	2	186.6	682	246.7	692
263.9	646	264.4	706	264.4	1	264.4	632	264.4	73			257.7	713	258.1	767	258.1	108	258.1	602	258.1	58			246.3	1044	246.8	1043	246.8	2	186.7	684	246.8	693
264	643	264.6	703	264.6	1	264.6	630	264.6	73			257.9	713	258.3	766	258.3	106	258.3	601	258.3	59			246.5	1044	246.9	1041	246.9	2	186.8	687	246.9	693
264.2	643	264.9	701	264.9	1	264.9	627	264.9	74			258	710	258.4	764	258.4	105	258.4	600	258.4	59			246.7	1046	247.1	1040	247.1	2	187	689	247.1	694
264.4	643	265	699	265	1	265	625	265	74			258.1	709	258.6	763	258.6	104	258.6	600	258.6	59			246.8	1046	247.2	1038	247.2	2	187.2	690	247.2	695
264.6	639	265.3	697	265.3	0	265.3	622	265.3	74			258.3	706	258.7	761	258.7	102	258.7	599	258.7	60			246.9	1046	247.3	1037	247.3	2	187.3	692	247.3	696
264.9	639	265.4	695	265.4	0	265.4	620	265.4	75			258.4	706	259	760	259	101	259	599	259	60			247.1	1043	247.4	1035	247.4	2	187.5	694	247.4	697
265	639	265.7	693	265.7	0	265.7	618	265.7	75			258.6	703	259.1	759	259.1	100	259.1	598	259.1	61			247.2	1042	247.6	1034	247.6	2	187.7	696	247.6	697
265.3	639	265.8	691	265.8	0	265.8	615	265.8	75			258.7	703	259.2	757	259.2	99	259.2	597	259.2	61			247.3	1038	247.7	1032	247.7	2	187.8	698	247.7	698
265.4	636	266	689	266	0	266	613	266	76			259	697	259.4	756	259.4	97	259.4	597	259.4	62			247.4	1038	247.8	1031	247.8	2	188	700	247.8	699
265.7	636	266.2	687	266.2	0	266.2	611	266.2	76			259.1	700	259.5	755	259.5	96	259.5	596	259.5	62			247.6	1035	247.9	1029	247.9	2	188.2	702	247.9	700
265.8	633	266.4	685	266.4	0	266.4	608	266.4	76			259.2	697	259.7	753	259.7	95	259.7	595	259.7	63			247.7	1034	248.1	1028	248.1	2	188.3	704	248.1	701
266	633	266.5	683	266.5	0	266.5	606	266.5	77			259.4	691	259.8	752	259.8	94	259.8	595	259.8	63			247.8	1034	248.2	1026	248.2	2	188.5	706	248.2	701
266.2	632	266.7	681	266.7	0	266.7	604	266.7	77			259.5	691	260	750	260	93	260	594	260	64			247.9	1031	248.3	1025	248.3	2	188.7	708	248.3	702
266.4	632	266.8	679	266.8	0	266.8	601	266.8	77			259.7	691	260.1	749	260.1	91	260.1	594	260.1	64			248.1	1031	248.4	1023	248.4	2	188.9	710	248.4	703
266.5	629	267	677	267	0	267	599	267	78			259.8	691	260.3	748	260.3	90	260.3	593	260.3	65			248.2	1030	248.6	1022	248.6	2	189.1	712	248.6	704
266.7	629	267.1	675	267.1	0	267.1	597	267.1	78			260	685	260.5	746	260.5	89	260.5	592	260.5	65			248.3	1030	248.7	1020	248.7	2	189.3	713	248.7	705
266.8	629	267.3	673	267.3	0	267.3	594	267.3	78			260.1	685	260.6	745	260.6	88	260.6	592	260.6	66			248.4	1030	248.9	1019	248.9	2	189.4	715	248.9	706
267	629	267.4	671	267.4	0	267.4	592	267.4	79			260.3	688	260.8	744	260.8	87	260.8	591	260.8	66			248.6	1027	249.1	1017	249.1	2	189.6	717	249.1	706
267.1	626	267.6	669	267.6	0	267.6	590	267.6	79			260.5	682	260.9	743	260.9	86	260.9	590	260.9	67			248.7	1023	249.2	1016	249.2	1	189.7	719	249.2	707
267.3	625	267.7	667	267.7	0	267.7	587	267.7	79			260.6	682	261.2	741	261.2	85	261.2	589	261.2	67			248.9	1026	249.4	1014	249.4	1	189.9	720	249.4	708
267.4	625	267.8	665	267.8	0	267.8	585	267.8	80			260.8	679	261.3	740	261.3	84	261.3	589	261.3	68			249.1	1023	249.6	1013	249.6	1	190.1	722	249.6	709
267.6	625	267.9	663	267.9	0	267.9	583	267.9	80			260.9	682	261.5	739	261.5	83	261.5	588	261.5	68			249.2	1020	249.7	1012	249.7	1	190.3	724	249.7	710
267.7	625	268.1	661	268.1	0	268.1	580	268.1	80			261.2	679	261.6	738	261.6	82	261.6	587	261.6	69			249.4	1019	249.9	1010	249.9	1	190.4	726	249.9	710
267.8	625	268.3	659	268.3	0	268.3	578	268.3	81			261.3	673	261.8	736	261.8	80	261.8	587	261.8	69			249.6	1019	250	1009	250	1	190.6	727	250	711
267.9	625	268.4	657	268.4	0	268.4	576	268.4	81			261.5	673	262	735	262	79	262	586	262	70			249.7	1019	250.2	1007	250.2	1	190.8	729	250.2	712
268.1	625	268.6	655	268.6	0	268.6	573	268.6	81			261.6	673	262.1	734	262.1	78	262.1	585	262.1	70			249.9	1016	250.3	1006	250.3	1	190.9	731	250.3	713
268.3	622	268.7	653	268.7	0	268.7	571	268.7	82			261.8	673	262.3	733	262.3	77	262.3	585	262.3	71			250	1015	250.5	1005	250.5	1	191.1	732	250.5	713
268.4	621	268.8	651	268.8	0	268.8	569	268.8	82			262	670	262.5	731	262.5	76	262.5	584	262.5	71			250.2	1015	250.7	1003	250.7	1	191.2	734	250.7	714
268.6	621	269	649	269	0	269	566	269	82			262.1	670	262.6	730	262.6	75	262.6	583	262.6	72			250.3	1015	250.9	1002	250.9	1	191.4	736	250.9	715
268.7	618	269.1	647	269.1	0	269.1	564	269.1	83			262.3	667	262.8	729	262.8	74	262.8	582	262.8	72			250.5	1015	251	1001	251	1	191.5	737	251	716
268.8	618	269.2	645	269.2	0	269.2	562	269.2	83			262.5	662	262.9	728	262.9	73	262.9	582	262.9	73			250.7	1012	251.2	999	251.2	1	191.6	739	251.2	717
269	618	269.4	643	269.4	0	269.4	559	269.4	83			262.6	662	263.2	727	263.2	73	263.2	581	263.2	73			250.9	1008	251.4	998	251.4	1	192	741	251.4	717
269.1	618	269.5	641	269.5	0	269.5	557	269.5	84			262.8	659	263.3	726	263.3	72	263.3	580	263.3	74			251	1005	251.6	997	251.6	1	192.3	742	251.6	718
269.2	618	269.6	639	269.6	0	269.6	555	269.6	84			262.9	659	263.5	724	263.5	71	263.5	579	263.5	74			251.2	1005	251.7	995	251.7	1	192.4	744	251.7	719
269.4	614	269.8	637	269.8	0	269.8	552	269.8	84			263.2	659	263.7	723	263.7	70	263.7	579	263.7	75			251.4	1002	252	994	252	1	192.5	745	252	720
269.5	614	269.9	635	269.9	0	269.9	550	269.9	85			263.3	659	263.9	722	263.9	69	263.9	578	263.9	76			251.6	1001	252.1	993	252.1	1	192.6	747	252.1	721
269.6	614	270.1	633	270.1	0	270.1	548	270.1	85			263.5	659	264	721	264	68	264	577	264	76			251.7	998	252.3	991	252.3	1	192.8	748	252.3	721
269.8	614	270.3	631	270.3	0	270.3	545	270.3	85			263.7	656	264.2	720	264.2	67	264.2	576	264.2	77			252	998	252.5	990	252.5	1	192.9	750	252.5	722
269.9	610	270.5	629	270.5	0	270.5	543	270.5	86			263.9	656	264.4	719	264.4	66	264.4	575	264.4	77			252.1	998	252.7	989	252.7	1	193	751	252.7	723
270.1	610	270.7	627	270.7	0	270.7	541	270.7	86			264	656	264.5	718	264.5	65	264.5	575	264.5	78			252.3	994	252.8	987	252.8	1	193.2	753	252.8	724
270.3	610	270.9	625	270.9	0	270.9	539	270.9	86			264.2	653	264.7	717	264.7	64	264.7	574	264.7	78			252.5	991	252.9	986	252.9	1	193.4	754	252.9	724
270.5	607	271	623	271	0	271	536	271	87			264.4	653	264.9	715	264.9	63	264.9	573	264.9	79			252.7	994	253.1	985	253.1	1	193.5	755	253.1	725
270.7	606	271.2	621	271.2	0	271.2	534	271.2	87			264.5	650	265.1	714	265.1	63	265.1	572	265.1	79			252.8	994	253.3	984	253.3	1	193.7	757	253.3	726
270.9	603	271.4	619	271.4	0	271.4	532	271.4	88			264.7	650	265.3	713	265.3	62	265.3	571	265.3	80			252.9	993	253.4	982	253.4	1	193.8	758	253.4	727
271	603	271.6	617	271.6	0	271.6	529	271.6	88			264.9	650	265.4	712	265.4	61	265.4	571	265.4	81			253.1	993	253.6	981	253.6	1	194	760	253.6	727
271.2	603	271.7	615	271.7	0	271.7	527	271.7	88			265.1	647	265.5	711	265.5	60	265.5	570	265.5	81			253.3	990	253.7	980	253.7	1	194.1	761	253.7	728
271.4	600	271.8	614	271.8	0	271.8	525	271.8	89			265.3	644	265.7	710	265.7	59	265.7	569	265.7	82			253.4	990	253.9	979	253.9	1	194.2	762	253.9	729
271.6	597	272	612	272	0	272	523	272	89			265.4	644	265.8	709	265.8	59	265.8	568	265.8	82			253.6	989	254	977	254	1	194.4	764	254	730
271.7	597	272.2	610	272.2	0	272.2	520	272.2	89			265.5	644	266	708	266	58	266	567	266	83			253.7	986	254.2	976	254.2	1	194.6	765	254.2	731
271.8	593	272.3	608	272.3	0	272.3	518	272.3	90			265.7	644	266.1	707	266.1	57	266.1	566	266.1	84			253.9	986	254.4	975	254.4	1	194.8	766	254.4	731
272	593	272.5	606	272.5	0	272.5	516	272.5	90			265.8	641	266.3	706	266.3	56	266.3	566	266.3	84			254	989	254.5	974	254.5	1	194.9	767	254.5	732
272.2	593	272.6	604	272.6	0	272.6	513	272.6	90			266	638	266.4	705	266.4	55	266.4	565	266.4	85			254.2	988	254.7	973	254.7	1	195.1	769	254.7	733
272.3	590	272.8	602	272.8	0	272.8	511	272.8	91			266.1	638	266.6	704	266.6	55	266.6	564	266.6	85			254.4	985	254.8	972	254.8	1	195.3	770	254.8	734
272.5	590	272.9	600	272.9	0	272.9	509	272.9	91			266.3	641	266.7	703	266.7	54	266.7	563	266.7	86			254.5	985	255	970	255	1	195.4	771	255	734
272.6	587	273.1	598	273.1	0	273.1	507	273.1	92			266.4	638	266.9	702	266.9	53	266.9	562	266.9	87			254.7	985	255.1	969	255.1	1	195.6	772	255.1	735
272.8	587	273.2	597	273.2	0	273.2	504	273.2	92			266.6	638	267	701	267	52	267	561	267	87			254.8	984	255.3	968	255.3	1	195.8	773	255.3	736
272.9	587	273.4	595	273.4	0	273.4	502	273.4	92			266.7	635	267.2	700	267.2	52	267.2	560	267.2	88			255	984	255.5	967	255.5	1	196	775	255.5	737
273.1	586	273.5	593	273.5	0	273.5	500	273.5	93			266.9	634	267.3	699	267.3	51	267.3	560	267.3	89			255.1	981	255.7	966	255.7	1	196.1	776	255.7	737
273.2	586	273.6	591	273.6	0	273.6	498	273.6	93			267	634	267.5	698	267.5	50	267.5	559	267.5	89			255.3	981	255.8	965	255.8	1	196.3	777	255.8	738
273.4	583	273.8	589	273.8	0	273.8	495	273.8	93			267.2	634	267.7	697	267.7	50	267.7	558	267.7	90			255.5	984	256	964	256	0	196.5	778	256	739
273.5	583	273.9	587	273.9	0	273.9	493	273.9	94			267.3	631	267.9	696	267.9	49	267.9	557	267.9	90			255.7	980	255.9	962	255.9	0	196.6	779	255.9	740
273.6	583	274.1	585	274.1	0	274.1	491	274.1	94			267.5	634	268.1	695	268.1	48	268.1	556	268.1	91			255.8	983	255.9	961	255.9	0	196.8	780	255.9	740
273.8	580	274.2	583	274.2	0	274.2	489	274.2	95			267.7	631	268.3	694	268.3	48	268.3	555	268.3	92			256	980	256.1	960	256.1	0	197	781	256.1	741
273.9	580	274.4	582	274.4	0	274.4	487	274.4	95			267.9	631	268.4	694	268.4	47	268.4	554	268.4	92			255.9	980	256.2	959	256.2	0	197.1	782	256.2	742
274.1	579	274.5	580	274.5	0	274.5	484	274.5	95			268.1	628	268.6	693	268.6	46	268.6	553	268.6	93			255.9	979	256.4	958	256.4	0	197.2	783	256.4	742
274.2	576	274.7	578	274.7	0	274.7	482	274.7	96			268.3	628	268.8	692	268.8	46	268.8	552	268.8	94			256.1	979	256.6	957	256.6	0	197.4	784	256.6	743
274.4	576	274.8	576	274.8	0	274.8	480	274.8	96			268.4	628	269	691	269	45	269	551	269	94			256.2	979	256.8	956	256.8	0	197.5	785	256.8	744
274.5	576	275	574	275	0	275	478	275	97			268.6	628	269.2	690	269.2	44	269.2	551	269.2	95			256.4	976	256.9	955	256.9	0	197.7	786	256.9	745
274.7	573	275.1	573	275.1	0	275.1	476	275.1	97			268.8	628	269.3	689	269.3	44	269.3	550	269.3	96			256.6	975	257.1	954	257.1	0	197.9	787	257.1	745
274.8	570	275.3	571	275.3	0	275.3	473	275.3	97			269	625	269.5	688	269.5	43	269.5	549	269.5	96			256.8	975	257.2	953	257.2	0	198.1	788	257.2	746
275	570	275.4	569	275.4	0	275.4	471	275.4	98			269.2	625	269.7	687	269.7	43	269.7	548	269.7	97			256.9	975	257.4	952	257.4	0	198.2	789	257.4	747
275.1	570	275.7	567	275.7	0	275.7	469	275.7	98			269.3	625	269.9	686	269.9	42	269.9	547	269.9	98			257.1	975	257.5	951	257.5	0	198.3	790	257.5	748
275.3	566	275.8	565	275.8	0	275.8	467	275.8	98			269.5	622	270	686	270	41	270	546	270	98			257.2	974	257.7	950	257.7	0	198.5	790	257.7	748
275.4	566	276	564	276	0	276	465	276	99			269.7	625	270.2	685	270.2	41	270.2	545	270.2	99			257.4	974	257.9	949	257.9	0	198.6	791	257.9	749
275.7	566	276.2	562	276.2	0	276.2	462	276.2	99			269.9	625	270.3	684	270.3	40	270.3	544	270.3	100			257.5	977	258	948	258	0	198.7	792	258	750
275.8	563	276.4	560	276.4	0	276.4	460	276.4	100			270	625	270.5	683	270.5	40	270.5	543	270.5	100			257.7	974	258.2	947	258.2	0	198.9	793	258.2	750
276	563	276.5	558	276.5	0	276.5	458	276.5	100			270.2	622	270.7	682	270.7	39	270.7	542	270.7	101			257.9	973	258.4	946	258.4	0	199.1	794	258.4	751
276.2	563	276.7	556	276.7	0	276.7	456	276.7	100			270.3	622	270.9	681	270.9	38	270.9	541	270.9	102			258	973	258.6	945	258.6	0	199.3	794	258.6	752
276.4	560	276.9	555	276.9	0	276.9	454	276.9	101			270.5	622	271	681	271	38	271	540	271	103			258.2	970	258.8	944	258.8	0	199.4	795	258.8	753
276.5	559	277	553	277	0	277	452	277	101			270.7	622	271.2	680	271.2	37	271.2	539	271.2	103			258.4	973	259	943	259	0	199.6	796	259	753
276.7	559	277.2	551	277.2	0	277.2	449	277.2	102			270.9	619	271.3	679	271.3	37	271.3	538	271.3	104			258.6	969	259.1	942	259.1	0	199.7	796	259.1	754
276.9	559	277.4	549	277.4	0	277.4	447	277.4	102			271	622	271.5	678	271.5	36	271.5	537	271.5	105			258.8	969	259.3	941	259.3	0	199.9	797	259.3	755
277	556	277.6	548	277.6	0	277.6	445	277.6	102			271.2	622	271.7	677	271.7	36	271.7	536	271.7	105			259	966	259.4	940	259.4	0	200.1	798	259.4	755
277.2	556	277.8	546	277.8	0	277.8	443	277.8	103			271.3	619	271.8	677	271.8	35	271.8	535	271.8	106			259.1	966	259.6	939	259.6	0	200.3	798	259.6	756
277.4	556	277.9	544	277.9	0	277.9	441	277.9	103			271.5	619	272	676	272	35	272	534	272	107			259.3	961	259.8	938	259.8	0	200.4	799	259.8	757
277.6	553	278.1	542	278.1	0	278.1	439	278.1	104			271.7	618	272.1	675	272.1	34	272.1	533	272.1	108			259.4	961	259.9	937	259.9	0	200.6	799	259.9	758
277.8	553	278.3	541	278.3	0	278.3	437	278.3	104			271.8	618	272.3	674	272.3	34	272.3	532	272.3	108			259.6	961	260	936	260	0	200.8	800	260	758
277.9	552	278.4	539	278.4	0	278.4	434	278.4	105			272	618	272.4	674	272.4	33	272.4	531	272.4	109			259.8	965	260.2	935	260.2	0	200.9	801	260.2	759
278.1	549	278.6	537	278.6	0	278.6	432	278.6	105			272.1	618	272.5	673	272.5	33	272.5	530	272.5	110			259.9	961	260.3	935	260.3	0	201	801	260.3	760
278.3	549	278.7	536	278.7	0	278.7	430	278.7	105			272.3	615	272.7	672	272.7	32	272.7	529	272.7	111			260	960	260.5	934	260.5	0	201.2	802	260.5	760
278.4	549	278.9	534	278.9	0	278.9	428	278.9	106			272.4	618	272.8	671	272.8	32	272.8	528	272.8	111			260.2	957	260.6	933	260.6	0	201.3	802	260.6	761
278.6	549	279.1	532	279.1	0	279.1	426	279.1	106			272.5	618	273	671	273	31	273	527	273	112			260.3	954	260.8	932	260.8	0	201.5	802	260.8	762
278.7	545	279.2	531	279.2	0	279.2	424	279.2	107			272.7	618	273.2	670	273.2	31	273.2	526	273.2	113			260.5	954	260.9	931	260.9	0	201.6	803	260.9	762
278.9	545	279.4	529	279.4	0	279.4	422	279.4	107			272.8	618	273.3	669	273.3	30	273.3	525	273.3	114			260.6	956	261	930	261	0	201.8	803	261	763
279.1	544	279.6	527	279.6	0	279.6	420	279.6	107			273	618	273.5	668	273.5	30	273.5	524	273.5	114			260.8	956	261.2	929	261.2	0	202	804	261.2	764
279.2	544	279.8	526	279.8	0	279.8	418	279.8	108			273.2	618	273.6	668	273.6	30	273.6	523	273.6	115			260.9	953	261.4	929	261.4	0	202.1	804	261.4	764
279.4	541	279.9	524	279.9	0	279.9	416	279.9	108			273.3	615	273.8	667	273.8	29	273.8	522	273.8	116			261	953	261.6	928	261.6	0	202.3	804	261.6	765
279.6	541	280.1	522	280.1	0	280.1	414	280.1	109			273.5	615	274	666	274	29	274	521	274	117			261.2	952	261.7	927	261.7	0	202.5	805	261.7	766
279.8	541	280.3	521	280.3	0	280.3	411	280.3	109			273.6	615	274.2	666	274.2	28	274.2	520	274.2	118			261.4	952	261.8	926	261.8	0	202.6	805	261.8	766
279.9	541	280.4	519	280.4	0	280.4	409	280.4	110			273.8	615	274.3	665	274.3	28	274.3	519	274.3	118			261.6	952	262	925	262	0	202.9	805	262	767
280.1	538	280.6	517	280.6	0	280.6	407	280.6	110			274	615	274.5	664	274.5	27	274.5	518	274.5	119			261.7	949	262.2	924	262.2	0	203	805	262.2	768
280.3	538	280.7	516	280.7	0	280.7	405	280.7	110			274.2	615	274.6	664	274.6	27	274.6	517	274.6	120			261.8	948	262.4	924	262.4	0	203.2	806	262.4	768
280.4	537	280.9	514	280.9	0	280.9	403	280.9	111			274.3	615	274.8	663	274.8	27	274.8	516	274.8	121			262	948	262.6	923	262.6	0	203.3	806	262.6	769
280.6	537	281	513	281	0	281	401	281	111			274.5	612	275	662	275	26	275	514	275	122			262.2	948	262.8	922	262.8	0	203.5	806	262.8	770
280.7	534	281.1	511	281.1	0	281.1	399	281.1	112			274.6	618	275.1	662	275.1	26	275.1	513	275.1	122			262.4	945	262.9	921	262.9	0	203.7	806	262.9	770
280.9	534	281.3	509	281.3	0	281.3	397	281.3	112			274.8	615	275.3	661	275.3	25	275.3	512	275.3	123			262.6	944	263.1	921	263.1	0	203.8	806	263.1	771
281	534	281.4	508	281.4	0	281.4	395	281.4	113			275	615	275.5	660	275.5	25	275.5	511	275.5	124			262.8	944	263.2	920	263.2	0	204	807	263.2	772
281.1	531	281.6	506	281.6	0	281.6	393	281.6	113			275.1	618	275.7	660	275.7	25	275.7	510	275.7	125			262.9	944	263.4	919	263.4	0	204.2	807	263.4	772
281.3	534	281.7	505	281.7	0	281.7	391	281.7	113			275.3	618	275.8	659	275.8	24	275.8	509	275.8	126			263.1	944	263.6	918	263.6	0	204.3	807	263.6	773
281.4	530	281.8	503	281.8	0	281.8	389	281.8	114			275.5	615	275.9	658	275.9	24	275.9	508	275.9	127			263.2	943	263.8	918	263.8	0	204.5	807	263.8	774
281.6	530	282	501	282	0	282	387	282	114			275.7	618	276.1	658	276.1	24	276.1	507	276.1	127			263.4	943	263.9	917	263.9	0	204.6	807	263.9	774
281.7	530	282.1	500	282.1	0	282.1	385	282.1	115			275.8	615	276.2	657	276.2	23	276.2	506	276.2	128			263.6	943	264.1	916	264.1	0	204.8	807	264.1	775
281.8	530	282.3	498	282.3	0	282.3	383	282.3	115			275.9	614	276.4	657	276.4	23	276.4	505	276.4	129			263.8	943	264.2	916	264.2	0	204.9	807	264.2	776
282	527	282.5	497	282.5	0	282.5	381	282.5	116			276.1	614	276.5	656	276.5	23	276.5	504	276.5	130			263.9	939	264.4	915	264.4	0	205.1	807	264.4	776
282.1	527	282.6	495	282.6	0	282.6	379	282.6	116			276.2	614	276.7	655	276.7	22	276.7	503	276.7	131			264.1	936	264.5	914	264.5	0	205.3	807	264.5	777
282.3	527	282.8	494	282.8	0	282.8	377	282.8	117			276.4	614	276.9	655	276.9	22	276.9	501	276.9	132			264.2	936	264.7	914	264.7	0	205.4	807	264.7	778
282.5	526	282.9	492	282.9	0	282.9	375	282.9	117			276.5	614	277.1	654	277.1	22	277.1	500	277.1	132			264.4	939	264.9	913	264.9	0	205.6	807	264.9	778
282.6	526	283.1	491	283.1	0	283.1	373	283.1	117			276.7	611	277.3	654	277.3	21	277.3	499	277.3	133			264.5	936	265.1	912	265.1	0	205.7	807	265.1	779
282.8	523	283.3	489	283.3	0	283.3	371	283.3	118			276.9	614	277.4	653	277.4	21	277.4	498	277.4	134			264.7	935	265.2	912	265.2	0	205.9	807	265.2	780
282.9	523	283.5	488	283.5	0	283.5	369	283.5	118			277.1	611	277.7	653	277.7	21	277.7	497	277.7	135			264.9	932	265.4	911	265.4	0	206	806	265.4	780
283.1	523	283.7	486	283.7	0	283.7	367	283.7	119			277.3	614	277.8	652	277.8	20	277.8	496	277.8	136			265.1	932	265.5	910	265.5	0	206.1	806	265.5	781
283.3	523	283.9	485	283.9	0	283.9	365	283.9	119			277.4	614	278.1	652	278.1	20	278.1	495	278.1	137			265.2	932	265.8	910	265.8	0	206.3	806	265.8	782
283.5	520	284.1	483	284.1	0	284.1	363	284.1	120			277.7	611	278.2	651	278.2	20	278.2	494	278.2	138			265.4	931	265.9	909	265.9	0	206.4	806	265.9	782
283.7	520	284.2	482	284.2	0	284.2	361	284.2	120			277.8	611	278.4	650	278.4	19	278.4	492	278.4	139			265.5	925	266.1	908	266.1	0	206.6	806	266.1	783
283.9	519	284.4	480	284.4	0	284.4	360	284.4	121			278.1	611	278.5	650	278.5	19	278.5	491	278.5	140			265.8	925	266.3	908	266.3	0	206.8	805	266.3	783
284.1	519	284.6	479	284.6	0	284.6	358	284.6	121			278.2	611	278.7	649	278.7	19	278.7	490	278.7	140			265.9	925	266.4	907	266.4	0	206.9	805	266.4	784
284.2	516	284.8	477	284.8	0	284.8	356	284.8	122			278.4	611	278.9	649	278.9	18	278.9	489	278.9	141			266.1	927	266.6	907	266.6	0	207.1	805	266.6	785
284.4	516	285	476	285	0	285	354	285	122			278.5	611	279	648	279	18	279	488	279	142			266.3	924	266.7	906	266.7	0	207.2	804	266.7	785
284.6	516	285.2	474	285.2	0	285.2	352	285.2	123			278.7	611	279.2	648	279.2	18	279.2	487	279.2	143			266.4	924	266.9	905	266.9	0	207.5	804	266.9	786
284.8	513	285.4	473	285.4	0	285.4	350	285.4	123			278.9	614	279.4	647	279.4	18	279.4	486	279.4	144			266.6	924	267	905	267	0	207.6	804	267	787
285	513	285.5	472	285.5	0	285.5	348	285.5	123			279	611	279.5	647	279.5	17	279.5	485	279.5	145			266.7	926	267.2	904	267.2	0	207.8	803	267.2	787
285.2	512	285.7	470	285.7	0	285.7	346	285.7	124			279.2	611	279.6	646	279.6	17	279.6	483	279.6	146			266.9	926	267.3	904	267.3	0	207.9	803	267.3	788
285.4	509	285.8	469	285.8	0	285.8	344	285.8	124			279.4	614	279.8	646	279.8	17	279.8	482	279.8	147			267	926	267.5	903	267.5	0	208.1	803	267.5	788
285.5	509	286	467	286	0	286	342	286	125			279.5	611	280	645	280	16	280	481	280	148			267.2	926	267.6	902	267.6	0	208.2	802	267.6	789
285.7	509	286.2	466	286.2	0	286.2	341	286.2	125			279.6	611	280.1	645	280.1	16	280.1	480	280.1	149			267.3	925	267.7	902	267.7	0	208.4	802	267.7	790
285.8	509	286.3	464	286.3	0	286.3	339	286.3	126			279.8	611	280.3	644	280.3	16	280.3	479	280.3	150			267.5	925	267.9	901	267.9	0	208.6	801	267.9	790
286	509	286.5	463	286.5	0	286.5	337	286.5	126			280	611	280.4	644	280.4	16	280.4	478	280.4	151			267.6	928	268.1	901	268.1	0	208.8	801	268.1	791
286.2	506	286.7	462	286.7	0	286.7	335	286.7	127			280.1	614	280.6	644	280.6	15	280.6	476	280.6	152			267.7	928	268.2	900	268.2	0	209	800	268.2	791
286.3	506	286.9	460	286.9	0	286.9	333	286.9	127			280.3	617	280.7	643	280.7	15	280.7	475	280.7	153			267.9	924	268.3	900	268.3	0	209.1	800	268.3	792
286.5	505	287	459	287	0	287	331	287	128			280.4	614	280.9	643	280.9	15	280.9	474	280.9	154			268.1	927	268.5	899	268.5	0	209.3	799	268.5	793
286.7	505	287.2	458	287.2	0	287.2	329	287.2	128			280.6	610	281	642	281	15	281	473	281	155			268.2	924	268.7	899	268.7	0	209.5	798	268.7	793
286.9	505	287.3	456	287.3	0	287.3	328	287.3	129			280.7	613	281.1	642	281.1	14	281.1	472	281.1	156			268.3	924	268.8	898	268.8	0	209.6	798	268.8	794
287	505	287.5	455	287.5	0	287.5	326	287.5	129			280.9	613	281.3	641	281.3	14	281.3	471	281.3	157			268.5	923	269	898	269	0	209.8	797	269	794
287.2	505	287.6	454	287.6	0	287.6	324	287.6	130			281	613	281.5	641	281.5	14	281.5	469	281.5	158			268.7	920	269.1	897	269.1	0	210	797	269.1	795
287.3	502	287.7	452	287.7	0	287.7	322	287.7	130			281.1	613	281.6	641	281.6	14	281.6	468	281.6	159			268.8	920	269.3	897	269.3	0	210.1	796	269.3	796
287.5	505	287.9	451	287.9	0	287.9	320	287.9	131			281.3	613	281.8	640	281.8	14	281.8	467	281.8	160			269	920	269.5	896	269.5	0	210.3	795	269.5	796
287.6	501	288	450	288	0	288	318	288	131			281.5	613	282	640	282	13	282	466	282	161			269.1	920	269.6	896	269.6	0	210.4	794	269.6	797
287.7	501	288.1	448	288.1	0	288.1	317	288.1	132			281.6	613	282.2	639	282.2	13	282.2	465	282.2	162			269.3	919	269.8	895	269.8	0	210.5	794	269.8	797
287.9	501	288.2	447	288.2	0	288.2	315	288.2	132			281.8	613	282.4	639	282.4	13	282.4	463	282.4	163			269.5	919	270	895	270	0	210.7	793	270	798
288	501	288.4	446	288.4	0	288.4	313	288.4	133			282	613	282.6	639	282.6	13	282.6	462	282.6	164			269.6	919	270.1	895	270.1	0	210.8	792	270.1	798
288.1	501	288.5	444	288.5	0	288.5	311	288.5	133			282.2	613	282.8	638	282.8	13	282.8	461	282.8	165			269.8	919	270.3	894	270.3	0	211	791	270.3	799
288.2	501	288.6	443	288.6	0	288.6	310	288.6	134			282.4	613	282.9	638	282.9	12	282.9	460	282.9	166			270	918	270.5	894	270.5	0	211.2	791	270.5	800
288.4	501	288.8	442	288.8	0	288.8	308	288.8	134			282.6	610	283.1	638	283.1	12	283.1	459	283.1	167			270.1	918	270.7	893	270.7	0	211.3	790	270.7	800
288.5	498	288.9	441	288.9	0	288.9	306	288.9	135			282.8	613	283.3	637	283.3	12	283.3	458	283.3	168			270.3	918	270.9	893	270.9	0	211.5	789	270.9	801
288.6	497	289.1	439	289.1	0	289.1	304	289.1	135			282.9	613	283.5	637	283.5	12	283.5	456	283.5	169			270.5	918	271.1	892	271.1	0	211.6	788	271.1	801
288.8	497	289.2	438	289.2	0	289.2	303	289.2	136			283.1	613	283.6	636	283.6	12	283.6	455	283.6	170			270.7	917	271.3	892	271.3	0	211.7	787	271.3	802
288.9	497	289.4	437	289.4	0	289.4	301	289.4	136			283.3	613	283.8	636	283.8	11	283.8	454	283.8	171			270.9	914	271.4	892	271.4	0	211.9	786	271.4	802
289.1	497	289.6	436	289.6	0	289.6	299	289.6	137			283.5	613	284	636	284	11	284	453	284	172			271.1	914	271.6	891	271.6	0	212	785	271.6	803
289.2	494	289.7	434	289.7	0	289.7	297	289.7	137			283.6	613	284.2	635	284.2	11	284.2	451	284.2	173			271.3	914	271.8	891	271.8	0	212.2	784	271.8	804
289.4	494	289.9	433	289.9	0	289.9	296	289.9	138			283.8	613	284.3	635	284.3	11	284.3	450	284.3	174			271.4	913	271.9	890	271.9	0	212.3	783	271.9	804
289.6	497	290	432	290	0	290	294	290	138			284	613	284.5	635	284.5	11	284.5	449	284.5	175			271.6	910	272.1	890	272.1	0	212.5	782	272.1	805
289.7	493	290.2	431	290.2	0	290.2	292	290.2	139			284.2	613	284.7	635	284.7	10	284.7	448	284.7	176			271.8	910	272.2	890	272.2	0	212.6	781	272.2	805
289.9	493	290.3	430	290.3	0	290.3	290	290.3	139			284.3	613	284.8	634	284.8	10	284.8	447	284.8	177			271.9	907	272.4	889	272.4	0	212.8	780	272.4	806
290	493	290.5	428	290.5	0	290.5	289	290.5	140			284.5	613	285	634	285	10	285	445	285	178			272.1	909	272.6	889	272.6	0	212.9	779	272.6	806
290.2	490	290.6	427	290.6	0	290.6	287	290.6	140			284.7	616	285.2	634	285.2	10	285.2	444	285.2	179			272.2	909	272.8	889	272.8	0	213.1	778	272.8	807
290.3	490	290.8	426	290.8	0	290.8	285	290.8	141			284.8	616	285.3	633	285.3	10	285.3	443	285.3	181			272.4	909	272.9	888	272.9	0	213.4	777	272.9	807
290.5	490	291	425	291	0	291	284	291	141			285	616	285.4	633	285.4	10	285.4	442	285.4	182			272.6	909	273.2	888	273.2	0	213.7	776	273.2	808
290.6	490	291.1	424	291.1	0	291.1	282	291.1	142			285.2	615	285.6	633	285.6	9	285.6	441	285.6	183			272.8	908	273.3	888	273.3	0	213.9	775	273.3	808
290.8	487	291.3	423	291.3	0	291.3	280	291.3	142			285.3	615	285.7	633	285.7	9	285.7	439	285.7	184			272.9	908	273.5	887	273.5	0	214	774	273.5	809
291	486	291.4	421	291.4	0	291.4	279	291.4	143			285.4	615	285.9	632	285.9	9	285.9	438	285.9	185			273.2	908	273.6	887	273.6	0	214.2	773	273.6	810
291.1	486	291.6	420	291.6	0	291.6	277	291.6	143			285.6	618	286.1	632	286.1	9	286.1	437	286.1	186			273.3	911	273.8	887	273.8	0	214.4	771	273.8	810
291.3	486	291.8	419	291.8	0	291.8	275	291.8	144			285.7	615	286.2	632	286.2	9	286.2	436	286.2	187			273.5	910	273.9	886	273.9	0	214.5	770	273.9	811
291.4	486	291.9	418	291.9	0	291.9	274	291.9	144			285.9	615	286.3	632	286.3	9	286.3	434	286.3	188			273.6	910	274	886	274	0	214.7	769	274	811
291.6	486	292.1	417	292.1	0	292.1	272	292.1	145			286.1	615	286.5	631	286.5	9	286.5	433	286.5	190			273.8	910	274.2	886	274.2	0	214.9	768	274.2	812
291.8	483	292.3	416	292.3	0	292.3	270	292.3	145			286.2	615	286.7	631	286.7	8	286.7	432	286.7	191			273.9	910	274.3	885	274.3	0	215	767	274.3	812
291.9	483	292.4	415	292.4	0	292.4	269	292.4	146			286.3	618	286.8	631	286.8	8	286.8	431	286.8	192			274	913	274.5	885	274.5	0	215.2	765	274.5	813
292.1	482	292.6	414	292.6	0	292.6	267	292.6	146			286.5	618	287	631	287	8	287	430	287	193			274.2	912	274.7	885	274.7	0	215.3	764	274.7	813
292.3	482	292.8	413	292.8	0	292.8	266	292.8	147			286.7	621	287.1	630	287.1	8	287.1	428	287.1	194			274.3	909	274.8	884	274.8	0	215.4	763	274.8	814
292.4	482	292.7	411	292.7	0	292.7	264	292.7	147			286.8	621	287.3	630	287.3	8	287.3	427	287.3	195			274.5	909	274.9	884	274.9	0	215.6	761	274.9	814
292.6	482	292.9	410	292.9	0	292.9	262	292.9	148			287	621	287.4	630	287.4	8	287.4	426	287.4	196			274.7	909	275.1	884	275.1	0	215.7	760	275.1	815
292.8	482	293.1	409	293.1	0	293.1	261	293.1	148			287.1	621	287.6	630	287.6	8	287.6	425	287.6	198			274.8	908	275.2	884	275.2	0	215.9	759	275.2	815
292.7	479	293.2	408	293.2	0	293.2	259	293.2	149			287.3	621	287.7	630	287.7	7	287.7	423	287.7	199			274.9	911	275.4	883	275.4	0	216.1	757	275.4	816
292.9	479	293.4	407	293.4	0	293.4	258	293.4	150			287.4	621	287.9	629	287.9	7	287.9	422	287.9	200			275.1	911	275.6	883	275.6	0	216.3	756	275.6	816
293.1	479	293.6	406	293.6	0	293.6	256	293.6	150			287.6	621	288	629	288	7	288	421	288	201			275.2	911	275.8	883	275.8	0	216.4	754	275.8	817
293.2	478	293.7	405	293.7	0	293.7	255	293.7	151			287.7	621	288.2	629	288.2	7	288.2	420	288.2	202			275.4	910	275.9	883	275.9	0	216.6	753	275.9	817
293.4	475	293.9	404	293.9	0	293.9	253	293.9	151			287.9	621	288.4	629	288.4	7	288.4	418	288.4	204			275.6	910	276.1	882	276.1	0	216.8	752	276.1	818
293.6	475	294	403	294	0	294	251	294	152			288	621	288.6	629	288.6	7	288.6	417	288.6	205			275.8	913	276.3	882	276.3	0	217	750	276.3	818
293.7	475	294.2	402	294.2	0	294.2	250	294.2	152			288.2	621	288.7	629	288.7	7	288.7	416	288.7	206			275.9	910	276.5	882	276.5	0	217.1	749	276.5	819
293.9	475	294.3	401	294.3	0	294.3	248	294.3	153			288.4	624	288.9	628	288.9	7	288.9	415	288.9	207			276.1	909	276.5	882	276.5	0	217.4	747	276.5	819
294	475	294.5	400	294.5	0	294.5	247	294.5	153			288.6	621	289.1	628	289.1	6	289.1	413	289.1	208			276.3	912	276.8	881	276.8	0	217.5	746	276.8	820
294.2	475	294.7	399	294.7	0	294.7	245	294.7	154			288.7	621	289.2	628	289.2	6	289.2	412	289.2	210			276.5	912	276.9	881	276.9	0	217.7	744	276.9	820
294.3	474	294.8	398	294.8	0	294.8	244	294.8	154			288.9	624	289.5	628	289.5	6	289.5	411	289.5	211			276.5	909	277.1	881	277.1	0	217.9	743	277.1	821
294.5	470	294.9	397	294.9	0	294.9	242	294.9	155			289.1	624	289.6	628	289.6	6	289.6	410	289.6	212			276.8	905	277.2	881	277.2	0	218.1	741	277.2	821
294.7	470	295.1	396	295.1	0	295.1	241	295.1	156			289.2	621	289.8	628	289.8	6	289.8	408	289.8	213			276.9	905	277.4	880	277.4	0	218.3	739	277.4	822
294.8	470	295.2	395	295.2	0	295.2	239	295.2	156			289.5	623	289.9	628	289.9	6	289.9	407	289.9	215			277.1	905	277.6	880	277.6	0	218.5	738	277.6	822
294.9	470	295.4	394	295.4	0	295.4	238	295.4	157			289.6	623	290.1	628	290.1	6	290.1	406	290.1	216			277.2	908	277.8	880	277.8	0	218.6	736	277.8	823
295.1	470	295.5	393	295.5	0	295.5	236	295.5	157			289.8	620	290.2	628	290.2	6	290.2	405	290.2	217			277.4	907	277.9	880	277.9	0	218.7	735	277.9	823
295.2	470	295.7	392	295.7	0	295.7	235	295.7	158			289.9	620	290.5	627	290.5	6	290.5	403	290.5	218			277.6	910	278.1	880	278.1	0	218.9	733	278.1	824
295.4	470	295.8	392	295.8	0	295.8	233	295.8	158			290.1	623	290.6	627	290.6	6	290.6	402	290.6	220			277.8	907	278.3	879	278.3	0	219.1	731	278.3	824
295.5	469	296	391	296	0	296	232	296	159			290.2	623	290.7	627	290.7	5	290.7	401	290.7	221			277.9	907	278.5	879	278.5	0	219.2	730	278.5	825
295.7	469	296.2	390	296.2	0	296.2	230	296.2	159			290.5	626	290.9	627	290.9	5	290.9	400	290.9	222			278.1	906	278.6	879	278.6	0	219.4	728	278.6	825
295.8	466	296.3	389	296.3	0	296.3	229	296.3	160			290.6	626	291.1	627	291.1	5	291.1	398	291.1	223			278.3	906	278.7	879	278.7	0	219.5	726	278.7	825
296	466	296.5	388	296.5	0	296.5	227	296.5	161			290.7	623	291.2	627	291.2	5	291.2	397	291.2	225			278.5	906	278.9	879	278.9	0	219.7	724	278.9	826
296.2	466	296.7	387	296.7	0	296.7	226	296.7	161			290.9	626	291.4	627	291.4	5	291.4	396	291.4	226			278.6	906	279.1	879	279.1	0	219.8	723	279.1	826
296.3	466	296.9	386	296.9	0	296.9	224	296.9	162			291.1	626	291.5	627	291.5	5	291.5	395	291.5	227			278.7	906	279.2	878	279.2	0	220	721	279.2	827
296.5	466	297	385	297	0	297	223	297	162			291.2	629	291.7	627	291.7	5	291.7	393	291.7	229			278.9	905	279.4	878	279.4	0	220.1	719	279.4	827
296.7	465	297.2	384	297.2	0	297.2	222	297.2	163			291.4	626	291.8	627	291.8	5	291.8	392	291.8	230			279.1	905	279.6	878	279.6	0	220.3	717	279.6	828
296.9	462	297.4	384	297.4	0	297.4	220	297.4	163			291.5	626	292.1	627	292.1	5	292.1	391	292.1	231			279.2	905	279.8	878	279.8	0	220.4	716	279.8	828
297	465	297.7	383	297.7	0	297.7	219	297.7	164			291.7	629	292.2	627	292.2	5	292.2	390	292.2	233			279.4	908	280	878	280	0	220.6	714	280	829
297.2	462	297.8	382	297.8	0	297.8	217	297.8	165			291.8	629	292.4	627	292.4	5	292.4	388	292.4	234			279.6	907	280.2	878	280.2	0	220.7	712	280.2	829
297.4	462	298.1	381	298.1	0	298.1	216	298.1	165			292.1	629	292.4	627	292.4	4	292.4	387	292.4	235			279.8	910	280.3	877	280.3	0	220.9	710	280.3	830
297.7	462	298.3	380	298.3	0	298.3	215	298.3	166			292.2	629	292.6	627	292.6	4	292.6	386	292.6	237			280	907	280.5	877	280.5	0	221.1	708	280.5	830
297.8	462	298.4	379	298.4	0	298.4	213	298.4	166			292.4	632	292.7	627	292.7	4	292.7	385	292.7	238			280.2	907	280.6	877	280.6	0	221.2	706	280.6	830
298.1	462	298.6	379	298.6	0	298.6	212	298.6	167			292.4	632	292.8	627	292.8	4	292.8	383	292.8	239			280.3	906	280.7	877	280.7	0	221.4	705	280.7	831
298.3	461	298.8	378	298.8	0	298.8	210	298.8	167			292.6	632	292.8	627	292.8	4	292.8	382	292.8	241			280.5	906	280.9	877	280.9	0	221.6	703	280.9	831
298.4	461	298.9	377	298.9	0	298.9	209	298.9	168			292.7	632	292.9	627	292.9	4	292.9	381	292.9	242			280.6	906	281.1	877	281.1	0	221.8	701	281.1	832
298.6	461	299.1	376	299.1	0	299.1	208	299.1	169			292.8	632	293	627	293	4	293	380	293	243			280.7	906	281.2	877	281.2	0	221.9	699	281.2	832
298.8	461	299.3	375	299.3	0	299.3	206	299.3	169			292.8	629	293.2	627	293.2	4	293.2	378	293.2	245			280.9	905	281.3	877	281.3	0	222.1	697	281.3	833
298.9	458	299.5	375	299.5	0	299.5	205	299.5	170			292.9	632	293.3	627	293.3	4	293.3	377	293.3	246			281.1	902	281.5	876	281.5	0	222.3	695	281.5	833
299.1	458	299.6	374	299.6	0	299.6	204	299.6	170			293	632	293.5	627	293.5	4	293.5	376	293.5	247			281.2	902	281.6	876	281.6	0	222.5	693	281.6	833
299.3	458	299.8	373	299.8	0	299.8	202	299.8	171			293.2	635	293.6	627	293.6	4	293.6	375	293.6	249			281.3	905	281.8	876	281.8	0	222.7	691	281.8	834
299.5	460	299.9	372	299.9	0	299.9	201	299.9	172			293.3	638	293.7	627	293.7	4	293.7	373	293.7	250			281.5	901	281.9	876	281.9	0	222.8	689	281.9	834
299.6	457	300.1	372	300.1	0	300.1	200	300.1	172			293.5	637	293.8	627	293.8	4	293.8	372	293.8	252			281.6	904	282.1	876	282.1	0	223	687	282.1	835
299.8	457	300.3	371	300.3	0	300.3	198	300.3	173			293.6	637	294	627	294	4	294	371	294	253			281.8	901	282.2	876	282.2	0	223.2	685	282.2	835
299.9	457	300.4	370	300.4	0	300.4	197	300.4	173			293.7	640	294.1	627	294.1	3	294.1	370	294.1	254			281.9	904	282.3	876	282.3	0	223.4	683	282.3	835
300.1	457	300.6	369	300.6	0	300.6	196	300.6	174			293.8	640	294.3	628	294.3	3	294.3	368	294.3	256			282.1	900	282.5	876	282.5	0	223.6	681	282.5	836
300.3	457	300.8	369	300.8	0	300.8	194	300.8	174			294	637	294.4	628	294.4	3	294.4	367	294.4	257			282.2	900	282.7	876	282.7	0	223.8	679	282.7	836
300.4	457	300.9	368	300.9	0	300.9	193	300.9	175			294.1	640	294.6	628	294.6	3	294.6	366	294.6	259			282.3	900	282.8	875	282.8	0	224	677	282.8	837
300.6	457	301.1	367	301.1	0	301.1	192	301.1	176			294.3	640	294.7	628	294.7	3	294.7	365	294.7	260			282.5	900	283	875	283	0	224.2	675	283	837
300.8	456	301.3	367	301.3	0	301.3	190	301.3	176			294.4	640	294.9	628	294.9	3	294.9	363	294.9	261			282.7	899	283.1	875	283.1	0	224.4	673	283.1	837
300.9	456	301.5	366	301.5	0	301.5	189	301.5	177			294.6	640	295	628	295	3	295	362	295	263			282.8	899	283.3	875	283.3	0	224.5	671	283.3	838
301.1	456	301.6	365	301.6	0	301.6	188	301.6	177			294.7	640	295.2	628	295.2	3	295.2	361	295.2	264			283	896	283.5	875	283.5	0	224.7	668	283.5	838
301.3	459	301.8	365	301.8	0	301.8	187	301.8	178			294.9	643	295.4	628	295.4	3	295.4	360	295.4	266			283.1	899	283.6	875	283.6	0	224.9	666	283.6	839
301.5	456	301.9	364	301.9	0	301.9	185	301.9	179			295	643	295.5	629	295.5	3	295.5	358	295.5	267			283.3	896	283.8	875	283.8	0	225	664	283.8	839
301.6	456	302.1	363	302.1	0	302.1	184	302.1	179			295.2	643	295.7	629	295.7	3	295.7	357	295.7	269			283.5	895	284	875	284	0	225.2	662	284	839
301.8	459	302.3	363	302.3	0	302.3	183	302.3	180			295.4	643	295.9	629	295.9	3	295.9	356	295.9	270			283.6	895	284.1	875	284.1	0	225.4	660	284.1	840
301.9	455	302.5	362	302.5	0	302.5	182	302.5	181			295.5	643	296.1	629	296.1	3	296.1	355	296.1	272			283.8	898	284.3	875	284.3	0	225.5	658	284.3	840
302.1	455	302.6	361	302.6	0	302.6	180	302.6	181			295.7	643	296.3	629	296.3	3	296.3	353	296.3	273			284	895	284.4	875	284.4	0	225.7	656	284.4	841
302.3	458	302.8	361	302.8	0	302.8	179	302.8	182			295.9	646	296.5	629	296.5	3	296.5	352	296.5	275			284.1	894	284.7	875	284.7	0	225.8	653	284.7	841
302.5	458	303	360	303	0	303	178	303	182			296.1	643	296.7	630	296.7	3	296.7	351	296.7	276			284.3	891	284.8	875	284.8	0	226	651	284.8	841
302.6	455	303.2	360	303.2	0	303.2	177	303.2	183			296.3	643	296.9	630	296.9	3	296.9	350	296.9	278			284.4	894	285	874	285	0	226.1	649	285	842
302.8	455	303.3	359	303.3	0	303.3	175	303.3	184			296.5	643	297.1	630	297.1	3	297.1	348	297.1	279			284.7	894	285.1	874	285.1	0	226.3	647	285.1	842
303	455	303.5	358	303.5	0	303.5	174	303.5	184			296.7	646	297.3	630	297.3	2	297.3	347	297.3	281			284.8	893	285.3	874	285.3	0	226.4	645	285.3	842
303.2	455	303.6	358	303.6	0	303.6	173	303.6	185			296.9	646	297.5	630	297.5	2	297.5	346	297.5	282			285	893	285.5	874	285.5	0	226.6	642	285.5	843
303.3	454	303.8	357	303.8	0	303.8	172	303.8	185			297.1	646	297.7	631	297.7	2	297.7	345	297.7	284			285.1	890	285.7	874	285.7	0	226.7	640	285.7	843
303.5	454	304	357	304	0	304	171	304	186			297.3	646	297.8	631	297.8	2	297.8	343	297.8	285			285.3	890	285.8	874	285.8	0	226.9	638	285.8	843
303.6	457	304.1	356	304.1	0	304.1	169	304.1	187			297.5	649	298	631	298	2	298	342	298	287			285.5	889	286.1	874	286.1	0	227	636	286.1	844
303.8	454	304.3	356	304.3	0	304.3	168	304.3	187			297.7	646	298.2	631	298.2	2	298.2	341	298.2	288			285.7	892	286.2	874	286.2	0	227.2	633	286.2	844
304	454	304.4	355	304.4	0	304.4	167	304.4	188			297.8	646	298.4	632	298.4	2	298.4	340	298.4	290			285.8	889	286.4	874	286.4	0	227.4	631	286.4	844
304.1	454	304.7	355	304.7	0	304.7	166	304.7	189			298	648	298.6	632	298.6	2	298.6	338	298.6	291			286.1	889	286.6	874	286.6	0	227.5	629	286.6	845
304.3	454	304.8	354	304.8	0	304.8	165	304.8	189			298.2	651	298.8	632	298.8	2	298.8	337	298.8	293			286.2	891	286.8	874	286.8	0	227.6	627	286.8	845
304.4	453	305	353	305	0	305	164	305	190			298.4	648	298.9	632	298.9	2	298.9	336	298.9	294			286.4	888	286.9	874	286.9	0	227.8	624	286.9	846
304.7	453	305.2	353	305.2	0	305.2	163	305.2	190			298.6	648	299.1	633	299.1	2	299.1	335	299.1	296			286.6	891	287.1	874	287.1	0	227.9	622	287.1	846
304.8	453	305.3	352	305.3	0	305.3	161	305.3	191			298.8	651	299.3	633	299.3	2	299.3	334	299.3	297			286.8	891	287.3	874	287.3	0	228.1	620	287.3	846
305	453	305.5	352	305.5	0	305.5	160	305.5	192			298.9	651	299.4	633	299.4	2	299.4	332	299.4	299			286.9	890	287.4	874	287.4	0	228.3	617	287.4	847
305.2	453	305.7	351	305.7	0	305.7	159	305.7	192			299.1	651	299.5	634	299.5	2	299.5	331	299.5	301			287.1	890	287.6	874	287.6	0	228.4	615	287.6	847
305.3	453	305.9	351	305.9	0	305.9	158	305.9	193			299.3	651	299.7	634	299.7	2	299.7	330	299.7	302			287.3	890	287.7	874	287.7	0	228.6	613	287.7	847
305.5	453	306.1	350	306.1	0	306.1	157	306.1	194			299.4	654	299.8	634	299.8	2	299.8	329	299.8	304			287.4	887	287.9	874	287.9	0	228.7	610	287.9	848
305.7	453	306.2	350	306.2	0	306.2	156	306.2	194			299.5	654	299.9	634	299.9	2	299.9	327	299.9	305			287.6	887	288	874	288	0	228.9	608	288	848
305.9	452	306.4	350	306.4	0	306.4	155	306.4	195			299.7	654	300	635	300	2	300	326	300	307			287.7	886	288.2	874	288.2	0	229	606	288.2	848
306.1	452	306.6	349	306.6	0	306.6	154	306.6	196			299.8	654	300.2	635	300.2	2	300.2	325	300.2	308			287.9	886	288.4	874	288.4	0	229.2	603	288.4	848
306.2	452	306.7	349	306.7	0	306.7	152	306.7	196			299.9	658	300.3	635	300.3	2	300.3	324	300.3	310			288	883	288.5	874	288.5	0	229.3	601	288.5	849
306.4	455	306.9	348	306.9	0	306.9	151	306.9	197			300	658	300.4	636	300.4	2	300.4	322	300.4	312			288.2	883	288.7	874	288.7	0	229.5	599	288.7	849
306.6	455	307.1	348	307.1	0	307.1	150	307.1	197			300.2	658	300.6	636	300.6	2	300.6	321	300.6	313			288.4	882	288.7	874	288.7	0	229.6	596	288.7	849
306.7	455	307.3	347	307.3	0	307.3	149	307.3	198			300.3	658	300.7	637	300.7	2	300.7	320	300.7	315			288.5	885	288.9	874	288.9	0	229.8	594	288.9	850
306.9	452	307.5	347	307.5	0	307.5	148	307.5	199			300.4	661	300.9	637	300.9	2	300.9	319	300.9	317			288.7	885	289.1	874	289.1	0	230	591	289.1	850
307.1	451	307.6	346	307.6	0	307.6	147	307.6	199			300.6	661	301.1	637	301.1	2	301.1	318	301.1	318			288.7	885	289.3	874	289.3	0	230.1	589	289.3	850
307.3	454	307.8	346	307.8	0	307.8	146	307.8	200			300.7	661	301.3	638	301.3	2	301.3	316	301.3	320			288.9	884	289.4	874	289.4	0	230.3	587	289.4	851
307.5	451	308	346	308	0	308	145	308	201			300.9	661	301.4	638	301.4	2	301.4	315	301.4	321			289.1	884	289.6	874	289.6	0	230.4	584	289.6	851
307.6	451	308.1	345	308.1	0	308.1	144	308.1	201			301.1	664	301.6	638	301.6	1	301.6	314	301.6	323			289.3	884	289.7	873	289.7	0	230.6	582	289.7	851
307.8	451	308.3	345	308.3	0	308.3	143	308.3	202			301.3	664	301.8	639	301.8	1	301.8	313	301.8	325			289.4	884	289.9	873	289.9	0	230.8	579	289.9	852
308	451	308.5	345	308.5	0	308.5	142	308.5	203			301.4	664	302	639	302	1	302	311	302	326			289.6	883	290	873	290	0	231	577	290	852
308.1	454	308.7	344	308.7	0	308.7	141	308.7	203			301.6	664	302.2	640	302.2	1	302.2	310	302.2	328			289.7	883	290.2	873	290.2	0	231.2	575	290.2	852
308.3	453	308.8	344	308.8	0	308.8	140	308.8	204			301.8	664	302.4	640	302.4	1	302.4	309	302.4	330			289.9	883	290.4	873	290.4	0	231.4	572	290.4	852
308.5	453	308.9	343	308.9	0	308.9	139	308.9	205			302	667	302.6	641	302.6	1	302.6	308	302.6	331			290	883	290.5	873	290.5	0	231.5	570	290.5	853
308.7	450	309.1	343	309.1	0	309.1	138	309.1	205			302.2	667	302.8	641	302.8	1	302.8	307	302.8	333			290.2	885	290.7	873	290.7	0	231.7	567	290.7	853
308.8	453	309.3	343	309.3	0	309.3	137	309.3	206			302.4	666	303	641	303	1	303	305	303	335			290.4	885	290.9	873	290.9	0	231.9	565	290.9	853
308.9	453	309.4	342	309.4	0	309.4	136	309.4	207			302.6	666	303.2	642	303.2	1	303.2	304	303.2	336			290.5	882	291	873	291	0	232.1	562	291	853
309.1	453	309.6	342	309.6	0	309.6	135	309.6	207			302.8	669	303.3	642	303.3	1	303.3	303	303.3	338			290.7	882	291.2	873	291.2	0	232.2	560	291.2	854
309.3	453	309.7	342	309.7	0	309.7	134	309.7	208			303	669	303.5	643	303.5	1	303.5	302	303.5	340			290.9	881	291.4	873	291.4	0	232.4	557	291.4	854
309.4	453	309.9	341	309.9	0	309.9	133	309.9	209			303.2	672	303.7	643	303.7	1	303.7	301	303.7	342			291	881	291.6	873	291.6	0	232.6	555	291.6	854
309.6	452	310	341	310	0	310	132	310	209			303.3	675	303.9	644	303.9	1	303.9	299	303.9	343			291.2	884	291.8	873	291.8	0	232.7	552	291.8	855
309.7	452	310.2	341	310.2	0	310.2	131	310.2	210			303.5	675	304	644	304	1	304	298	304	345			291.4	881	292	873	292	0	232.8	550	292	855
309.9	452	310.4	340	310.4	0	310.4	130	310.4	211			303.7	675	304.1	645	304.1	1	304.1	297	304.1	347			291.6	883	292.1	873	292.1	0	233	547	292.1	855
310	452	310.6	340	310.6	0	310.6	129	310.6	211			303.9	675	304.3	645	304.3	1	304.3	296	304.3	348			291.8	883	292.3	873	292.3	0	233.1	545	292.3	855
310.2	452	310.7	340	310.7	0	310.7	128	310.7	212			304	678	304.5	646	304.5	1	304.5	295	304.5	350			292	883	292.5	873	292.5	0	233.3	543	292.5	856
310.4	452	310.9	340	310.9	0	310.9	127	310.9	213			304.1	678	304.7	646	304.7	1	304.7	293	304.7	352			292.1	883	292.7	873	292.7	0	233.4	540	292.7	856
310.6	452	311	339	311	0	311	126	311	213			304.3	681	304.8	647	304.8	1	304.8	292	304.8	354			292.3	880	292.9	873	292.9	0	233.6	538	292.9	856
310.7	451	311.2	339	311.2	0	311.2	125	311.2	214			304.5	678	305	647	305	1	305	291	305	355			292.5	879	292.9	873	292.9	0	233.7	535	292.9	856
310.9	451	311.3	339	311.3	0	311.3	124	311.3	215			304.7	681	305.2	648	305.2	1	305.2	290	305.2	357			292.7	876	293	873	293	0	233.8	533	293	857
311	451	311.5	339	311.5	0	311.5	123	311.5	215			304.8	684	305.3	649	305.3	1	305.3	289	305.3	359			292.9	879	293.2	873	293.2	0	234	530	293.2	857
311.2	451	311.7	338	311.7	0	311.7	122	311.7	216			305	684	305.5	649	305.5	1	305.5	288	305.5	361			292.9	879	293.3	873	293.3	0	234.2	528	293.3	857
311.3	451	311.8	338	311.8	0	311.8	121	311.8	217			305.2	687	305.7	650	305.7	1	305.7	286	305.7	362			293	878	293.5	873	293.5	0	234.3	525	293.5	857
311.5	451	311.9	338	311.9	0	311.9	120	311.9	217			305.3	687	305.9	650	305.9	1	305.9	285	305.9	364			293.2	878	293.7	873	293.7	0	234.5	523	293.7	858
311.7	451	312.1	338	312.1	0	312.1	120	312.1	218			305.5	690	306.1	651	306.1	1	306.1	284	306.1	366			293.3	875	293.9	873	293.9	0	234.6	520	293.9	858
311.8	451	312.2	337	312.2	0	312.2	119	312.2	219			305.7	687	306.2	651	306.2	1	306.2	283	306.2	368			293.5	875	294.1	873	294.1	0	234.7	518	294.1	858
311.9	453	312.4	337	312.4	0	312.4	118	312.4	220			305.9	693	306.4	652	306.4	1	306.4	282	306.4	369			293.7	874	294.2	873	294.2	0	234.9	515	294.2	858
312.1	450	312.6	337	312.6	0	312.6	117	312.6	220			306.1	690	306.5	653	306.5	1	306.5	280	306.5	371			293.9	871	294.4	873	294.4	0	235	513	294.4	858
312.2	450	312.8	337	312.8	0	312.8	116	312.8	221			306.2	693	306.7	653	306.7	1	306.7	279	306.7	373			294.1	871	294.5	873	294.5	0	235.3	510	294.5	859
312.4	450	313	337	313	0	313	115	313	222			306.4	696	306.8	654	306.8	1	306.8	278	306.8	375			294.2	871	294.6	873	294.6	0	235.4	508	294.6	859
312.6	450	313.1	336	313.1	0	313.1	114	313.1	222			306.5	696	307	654	307	1	307	277	307	377			294.4	870	294.8	873	294.8	0	235.6	505	294.8	859
312.8	453	313.3	336	313.3	0	313.3	113	313.3	223			306.7	699	307.2	655	307.2	1	307.2	276	307.2	378			294.5	870	294.9	873	294.9	0	235.7	502	294.9	859
313	450	313.4	336	313.4	0	313.4	112	313.4	224			306.8	699	307.3	656	307.3	1	307.3	275	307.3	380			294.6	873	295	873	295	0	236	500	295	860
313.1	449	313.7	336	313.7	0	313.7	112	313.7	224			307	702	307.6	656	307.6	1	307.6	273	307.6	382			294.8	873	295.1	873	295.1	0	236.1	497	295.1	860
313.3	449	313.6	336	313.6	0	313.6	111	313.6	225			307.2	701	307.7	657	307.7	1	307.7	272	307.7	384			294.9	872	295.3	873	295.3	0	236.2	495	295.3	860
313.4	452	313.7	336	313.7	0	313.7	110	313.7	226			307.3	704	307.8	658	307.8	1	307.8	271	307.8	386			295	872	295.5	873	295.5	0	236.4	492	295.5	860
313.7	449	313.9	336	313.9	0	313.9	109	313.9	227			307.6	704	308	658	308	1	308	270	308	388			295.1	872	295.6	873	295.6	0	236.7	490	295.6	860
313.6	449	314.1	335	314.1	0	314.1	108	314.1	227			307.7	707	308.2	659	308.2	1	308.2	269	308.2	389			295.3	875	295.8	873	295.8	0	236.8	487	295.8	861
313.7	449	314.2	335	314.2	0	314.2	107	314.2	228			307.8	707	308.4	660	308.4	1	308.4	268	308.4	391			295.5	874	295.9	873	295.9	0	237.1	485	295.9	861
313.9	449	314.4	335	314.4	0	314.4	106	314.4	229			308	707	308.5	660	308.5	1	308.5	267	308.5	393			295.6	874	296.1	873	296.1	0	237.2	482	296.1	861
314.1	449	314.6	335	314.6	0	314.6	106	314.6	229			308.2	710	308.7	661	308.7	1	308.7	265	308.7	395			295.8	877	296.2	873	296.2	0	237.3	480	296.2	861
314.2	448	314.7	335	314.7	0	314.7	105	314.7	230			308.4	710	308.8	662	308.8	1	308.8	264	308.8	397			295.9	880	296.4	873	296.4	0	237.5	477	296.4	861
314.4	448	314.9	335	314.9	0	314.9	104	314.9	231			308.5	710	308.9	662	308.9	1	308.9	263	308.9	399			296.1	876	296.6	873	296.6	0	237.7	475	296.6	861
314.6	448	315	335	315	0	315	103	315	231			308.7	710	309.1	663	309.1	1	309.1	262	309.1	401			296.2	876	296.8	873	296.8	0	237.9	472	296.8	862
314.7	448	315.2	335	315.2	0	315.2	102	315.2	232			308.8	710	309.2	664	309.2	1	309.2	261	309.2	403			296.4	876	296.9	873	296.9	0	238.1	470	296.9	862
314.9	448	315.3	335	315.3	0	315.3	102	315.3	233			308.9	713	309.4	665	309.4	1	309.4	260	309.4	404			296.6	876	297.2	873	297.2	0	238.3	467	297.2	862
315	448	315.4	334	315.4	0	315.4	101	315.4	234			309.1	713	309.5	665	309.5	1	309.5	259	309.5	406			296.8	876	297.3	873	297.3	0	238.5	465	297.3	862
315.2	448	315.6	334	315.6	0	315.6	100	315.6	234			309.2	717	309.7	666	309.7	1	309.7	257	309.7	408			296.9	875	297.4	873	297.4	0	238.6	462	297.4	862
315.3	447	315.7	334	315.7	0	315.7	99	315.7	235			309.4	717	309.8	667	309.8	1	309.8	256	309.8	410			297.2	872	297.6	873	297.6	0	238.8	460	297.6	863
315.4	447	315.9	334	315.9	0	315.9	98	315.9	236			309.5	717	310	668	310	1	310	255	310	412			297.3	875	297.8	873	297.8	0	239	457	297.8	863
315.6	447	316	334	316	0	316	98	316	236			309.7	717	310.1	668	310.1	1	310.1	254	310.1	414			297.4	875	298	873	298	0	239.1	455	298	863
315.7	447	316.2	334	316.2	0	316.2	97	316.2	237			309.8	720	310.3	669	310.3	1	310.3	253	310.3	416			297.6	874	298.1	873	298.1	0	239.3	452	298.1	863
315.9	447	316.3	334	316.3	0	316.3	96	316.3	238			310	720	310.5	670	310.5	1	310.5	252	310.5	418			297.8	874	298.2	873	298.2	0	239.5	450	298.2	863
316	447	316.5	334	316.5	0	316.5	95	316.5	239			310.1	720	310.7	671	310.7	0	310.7	251	310.7	420			298	874	298.4	873	298.4	0	239.6	447	298.4	863
316.2	447	316.6	334	316.6	0	316.6	95	316.6	239			310.3	723	310.8	672	310.8	0	310.8	250	310.8	422			298.1	874	298.5	873	298.5	0	239.7	445	298.5	863
316.3	450	316.8	334	316.8	0	316.8	94	316.8	240			310.5	723	311	672	311	0	311	248	311	423			298.2	876	298.8	873	298.8	0	239.9	442	298.8	864
316.5	446	316.9	334	316.9	0	316.9	93	316.9	241			310.7	726	311.2	673	311.2	0	311.2	247	311.2	425			298.4	876	298.9	873	298.9	0	240.1	440	298.9	864
316.6	446	317.1	334	317.1	0	317.1	92	317.1	242			310.8	726	311.4	674	311.4	0	311.4	246	311.4	427			298.5	876	299.1	873	299.1	0	240.2	437	299.1	864
316.8	446	317.3	334	317.3	0	317.3	92	317.3	242			311	726	311.5	675	311.5	0	311.5	245	311.5	429			298.8	876	299.2	873	299.2	0	240.4	435	299.2	864
316.9	446	317.5	334	317.5	0	317.5	91	317.5	243			311.2	726	311.8	676	311.8	0	311.8	244	311.8	431			298.9	872	299.4	873	299.4	0	240.5	432	299.4	864
317.1	449	317.7	334	317.7	0	317.7	90	317.7	244			311.4	726	311.9	677	311.9	0	311.9	243	311.9	433			299.1	872	299.5	873	299.5	0	240.7	430	299.5	864
317.3	446	317.8	334	317.8	0	317.8	89	317.8	245			311.5	728	312.1	677	312.1	0	312.1	242	312.1	435			299.2	872	299.7	873	299.7	0	240.9	427	299.7	864
317.5	446	318.1	334	318.1	0	318.1	89	318.1	245			311.8	728	312.3	678	312.3	0	312.3	241	312.3	437			299.4	872	299.8	873	299.8	0	241	425	299.8	865
317.7	445	318.2	334	318.2	0	318.2	88	318.2	246			311.9	728	312.5	679	312.5	0	312.5	240	312.5	439			299.5	871	300	873	300	0	241.2	422	300	865
317.8	445	318.4	334	318.4	0	318.4	87	318.4	247			312.1	731	312.7	680	312.7	0	312.7	238	312.7	441			299.7	871	300.2	873	300.2	0	241.3	420	300.2	865
318.1	445	318.5	334	318.5	0	318.5	87	318.5	247			312.3	731	312.9	681	312.9	0	312.9	237	312.9	443			299.8	871	300.3	873	300.3	0	241.6	417	300.3	865
318.2	445	318.7	334	318.7	0	318.7	86	318.7	248			312.5	731	313	682	313	0	313	236	313	445			300	871	300.4	873	300.4	0	241.7	415	300.4	865
318.4	445	318.8	334	318.8	0	318.8	85	318.8	249			312.7	731	313.2	683	313.2	0	313.2	235	313.2	447			300.2	870	300.6	873	300.6	0	241.9	413	300.6	865
318.5	445	319	334	319	0	319	84	319	250			312.9	734	313.3	684	313.3	0	313.3	234	313.3	449			300.3	870	300.7	873	300.7	0	242	410	300.7	865
318.7	445	319.2	334	319.2	0	319.2	84	319.2	250			313	734	313.5	684	313.5	0	313.5	233	313.5	451			300.4	870	300.9	873	300.9	0	242.2	408	300.9	865
318.8	445	319.3	334	319.3	0	319.3	83	319.3	251			313.2	737	313.6	685	313.6	0	313.6	232	313.6	453			300.6	867	301.1	873	301.1	0	242.4	405	301.1	865
319	444	319.5	334	319.5	0	319.5	82	319.5	252			313.3	737	313.8	686	313.8	0	313.8	231	313.8	455			300.7	866	301.1	873	301.1	0	242.5	403	301.1	866
319.2	444	319.7	334	319.7	0	319.7	82	319.7	253			313.5	740	313.7	687	313.7	0	313.7	230	313.7	457			300.9	866	301.3	873	301.3	0	242.8	400	301.3	866
319.3	444	319.9	335	319.9	0	319.9	81	319.9	253			313.6	740	313.8	688	313.8	0	313.8	229	313.8	459			301.1	866	301.5	873	301.5	0	242.9	398	301.5	866
319.5	441	320	335	320	0	320	80	320	254			313.8	740	313.9	689	313.9	0	313.9	228	313.9	461			301.1	866	301.6	873	301.6	0	243.1	395	301.6	866
319.7	441	320.2	335	320.2	0	320.2	80	320.2	255			313.7	740	314.1	690	314.1	0	314.1	227	314.1	463			301.3	866	301.7	873	301.7	0	243.2	393	301.7	866
319.9	441	320.4	335	320.4	0	320.4	79	320.4	256			313.8	740	314.3	691	314.3	0	314.3	226	314.3	465			301.5	865	301.8	873	301.8	0	243.4	391	301.8	866
320	444	320.6	335	320.6	0	320.6	78	320.6	256			313.9	740	314.4	692	314.4	0	314.4	224	314.4	467			301.6	865	302	873	302	0	243.5	388	302	866
320.2	443	320.7	335	320.7	0	320.7	78	320.7	257			314.1	743	314.5	693	314.5	0	314.5	223	314.5	469			301.7	865	302.1	873	302.1	0	243.7	386	302.1	866
320.4	443	320.8	335	320.8	0	320.8	77	320.8	258			314.3	743	314.7	694	314.7	0	314.7	222	314.7	471			301.8	865	302.3	873	302.3	0	243.9	383	302.3	866
320.6	443	321.1	335	321.1	0	321.1	77	321.1	259			314.4	746	314.8	695	314.8	0	314.8	221	314.8	473			302	864	302.5	873	302.5	0	244.1	381	302.5	866
320.7	443	321.2	335	321.2	0	321.2	76	321.2	260			314.5	743	315	696	315	0	315	220	315	475			302.1	864	302.6	873	302.6	0	244.2	379	302.6	866
320.8	443	321.3	336	321.3	0	321.3	75	321.3	260			314.7	746	315.2	697	315.2	0	315.2	219	315.2	477			302.3	864	302.8	873	302.8	0	244.3	376	302.8	867
321.1	443	321.5	336	321.5	0	321.5	75	321.5	261			314.8	746	315.4	698	315.4	0	315.4	218	315.4	479			302.5	864	302.9	873	302.9	0	244.5	374	302.9	867
321.2	443	321.7	336	321.7	0	321.7	74	321.7	262			315	746	315.6	699	315.6	0	315.6	217	315.6	482			302.6	863	303.1	873	303.1	0	244.7	371	303.1	867
321.3	443	321.8	336	321.8	0	321.8	73	321.8	263			315.2	749	315.8	700	315.8	0	315.8	216	315.8	484			302.8	860	303.3	873	303.3	0	244.9	369	303.3	867
321.5	442	321.9	336	321.9	0	321.9	73	321.9	263			315.4	749	316	701	316	0	316	215	316	486			302.9	860	303.5	873	303.5	0	245.1	367	303.5	867
321.7	442	322.1	336	322.1	0	322.1	72	322.1	264			315.6	749	316.1	702	316.1	0	316.1	214	316.1	488			303.1	860	303.6	873	303.6	0	245.5	364	303.6	867
321.8	442	322.2	336	322.2	0	322.2	72	322.2	265			315.8	752	316.4	703	316.4	0	316.4	213	316.4	490			303.3	859	303.8	873	303.8	0	245.8	362	303.8	867
321.9	442	322.4	337	322.4	0	322.4	71	322.4	266			316	751	316.5	704	316.5	0	316.5	212	316.5	492			303.5	856	303.9	873	303.9	0	246	360	303.9	867
322.1	442	322.6	337	322.6	0	322.6	70	322.6	266			316.1	751	316.7	705	316.7	0	316.7	211	316.7	494			303.6	856	304.1	873	304.1	0	246.1	357	304.1	867
322.2	442	322.7	337	322.7	0	322.7	70	322.7	267			316.4	754	316.9	706	316.9	0	316.9	210	316.9	496			303.8	859	304.3	873	304.3	0	246.3	355	304.3	867
322.4	442	322.9	337	322.9	0	322.9	69	322.9	268			316.5	754	317	707	317	0	317	209	317	498			303.9	858	304.5	873	304.5	0	246.5	353	304.5	867
322.6	438	323	337	323	0	323	69	323	269			316.7	757	317.2	708	317.2	0	317.2	208	317.2	500			304.1	858	304.6	873	304.6	0	246.7	350	304.6	867
322.7	441	323.2	338	323.2	0	323.2	68	323.2	270			316.9	757	317.4	709	317.4	0	317.4	207	317.4	502			304.3	858	304.8	873	304.8	0	246.8	348	304.8	867
322.9	438	323.3	338	323.3	0	323.3	67	323.3	270			317	757	317.6	711	317.6	0	317.6	206	317.6	505			304.5	858	305	873	305	0	246.9	346	305	867
323	441	323.5	338	323.5	0	323.5	67	323.5	271			317.2	757	317.7	712	317.7	0	317.7	205	317.7	507			304.6	854	305.2	873	305.2	0	247.1	343	305.2	867
323.2	441	323.6	338	323.6	0	323.6	66	323.6	272			317.4	760	317.8	713	317.8	0	317.8	204	317.8	509			304.8	854	305.4	872	305.4	0	247.2	341	305.4	867
323.3	441	323.9	338	323.9	0	323.9	66	323.9	273			317.6	760	318	714	318	0	318	203	318	511			305	851	305.6	872	305.6	0	247.3	339	305.6	867
323.5	441	324	339	324	0	324	65	324	273			317.7	763	318.1	715	318.1	0	318.1	202	318.1	513			305.2	851	305.8	872	305.8	0	247.4	336	305.8	867
323.6	441	324.2	339	324.2	0	324.2	65	324.2	274			317.8	760	318.3	716	318.3	0	318.3	201	318.3	515			305.4	847	306	872	306	0	247.6	334	306	867
323.9	440	324.4	339	324.4	0	324.4	64	324.4	275			318	763	318.5	717	318.5	0	318.5	200	318.5	517			305.6	850	306.2	872	306.2	0	247.7	332	306.2	867
324	440	324.3	339	324.3	0	324.3	64	324.3	276			318.1	763	318.6	718	318.6	0	318.6	199	318.6	519			305.8	850	306.4	872	306.4	0	247.8	330	306.4	868
324.2	440	324.3	340	324.3	0	324.3	63	324.3	277			318.3	763	318.8	720	318.8	0	318.8	198	318.8	522			306	847	306.6	872	306.6	0	247.9	327	306.6	868
324.4	440	324.5	340	324.5	0	324.5	62	324.5	277			318.5	766	318.9	721	318.9	0	318.9	197	318.9	524			306.2	847	306.7	872	306.7	0	248.1	325	306.7	868
324.3	440	324.7	340	324.7	0	324.7	62	324.7	278			318.6	766	319.1	722	319.1	0	319.1	196	319.1	526			306.4	846	306.9	872	306.9	0	248.2	323	306.9	868
324.3	440	324.9	340	324.9	0	324.9	61	324.9	279			318.8	769	319.2	723	319.2	0	319.2	195	319.2	528			306.6	849	307.1	872	307.1	0	248.3	321	307.1	868
324.5	440	325	341	325	0	325	61	325	280			318.9	769	319.4	724	319.4	0	319.4	194	319.4	530			306.7	849	307.3	872	307.3	0	248.4	318	307.3	868
324.7	439	325.2	341	325.2	0	325.2	60	325.2	281			319.1	773	319.6	725	319.6	0	319.6	193	319.6	532			306.9	849	307.5	872	307.5	0	248.6	316	307.5	868
324.9	439	325.4	341	325.4	0	325.4	60	325.4	281			319.2	776	319.7	727	319.7	0	319.7	192	319.7	534			307.1	848	307.6	872	307.6	0	248.7	314	307.6	868
325	439	325.5	341	325.5	0	325.5	59	325.5	282			319.4	776	319.9	728	319.9	0	319.9	191	319.9	537			307.3	848	307.8	872	307.8	0	248.9	312	307.8	868
325.2	439	325.7	342	325.7	0	325.7	59	325.7	283			319.6	776	320	729	320	0	320	190	320	539			307.5	851	308	872	308	0	249.1	309	308	868
325.4	439	325.9	342	325.9	0	325.9	58	325.9	284			319.7	776	320.2	730	320.2	0	320.2	189	320.2	541			307.6	851	308.2	872	308.2	0	249.2	307	308.2	868
325.5	439	326	342	326	0	326	58	326	284			319.9	779	320.3	731	320.3	0	320.3	188	320.3	543			307.8	850	308.3	871	308.3	0	249.4	305	308.3	868
325.7	439	326.2	343	326.2	0	326.2	57	326.2	285			320	776	320.5	733	320.5	0	320.5	187	320.5	545			308	850	308.5	871	308.5	0	249.6	303	308.5	868
325.9	439	326.5	343	326.5	0	326.5	57	326.5	286			320.2	779	320.7	734	320.7	0	320.7	186	320.7	548			308.2	850	308.7	871	308.7	0	249.7	301	308.7	868
326	438	326.6	343	326.6	0	326.6	56	326.6	287			320.3	781	320.8	735	320.8	0	320.8	185	320.8	550			308.3	853	308.8	871	308.8	0	249.9	299	308.8	868
326.2	438	326.9	343	326.9	0	326.9	56	326.9	288			320.5	781	321	736	321	0	321	184	321	552			308.5	852	308.9	871	308.9	0	250	296	308.9	867
326.5	438	327	344	327	0	327	55	327	289			320.7	781	321.1	738	321.1	0	321.1	183	321.1	554			308.7	852	309.1	871	309.1	0	250.2	294	309.1	867
326.6	438	327.3	344	327.3	0	327.3	55	327.3	289			320.8	784	321.3	739	321.3	0	321.3	182	321.3	556			308.8	855	309.2	871	309.2	0	250.3	292	309.2	867
326.9	438	327.4	344	327.4	0	327.4	54	327.4	290			321	784	321.5	740	321.5	0	321.5	181	321.5	559			308.9	855	309.4	871	309.4	0	250.5	290	309.4	867
327	441	327.6	345	327.6	0	327.6	54	327.6	291			321.1	784	321.6	741	321.6	0	321.6	180	321.6	561			309.1	854	309.6	871	309.6	0	250.7	288	309.6	867
327.3	441	327.8	345	327.8	0	327.8	53	327.8	292			321.3	787	321.8	743	321.8	0	321.8	180	321.8	563			309.2	857	309.8	871	309.8	0	250.9	286	309.8	867
327.4	437	328	345	328	0	328	53	328	293			321.5	787	321.9	744	321.9	0	321.9	179	321.9	565			309.4	857	309.9	871	309.9	0	251	284	309.9	867
327.6	437	328.1	346	328.1	0	328.1	52	328.1	293			321.6	790	322.1	745	322.1	0	322.1	178	322.1	567			309.6	857	310.1	871	310.1	0	251.2	281	310.1	867
327.8	440	328.2	346	328.2	0	328.2	52	328.2	294			321.8	790	322.3	746	322.3	0	322.3	177	322.3	570			309.8	856	310.3	870	310.3	0	251.4	279	310.3	867
328	440	328.4	346	328.4	0	328.4	51	328.4	295			321.9	790	322.5	748	322.5	0	322.5	176	322.5	572			309.9	856	310.5	870	310.5	0	251.6	277	310.5	867
328.1	437	328.6	347	328.6	0	328.6	51	328.6	296			322.1	793	322.6	749	322.6	0	322.6	175	322.6	574			310.1	856	310.7	870	310.7	0	251.7	275	310.7	867
328.2	440	328.7	347	328.7	0	328.7	51	328.7	297			322.3	793	322.8	750	322.8	0	322.8	174	322.8	576			310.3	856	310.8	870	310.8	0	252	273	310.8	867
328.4	440	328.9	348	328.9	0	328.9	50	328.9	297			322.5	793	323	752	323	0	323	173	323	578			310.5	855	311	870	311	0	252.1	271	311	867
328.6	440	329	348	329	0	329	50	329	298			322.6	796	323.2	753	323.2	0	323.2	172	323.2	581			310.7	855	311.2	870	311.2	0	252.3	269	311.2	867
328.7	439	329.2	348	329.2	0	329.2	49	329.2	299			322.8	799	323.4	754	323.4	0	323.4	171	323.4	583			310.8	858	311.4	870	311.4	0	252.5	267	311.4	867
328.9	439	329.3	349	329.3	0	329.3	49	329.3	300			323	799	323.6	756	323.6	0	323.6	170	323.6	585			311	858	311.5	870	311.5	0	252.7	265	311.5	867
329	439	329.5	349	329.5	0	329.5	48	329.5	301			323.2	802	323.7	757	323.7	0	323.7	169	323.7	587			311.2	858	311.7	870	311.7	0	252.8	263	311.7	867
329.2	439	329.7	349	329.7	0	329.7	48	329.7	302			323.4	802	323.9	758	323.9	0	323.9	169	323.9	590			311.4	854	311.9	869	311.9	0	252.9	261	311.9	867
329.3	439	329.8	350	329.8	0	329.8	47	329.8	302			323.6	805	324.1	760	324.1	0	324.1	168	324.1	592			311.5	854	312.1	869	312.1	0	253.1	259	312.1	867
329.5	439	330	350	330	0	330	47	330	303			323.7	805	324.3	761	324.3	0	324.3	167	324.3	594			311.7	854	312.2	869	312.2	0	253.3	257	312.2	867
329.7	439	330.1	351	330.1	0	330.1	47	330.1	304			323.9	808	324.4	762	324.4	0	324.4	166	324.4	596			311.9	854	312.4	869	312.4	0	253.4	255	312.4	867
329.8	441	330.3	351	330.3	0	330.3	46	330.3	305			324.1	808	324.4	764	324.4	0	324.4	165	324.4	599			312.1	853	312.6	869	312.6	0	253.6	253	312.6	866
330	441	330.4	351	330.4	0	330.4	46	330.4	306			324.3	808	324.4	765	324.4	0	324.4	164	324.4	601			312.2	856	312.8	869	312.8	0	253.7	251	312.8	866
330.1	441	330.6	352	330.6	0	330.6	45	330.6	307			324.4	811	324.5	767	324.5	0	324.5	163	324.5	603			312.4	856	312.9	869	312.9	0	253.9	249	312.9	866
330.3	441	330.8	352	330.8	0	330.8	45	330.8	307			324.4	808	324.8	768	324.8	0	324.8	162	324.8	606			312.6	859	313.1	869	313.1	0	254	247	313.1	866
330.4	441	331	353	331	0	331	45	331	308			324.4	811	324.9	769	324.9	0	324.9	161	324.9	608			312.8	858	313.3	868	313.3	0	254.2	245	313.3	866
330.6	441	331.2	353	331.2	0	331.2	44	331.2	309			324.5	813	325.1	771	325.1	0	325.1	161	325.1	610			312.9	858	313.4	868	313.4	0	254.4	243	313.4	866
330.8	441	331.4	354	331.4	0	331.4	44	331.4	310			324.8	813	325.2	772	325.2	0	325.2	160	325.2	612			313.1	858	313.6	868	313.6	0	254.5	241	313.6	866
331	444	331.6	354	331.6	0	331.6	43	331.6	311			324.9	816	325.4	774	325.4	0	325.4	159	325.4	615			313.3	855	313.8	868	313.8	0	254.7	239	313.8	866
331.2	444	331.8	354	331.8	0	331.8	43	331.8	311			325.1	819	325.6	775	325.6	0	325.6	158	325.6	617			313.4	857	313.8	868	313.8	0	254.8	237	313.8	866
331.4	444	332	355	332	0	332	43	332	312			325.2	819	325.8	776	325.8	0	325.8	157	325.8	619			313.6	857	313.9	868	313.9	0	255	235	313.9	866
331.6	444	332.2	355	332.2	0	332.2	42	332.2	313			325.4	822	326	778	326	0	326	156	326	621			313.8	857	314	868	314	0	255.1	234	314	866
331.8	444	332.3	356	332.3	0	332.3	42	332.3	314			325.6	822	326.1	779	326.1	0	326.1	155	326.1	624			313.8	857	314.3	868	314.3	0	255.3	232	314.3	865
332	444	332.5	356	332.5	0	332.5	41	332.5	315			325.8	825	326.3	781	326.3	0	326.3	155	326.3	626			313.9	856	314.4	867	314.4	0	255.5	230	314.4	865
332.2	444	332.7	357	332.7	0	332.7	41	332.7	316			326	825	326.5	782	326.5	0	326.5	154	326.5	628			314	856	314.5	867	314.5	0	255.7	228	314.5	865
332.3	444	332.9	357	332.9	0	332.9	41	332.9	317			326.1	829	326.6	784	326.6	0	326.6	153	326.6	631			314.3	859	314.7	867	314.7	0	255.8	226	314.7	865
332.5	443	333.1	358	333.1	0	333.1	40	333.1	317			326.3	825	326.8	785	326.8	0	326.8	152	326.8	633			314.4	856	314.9	867	314.9	0	256	224	314.9	865
332.7	446	333.3	358	333.3	0	333.3	40	333.3	318			326.5	829	326.9	786	326.9	0	326.9	151	326.9	635			314.5	855	315.1	867	315.1	0	255.9	222	315.1	865
332.9	443	333.4	359	333.4	0	333.4	39	333.4	319			326.6	832	327.1	788	327.1	0	327.1	150	327.1	638			314.7	855	315.2	867	315.2	0	255.9	221	315.2	865
333.1	443	333.6	359	333.6	0	333.6	39	333.6	320			326.8	832	327.2	789	327.2	0	327.2	149	327.2	640			314.9	858	315.4	866	315.4	0	256.1	219	315.4	865
333.3	446	333.8	360	333.8	0	333.8	39	333.8	321			326.9	832	327.4	791	327.4	0	327.4	149	327.4	642			315.1	858	315.5	866	315.5	0	256.2	217	315.5	864
333.4	446	334	360	334	0	334	38	334	322			327.1	835	327.5	792	327.5	0	327.5	148	327.5	644			315.2	857	315.6	866	315.6	0	256.4	215	315.6	864
333.6	446	334.2	360	334.2	0	334.2	38	334.2	322			327.2	835	327.7	794	327.7	0	327.7	147	327.7	647			315.4	857	315.8	866	315.8	0	256.6	213	315.8	864
333.8	445	334.4	361	334.4	0	334.4	38	334.4	323			327.4	838	327.8	795	327.8	0	327.8	146	327.8	649			315.5	857	315.9	866	315.9	0	256.8	212	315.9	864
334	445	334.5	361	334.5	0	334.5	37	334.5	324			327.5	841	328	797	328	0	328	145	328	651			315.6	857	315.9	866	315.9	0	256.9	210	315.9	864
334.2	445	334.7	362	334.7	0	334.7	37	334.7	325			327.7	838	328.1	798	328.1	0	328.1	145	328.1	654			315.8	857	316.1	865	316.1	0	257.1	208	316.1	864
334.4	445	334.9	362	334.9	0	334.9	37	334.9	326			327.8	841	328.2	800	328.2	0	328.2	144	328.2	656			315.9	856	316.3	865	316.3	0	257.2	206	316.3	864
334.5	445	335	363	335	0	335	36	335	327			328	841	328.4	801	328.4	0	328.4	143	328.4	658			315.9	859	316.4	865	316.4	0	257.4	205	316.4	863
334.7	445	335.2	364	335.2	0	335.2	36	335.2	328			328.1	844	328.6	803	328.6	0	328.6	142	328.6	661			316.1	859	316.6	865	316.6	0	257.5	203	316.6	863
334.9	448	335.4	364	335.4	0	335.4	36	335.4	328			328.2	844	328.8	804	328.8	0	328.8	141	328.8	663			316.3	859	316.7	865	316.7	0	257.7	201	316.7	863
335	448	335.5	365	335.5	0	335.5	35	335.5	329			328.4	847	328.9	806	328.9	0	328.9	140	328.9	665			316.4	855	316.9	865	316.9	0	257.9	199	316.9	863
335.2	447	335.6	365	335.6	0	335.6	35	335.6	330			328.6	847	329.1	807	329.1	0	329.1	140	329.1	668			316.6	855	317	864	317	0	258	198	317	863
335.4	447	335.8	366	335.8	0	335.8	35	335.8	331			328.8	847	329.3	809	329.3	0	329.3	139	329.3	670			316.7	858	317.2	864	317.2	0	258.2	196	317.2	863
335.5	447	335.9	366	335.9	0	335.9	34	335.9	332			328.9	850	329.5	811	329.5	0	329.5	138	329.5	672			316.9	855	317.4	864	317.4	0	258.4	194	317.4	863
335.6	447	336	367	336	0	336	34	336	333			329.1	852	329.6	812	329.6	0	329.6	137	329.6	675			317	857	317.6	864	317.6	0	258.6	193	317.6	862
335.8	447	336.2	367	336.2	0	336.2	34	336.2	334			329.3	852	329.9	814	329.9	0	329.9	137	329.9	677			317.2	857	317.8	864	317.8	0	258.8	191	317.8	862
335.9	447	336.3	368	336.3	0	336.3	33	336.3	334			329.5	852	330	815	330	0	330	136	330	679			317.4	854	318	863	318	0	259	189	318	862
336	447	336.4	368	336.4	0	336.4	33	336.4	335			329.6	852	330.2	817	330.2	0	330.2	135	330.2	682			317.6	857	318.1	863	318.1	0	259.1	188	318.1	862
336.2	449	336.5	369	336.5	0	336.5	33	336.5	336			329.9	852	330.3	818	330.3	0	330.3	134	330.3	684			317.8	856	318.2	863	318.2	0	259.3	186	318.2	862
336.3	449	336.6	369	336.6	0	336.6	32	336.6	337			330	855	330.6	820	330.6	0	330.6	133	330.6	686			318	856	318.4	863	318.4	0	259.4	184	318.4	862
336.4	449	336.7	370	336.7	0	336.7	32	336.7	338			330.2	855	330.7	821	330.7	0	330.7	133	330.7	689			318.1	856	318.6	863	318.6	0	259.6	183	318.6	861
336.5	449	336.9	371	336.9	0	336.9	32	336.9	339			330.3	855	330.9	823	330.9	0	330.9	132	330.9	691			318.2	856	318.7	862	318.7	0	259.8	181	318.7	861
336.6	452	337	371	337	0	337	31	337	340			330.6	858	331.1	825	331.1	0	331.1	131	331.1	693			318.4	855	318.8	862	318.8	0	259.9	179	318.8	861
336.7	452	337.1	372	337.1	0	337.1	31	337.1	341			330.7	858	331.2	826	331.2	0	331.2	130	331.2	696			318.6	855	319	862	319	0	260	178	319	861
336.9	452	337.3	372	337.3	0	337.3	31	337.3	341			330.9	858	331.4	828	331.4	0	331.4	130	331.4	698			318.7	858	319.1	862	319.1	0	260.2	176	319.1	861
337	452	337.5	373	337.5	0	337.5	31	337.5	342			331.1	858	331.7	829	331.7	0	331.7	129	331.7	701			318.8	858	319.3	862	319.3	0	260.3	175	319.3	860
337.1	451	337.7	373	337.7	0	337.7	30	337.7	343			331.2	861	331.8	831	331.8	0	331.8	128	331.8	703			319	857	319.4	861	319.4	0	260.5	173	319.4	860
337.3	454	337.8	374	337.8	0	337.8	30	337.8	344			331.4	864	332	833	332	0	332	127	332	705			319.1	857	319.6	861	319.6	0	260.6	172	319.6	860
337.5	451	338	375	338	0	338	30	338	345			331.7	864	332.2	834	332.2	0	332.2	127	332.2	708			319.3	857	319.7	861	319.7	0	260.8	170	319.7	860
337.7	454	338.2	375	338.2	0	338.2	29	338.2	346			331.8	867	332.4	836	332.4	0	332.4	126	332.4	710			319.4	857	320	861	320	0	260.9	168	320	860
337.8	451	338.4	376	338.4	0	338.4	29	338.4	347			332	867	332.6	837	332.6	0	332.6	125	332.6	712			319.6	859	320.1	860	320.1	0	261	167	320.1	859
338	454	338.5	376	338.5	0	338.5	29	338.5	347			332.2	870	332.7	839	332.7	0	332.7	124	332.7	715			319.7	859	320.3	860	320.3	0	261.2	165	320.3	859
338.2	451	338.8	377	338.8	0	338.8	29	338.8	348			332.4	870	332.9	841	332.9	0	332.9	124	332.9	717			320	859	320.4	860	320.4	0	261.4	164	320.4	859
338.4	450	338.9	378	338.9	0	338.9	28	338.9	349			332.6	873	333.2	842	333.2	0	333.2	123	333.2	719			320.1	859	320.6	860	320.6	0	261.6	162	320.6	859
338.5	450	339.1	378	339.1	0	339.1	28	339.1	350			332.7	873	333.3	844	333.3	0	333.3	122	333.3	722			320.3	859	320.7	859	320.7	0	261.7	161	320.7	859
338.8	450	339.3	379	339.3	0	339.3	28	339.3	351			332.9	876	333.5	846	333.5	0	333.5	121	333.5	724			320.4	858	320.9	859	320.9	0	261.8	159	320.9	858
338.9	450	339.4	379	339.4	0	339.4	27	339.4	352			333.2	876	333.6	847	333.6	0	333.6	121	333.6	726			320.6	861	321.1	859	321.1	0	262	158	321.1	858
339.1	450	339.6	380	339.6	0	339.6	27	339.6	353			333.3	876	333.8	849	333.8	0	333.8	120	333.8	729			320.7	861	321.3	859	321.3	0	262.2	157	321.3	858
339.3	450	339.7	381	339.7	0	339.7	27	339.7	354			333.5	876	334	850	334	0	334	119	334	731			320.9	861	321.4	859	321.4	0	262.4	155	321.4	858
339.4	450	339.6	381	339.6	0	339.6	27	339.6	355			333.6	879	334.1	852	334.1	0	334.1	119	334.1	734			321.1	860	321.6	858	321.6	0	262.6	154	321.6	857
339.6	450	339.7	382	339.7	0	339.7	26	339.7	355			333.8	879	334.3	854	334.3	0	334.3	118	334.3	736			321.3	863	321.7	858	321.7	0	262.8	152	321.7	857
339.7	449	339.9	382	339.9	0	339.9	26	339.9	356			334	881	334.4	855	334.4	0	334.4	117	334.4	738			321.4	863	321.9	858	321.9	0	262.9	151	321.9	857
339.6	449	340.1	383	340.1	0	340.1	26	340.1	357			334.1	884	334.5	857	334.5	0	334.5	116	334.5	741			321.6	863	322.1	857	322.1	0	263.1	149	322.1	857
339.7	449	340.3	384	340.3	0	340.3	26	340.3	358			334.3	884	334.7	859	334.7	0	334.7	116	334.7	743			321.7	862	322.2	857	322.2	0	263.2	148	322.2	856
339.9	449	340.4	384	340.4	0	340.4	25	340.4	359			334.4	884	334.8	860	334.8	0	334.8	115	334.8	745			321.9	862	322.4	857	322.4	0	263.4	147	322.4	856
340.1	449	340.6	385	340.6	0	340.6	25	340.6	360			334.5	888	334.9	862	334.9	0	334.9	114	334.9	748			322.1	862	322.6	857	322.6	0	263.6	145	322.6	856
340.3	449	340.7	386	340.7	0	340.7	25	340.7	361			334.7	888	335.1	864	335.1	0	335.1	114	335.1	750			322.2	859	322.7	856	322.7	0	263.8	144	322.7	856
340.4	449	340.9	386	340.9	0	340.9	25	340.9	362			334.8	894	335.3	865	335.3	0	335.3	113	335.3	753			322.4	861	322.9	856	322.9	0	263.9	142	322.9	855
340.6	448	341.1	387	341.1	0	341.1	24	341.1	363			334.9	894	335.5	867	335.5	0	335.5	112	335.5	755			322.6	861	323	856	323	0	264.1	141	323	855
340.7	448	341.3	388	341.3	0	341.3	24	341.3	363			335.1	894	335.6	869	335.6	0	335.6	112	335.6	757			322.7	858	323.2	856	323.2	0	264.2	140	323.2	855
340.9	448	341.4	388	341.4	0	341.4	24	341.4	364			335.3	897	335.8	871	335.8	0	335.8	111	335.8	760			322.9	861	323.3	855	323.3	0	264.4	138	323.3	855
341.1	451	341.5	389	341.5	0	341.5	24	341.5	365			335.5	897	335.9	872	335.9	0	335.9	110	335.9	762			323	860	323.6	855	323.6	0	264.5	137	323.6	854
341.3	448	341.7	390	341.7	0	341.7	23	341.7	366			335.6	900	336	874	336	0	336	110	336	764			323.2	860	323.7	855	323.7	0	264.7	136	323.7	854
341.4	451	341.8	390	341.8	0	341.8	23	341.8	367			335.8	900	336.3	876	336.3	0	336.3	109	336.3	767			323.3	857	323.9	855	323.9	0	264.9	134	323.9	854
341.5	451	342	391	342	0	342	23	342	368			335.9	903	336.5	877	336.5	0	336.5	108	336.5	769			323.6	857	324	854	324	0	265.1	133	324	854
341.7	448	342.1	392	342.1	0	342.1	23	342.1	369			336	903	336.7	879	336.7	0	336.7	108	336.7	772			323.7	856	324.2	854	324.2	0	265.2	132	324.2	853
341.8	450	342.3	392	342.3	0	342.3	23	342.3	370			336.3	906	336.9	881	336.9	0	336.9	107	336.9	774			323.9	856	324.4	854	324.4	0	265.4	131	324.4	853
342	450	342.5	393	342.5	0	342.5	22	342.5	371			336.5	906	337.1	882	337.1	0	337.1	106	337.1	776			324	856	324.6	853	324.6	0	265.5	129	324.6	853
342.1	450	342.6	394	342.6	0	342.6	22	342.6	371			336.7	912	337.3	884	337.3	0	337.3	106	337.3	779			324.2	856	324.5	853	324.5	0	265.8	128	324.5	852
342.3	450	342.7	394	342.7	0	342.7	22	342.7	372			336.9	909	337.4	886	337.4	0	337.4	105	337.4	781			324.4	858	324.5	853	324.5	0	265.9	127	324.5	852
342.5	450	342.9	395	342.9	0	342.9	22	342.9	373			337.1	912	337.6	888	337.6	0	337.6	104	337.6	783			324.6	855	324.7	852	324.7	0	266.1	125	324.7	852
342.6	450	343.1	396	343.1	0	343.1	21	343.1	374			337.3	912	337.8	889	337.8	0	337.8	104	337.8	786			324.5	855	324.9	852	324.9	0	266.3	124	324.9	852
342.7	450	343.3	396	343.3	0	343.3	21	343.3	375			337.4	912	337.9	891	337.9	0	337.9	103	337.9	788			324.5	852	325.1	852	325.1	0	266.4	123	325.1	851
342.9	452	343.5	397	343.5	0	343.5	21	343.5	376			337.6	915	338.1	893	338.1	0	338.1	102	338.1	790			324.7	855	325.3	852	325.3	0	266.6	122	325.3	851
343.1	452	343.7	398	343.7	0	343.7	21	343.7	377			337.8	918	338.2	895	338.2	0	338.2	102	338.2	793			324.9	854	325.5	851	325.5	0	266.7	121	325.5	851
343.3	452	343.8	398	343.8	0	343.8	21	343.8	378			337.9	921	338.4	896	338.4	0	338.4	101	338.4	795			325.1	857	325.6	851	325.6	0	266.9	119	325.6	850
343.5	449	344	399	344	0	344	20	344	379			338.1	918	338.6	898	338.6	0	338.6	100	338.6	798			325.3	854	325.8	851	325.8	0	267	118	325.8	850
343.7	452	344.2	400	344.2	0	344.2	20	344.2	380			338.2	918	338.8	900	338.8	0	338.8	100	338.8	800			325.5	854	326	850	326	0	267.2	117	326	850
343.8	452	344.4	400	344.4	0	344.4	20	344.4	380			338.4	920	339	901	339	0	339	99	339	802			325.6	853	326.2	850	326.2	0	267.3	116	326.2	850
344	452	344.5	401	344.5	0	344.5	20	344.5	381			338.6	923	339.1	903	339.1	0	339.1	99	339.1	805			325.8	856	326.4	850	326.4	0	267.5	115	326.4	849
344.2	452	344.7	402	344.7	0	344.7	20	344.7	382			338.8	926	339.2	905	339.2	0	339.2	98	339.2	807			326	853	326.6	849	326.6	0	267.6	113	326.6	849
344.4	451	344.9	403	344.9	0	344.9	19	344.9	383			339	926	339.4	907	339.4	0	339.4	97	339.4	809			326.2	853	326.8	849	326.8	0	267.7	112	326.8	849
344.5	451	345.1	403	345.1	0	345.1	19	345.1	384			339.1	926	339.6	908	339.6	0	339.6	97	339.6	812			326.4	855	327	849	327	0	267.9	111	327	848
344.7	451	345.2	404	345.2	0	345.2	19	345.2	385			339.2	926	339.7	910	339.7	0	339.7	96	339.7	814			326.6	858	327.2	848	327.2	0	268.1	110	327.2	848
344.9	451	345.4	405	345.4	0	345.4	19	345.4	386			339.4	932	339.7	912	339.7	0	339.7	95	339.7	817			326.8	855	327.4	848	327.4	0	268.2	109	327.4	848
345.1	451	345.6	405	345.6	0	345.6	19	345.6	387			339.6	932	339.8	914	339.8	0	339.8	95	339.8	819			327	858	327.6	848	327.6	0	268.3	108	327.6	847
345.2	451	345.8	406	345.8	0	345.8	18	345.8	388			339.7	935	339.9	915	339.9	0	339.9	94	339.9	821			327.2	857	327.7	847	327.7	0	268.5	107	327.7	847
345.4	451	345.9	407	345.9	0	345.9	18	345.9	389			339.7	935	340.1	917	340.1	0	340.1	94	340.1	824			327.4	854	327.9	847	327.9	0	268.7	106	327.9	847
345.6	450	346.1	408	346.1	0	346.1	18	346.1	390			339.8	938	340.3	919	340.3	0	340.3	93	340.3	826			327.6	854	328	847	328	0	268.8	105	328	846
345.8	450	346.2	408	346.2	0	346.2	18	346.2	390			339.9	935	340.4	921	340.4	0	340.4	92	340.4	828			327.7	854	328.2	846	328.2	0	269	103	328.2	846
345.9	450	346.4	409	346.4	0	346.4	18	346.4	391			340.1	938	340.6	922	340.6	0	340.6	92	340.6	831			327.9	853	328.4	846	328.4	0	269.1	102	328.4	846
346.1	450	346.6	410	346.6	0	346.6	17	346.6	392			340.3	938	340.8	924	340.8	0	340.8	91	340.8	833			328	853	328.5	846	328.5	0	269.3	101	328.5	845
346.2	450	346.7	410	346.7	0	346.7	17	346.7	393			340.4	941	341	926	341	0	341	91	341	835			328.2	853	328.6	845	328.6	0	269.5	100	328.6	845
346.4	450	346.9	411	346.9	0	346.9	17	346.9	394			340.6	941	341.1	928	341.1	0	341.1	90	341.1	838			328.4	853	328.8	845	328.8	0	269.6	99	328.8	845
346.6	450	347.1	412	347.1	0	347.1	17	347.1	395			340.8	945	341.2	930	341.2	0	341.2	89	341.2	840			328.5	852	328.9	845	328.9	0	269.8	98	328.9	844
346.7	453	347.3	413	347.3	0	347.3	17	347.3	396			341	945	341.4	931	341.4	0	341.4	89	341.4	842			328.6	855	329.1	844	329.1	0	270	97	329.1	844
346.9	452	347.4	413	347.4	0	347.4	17	347.4	397			341.1	948	341.5	933	341.5	0	341.5	88	341.5	845			328.8	855	329.3	844	329.3	0	270.1	96	329.3	844
347.1	455	347.6	414	347.6	0	347.6	16	347.6	398			341.2	951	341.7	935	341.7	0	341.7	88	341.7	847			328.9	855	329.5	844	329.5	0	270.3	95	329.5	843
347.3	452	347.8	415	347.8	0	347.8	16	347.8	399			341.4	948	341.9	937	341.9	0	341.9	87	341.9	849			329.1	857	329.6	843	329.6	0	270.5	94	329.6	843
347.4	455	348	416	348	0	348	16	348	400			341.5	951	342	938	342	0	342	87	342	852			329.3	857	329.7	843	329.7	0	270.7	93	329.7	842
347.6	455	348.2	416	348.2	0	348.2	16	348.2	401			341.7	954	342.1	940	342.1	0	342.1	86	342.1	854			329.5	857	329.9	842	329.9	0	270.9	92	329.9	842
347.8	455	348.4	417	348.4	0	348.4	16	348.4	401			341.9	954	342.3	942	342.3	0	342.3	85	342.3	857			329.6	861	330	842	330	0	271.1	91	330	842
348	455	348.5	418	348.5	0	348.5	16	348.5	402			342	957	342.5	944	342.5	0	342.5	85	342.5	859			329.7	857	330.2	842	330.2	0	271.3	90	330.2	841
348.2	454	348.6	419	348.6	0	348.6	15	348.6	403			342.1	954	342.6	946	342.6	0	342.6	84	342.6	861			329.9	856	330.4	841	330.4	0	271.4	89	330.4	841
348.4	454	348.8	419	348.8	0	348.8	15	348.8	404			342.3	957	342.8	947	342.8	0	342.8	84	342.8	864			330	856	330.6	841	330.6	0	271.6	88	330.6	841
348.5	454	349	420	349	0	349	15	349	405			342.5	957	342.9	949	342.9	0	342.9	83	342.9	866			330.2	860	330.8	841	330.8	0	271.8	87	330.8	840
348.6	457	349.1	421	349.1	0	349.1	15	349.1	406			342.6	959	343	951	343	0	343	83	343	868			330.4	860	330.9	840	330.9	0	271.9	86	330.9	840
348.8	457	349.3	422	349.3	0	349.3	15	349.3	407			342.8	959	343.2	953	343.2	0	343.2	82	343.2	871			330.6	855	331.1	840	331.1	0	272.1	85	331.1	839
349	457	349.4	423	349.4	0	349.4	15	349.4	408			342.9	962	343.4	954	343.4	0	343.4	82	343.4	873			330.8	855	331.2	839	331.2	0	272.2	84	331.2	839
349.1	457	349.6	423	349.6	0	349.6	14	349.6	409			343	962	343.6	956	343.6	0	343.6	81	343.6	875			330.9	855	331.4	839	331.4	0	272.4	84	331.4	839
349.3	460	349.7	424	349.7	0	349.7	14	349.7	410			343.2	962	343.7	958	343.7	0	343.7	81	343.7	877			331.1	852	331.7	839	331.7	0	272.6	83	331.7	838
349.4	459	349.9	425	349.9	0	349.9	14	349.9	411			343.4	965	343.9	960	343.9	0	343.9	80	343.9	880			331.2	848	331.8	838	331.8	0	272.8	82	331.8	838
349.6	459	350	426	350	0	350	14	350	412			343.6	962	344	962	344	0	344	79	344	882			331.4	848	331.9	838	331.9	0	272.9	81	331.9	838
349.7	459	350.2	426	350.2	0	350.2	14	350.2	413			343.7	965	344.2	963	344.2	0	344.2	79	344.2	884			331.7	851	332.1	837	332.1	0	273.2	80	332.1	837
349.9	459	350.1	427	350.1	0	350.1	14	350.1	413			343.9	968	344.4	965	344.4	0	344.4	78	344.4	887			331.8	851	332.3	837	332.3	0	273.3	79	332.3	837
350	459	350.2	428	350.2	0	350.2	14	350.2	414			344	968	344.5	967	344.5	0	344.5	78	344.5	889			331.9	853	332.4	837	332.4	0	273.5	78	332.4	836
350.2	462	350.4	429	350.4	0	350.4	13	350.4	415			344.2	968	344.7	969	344.7	0	344.7	77	344.7	891			332.1	853	332.6	836	332.6	0	273.6	77	332.6	836
350.1	462	350.5	429	350.5	0	350.5	13	350.5	416			344.4	971	344.9	971	344.9	0	344.9	77	344.9	894			332.3	853	332.7	836	332.7	0	273.8	76	332.7	836
350.2	461	350.7	430	350.7	0	350.7	13	350.7	417			344.5	968	345.1	972	345.1	0	345.1	76	345.1	896			332.4	853	332.9	835	332.9	0	273.9	76	332.9	835
350.4	464	350.9	431	350.9	0	350.9	13	350.9	418			344.7	971	345.2	974	345.2	0	345.2	76	345.2	898			332.6	852	333.1	835	333.1	0	274	75	333.1	835
350.5	464	351.1	432	351.1	0	351.1	13	351.1	419			344.9	971	345.4	976	345.4	0	345.4	75	345.4	901			332.7	852	333.2	835	333.2	0	274.2	74	333.2	834
350.7	464	351.3	433	351.3	0	351.3	13	351.3	420			345.1	974	345.6	978	345.6	0	345.6	75	345.6	903			332.9	852	333.4	834	333.4	0	274.3	73	333.4	834
350.9	464	351.5	433	351.5	0	351.5	13	351.5	421			345.2	974	345.8	979	345.8	0	345.8	74	345.8	905			333.1	849	333.6	834	333.6	0	274.5	72	333.6	834
351.1	464	351.7	434	351.7	0	351.7	12	351.7	422			345.4	974	346	981	346	0	346	74	346	907			333.2	845	333.8	833	333.8	0	274.7	71	333.8	833
351.3	464	351.9	435	351.9	0	351.9	12	351.9	423			345.6	974	346.2	983	346.2	0	346.2	73	346.2	910			333.4	845	334	833	334	0	274.8	71	334	833
351.5	464	352.1	436	352.1	0	352.1	12	352.1	424			345.8	977	346.4	985	346.4	0	346.4	73	346.4	912			333.6	845	334.2	832	334.2	0	274.9	70	334.2	832
351.7	463	352.2	437	352.2	0	352.2	12	352.2	425			346	977	346.6	987	346.6	0	346.6	72	346.6	914			333.8	845	334.4	832	334.4	0	275.1	69	334.4	832
351.9	463	352.4	437	352.4	0	352.4	12	352.4	426			346.2	977	346.7	988	346.7	0	346.7	72	346.7	917			334	845	334.6	832	334.6	0	275.2	68	334.6	831
352.1	463	352.6	438	352.6	0	352.6	12	352.6	427			346.4	977	347	990	347	0	347	71	347	919			334.2	844	334.8	831	334.8	0	275.4	68	334.8	831
352.2	466	352.8	439	352.8	0	352.8	12	352.8	427			346.6	980	347.1	992	347.1	0	347.1	71	347.1	921			334.4	841	335	831	335	0	275.6	67	335	831
352.4	466	353	440	353	0	353	11	353	428			346.7	980	347.3	994	347.3	0	347.3	70	347.3	923			334.6	844	335.2	830	335.2	0	275.8	66	335.2	830
352.6	466	353.1	441	353.1	0	353.1	11	353.1	429			347	980	347.5	996	347.5	0	347.5	70	347.5	926			334.8	844	335.4	830	335.4	0	275.9	65	335.4	830
352.8	466	353.3	441	353.3	0	353.3	11	353.3	430			347.1	980	347.7	997	347.7	0	347.7	69	347.7	928			335	843	335.5	829	335.5	0	276.1	65	335.5	829
353	465	353.4	442	353.4	0	353.4	11	353.4	431			347.3	982	347.8	999	347.8	0	347.8	69	347.8	930			335.2	843	335.7	829	335.7	0	276.3	64	335.7	829
353.1	465	353.6	443	353.6	0	353.6	11	353.6	432			347.5	985	348	1001	348	0	348	68	348	932			335.4	846	335.9	828	335.9	0	276.5	63	335.9	828
353.3	465	353.7	444	353.7	0	353.7	11	353.7	433			347.7	988	348.2	1003	348.2	0	348.2	68	348.2	935			335.5	846	336	828	336	0	276.5	62	336	828
353.4	468	353.9	445	353.9	0	353.9	11	353.9	434			347.8	985	348.3	1004	348.3	0	348.3	67	348.3	937			335.7	848	336.2	828	336.2	0	276.8	62	336.2	827
353.6	468	354	446	354	0	354	11	354	435			348	988	348.4	1006	348.4	0	348.4	67	348.4	939			335.9	842	336.4	827	336.4	0	276.9	61	336.4	827
353.7	468	354.2	446	354.2	0	354.2	11	354.2	436			348.2	988	348.6	1008	348.6	0	348.6	67	348.6	941			336	842	336.6	827	336.6	0	277.1	60	336.6	827
353.9	468	354.4	447	354.4	0	354.4	10	354.4	437			348.3	991	348.7	1010	348.7	0	348.7	66	348.7	944			336.2	842	336.7	826	336.7	0	277.2	59	336.7	826
354	468	354.5	448	354.5	0	354.5	10	354.5	438			348.4	994	348.9	1012	348.9	0	348.9	66	348.9	946			336.4	841	336.8	826	336.8	0	277.4	59	336.8	826
354.2	467	354.7	449	354.7	0	354.7	10	354.7	439			348.6	997	349	1013	349	0	349	65	349	948			336.6	841	337	825	337	0	277.6	58	337	825
354.4	470	354.9	450	354.9	0	354.9	10	354.9	440			348.7	1001	349.2	1015	349.2	0	349.2	65	349.2	950			336.7	844	337.1	825	337.1	0	277.8	57	337.1	825
354.5	470	355	450	355	0	355	10	355	441			348.9	1004	349.3	1017	349.3	0	349.3	64	349.3	953			336.8	844	337.3	824	337.3	0	277.9	57	337.3	824
354.7	470	355.2	451	355.2	0	355.2	10	355.2	441			349	1007	349.5	1019	349.5	0	349.5	64	349.5	955			337	843	337.4	824	337.4	0	278.1	56	337.4	824
354.9	470	355.3	452	355.3	0	355.3	10	355.3	442			349.2	1004	349.7	1020	349.7	0	349.7	63	349.7	957			337.1	843	337.6	823	337.6	0	278.3	55	337.6	823
355	470	355.5	453	355.5	0	355.5	10	355.5	443			349.3	1007	349.8	1022	349.8	0	349.8	63	349.8	959			337.3	843	337.8	823	337.8	0	278.5	55	337.8	823
355.2	473	355.6	454	355.6	0	355.6	10	355.6	444			349.5	1010	350	1024	350	0	350	62	350	962			337.4	846	337.9	822	337.9	0	278.6	54	337.9	822
355.3	472	355.8	455	355.8	0	355.8	9	355.8	445			349.7	1010	350.1	1026	350.1	0	350.1	62	350.1	964			337.6	845	338.1	822	338.1	0	278.7	53	338.1	822
355.5	472	355.9	455	355.9	0	355.9	9	355.9	446			349.8	1013	350.3	1027	350.3	0	350.3	62	350.3	966			337.8	845	338.3	821	338.3	0	278.9	53	338.3	821
355.6	472	356	456	356	0	356	9	356	447			350	1013	350.2	1029	350.2	0	350.2	61	350.2	968			337.9	842	338.5	821	338.5	0	279.1	52	338.5	821
355.8	472	356.2	457	356.2	0	356.2	9	356.2	448			350.1	1019	350.4	1031	350.4	0	350.4	61	350.4	970			338.1	839	338.7	821	338.7	0	279.2	52	338.7	820
355.9	472	356.3	458	356.3	0	356.3	9	356.3	449			350.3	1016	350.6	1033	350.6	0	350.6	60	350.6	972			338.3	835	338.9	820	338.9	0	279.4	51	338.9	820
356	472	356.5	459	356.5	0	356.5	9	356.5	450			350.2	1019	350.7	1034	350.7	0	350.7	60	350.7	975			338.5	838	339	820	339	0	279.6	50	339	819
356.2	475	356.6	460	356.6	0	356.6	9	356.6	451			350.4	1022	350.9	1036	350.9	0	350.9	59	350.9	977			338.7	838	339.2	819	339.2	0	279.8	50	339.2	819
356.3	471	356.8	461	356.8	0	356.8	9	356.8	452			350.6	1022	351	1038	351	0	351	59	351	979			338.9	841	339.4	819	339.4	0	280	49	339.4	818
356.5	471	356.9	461	356.9	0	356.9	9	356.9	453			350.7	1019	351.2	1040	351.2	0	351.2	59	351.2	981			339	841	339.6	818	339.6	0	280.2	49	339.6	818
356.6	471	357.1	462	357.1	0	357.1	9	357.1	454			350.9	1022	351.4	1042	351.4	0	351.4	58	351.4	983			339.2	840	339.8	818	339.8	0	280.3	48	339.8	817
356.8	474	357.3	463	357.3	0	357.3	8	357.3	455			351	1025	351.5	1043	351.5	0	351.5	58	351.5	986			339.4	840	339.9	817	339.9	0	280.5	47	339.9	817
356.9	474	357.5	464	357.5	0	357.5	8	357.5	456			351.2	1025	351.6	1045	351.6	0	351.6	57	351.6	988			339.6	837	339.9	817	339.9	0	280.6	47	339.9	816
357.1	474	357.6	465	357.6	0	357.6	8	357.6	457			351.4	1028	351.8	1047	351.8	0	351.8	57	351.8	990			339.8	837	340	816	340	0	280.7	46	340	816
357.3	477	357.8	466	357.8	0	357.8	8	357.8	457			351.5	1027	352	1048	352	0	352	56	352	992			339.9	833	340.2	816	340.2	0	280.9	46	340.2	815
357.5	474	358	466	358	0	358	8	358	458			351.6	1027	352.2	1050	352.2	0	352.2	56	352.2	994			339.9	836	340.3	815	340.3	0	281.1	45	340.3	815
357.6	476	358.2	467	358.2	0	358.2	8	358.2	459			351.8	1030	352.4	1052	352.4	0	352.4	56	352.4	996			340	833	340.5	814	340.5	0	281.2	45	340.5	814
357.8	476	358.3	468	358.3	0	358.3	8	358.3	460			352	1030	352.6	1054	352.6	0	352.6	55	352.6	998			340.2	836	340.7	814	340.7	0	281.3	44	340.7	814
358	473	358.6	469	358.6	0	358.6	8	358.6	461			352.2	1030	352.8	1055	352.8	0	352.8	55	352.8	1001			340.3	835	340.9	813	340.9	0	281.5	43	340.9	813
358.2	476	358.8	470	358.8	0	358.8	8	358.8	462			352.4	1030	353	1057	353	0	353	54	353	1003			340.5	835	341.1	813	341.1	0	281.6	43	341.1	813
358.3	476	359	471	359	0	359	8	359	463			352.6	1033	353.2	1059	353.2	0	353.2	54	353.2	1005			340.7	835	341.2	812	341.2	0	281.8	42	341.2	812
358.6	476	359.3	472	359.3	0	359.3	8	359.3	464			352.8	1033	353.3	1061	353.3	0	353.3	54	353.3	1007			340.9	832	341.4	812	341.4	0	281.9	42	341.4	812
358.8	476	359.5	472	359.5	0	359.5	7	359.5	465			353	1033	353.5	1062	353.5	0	353.5	53	353.5	1009			341.1	834	341.6	811	341.6	0	282.1	41	341.6	811
359	475	359.8	473	359.8	0	359.8	7	359.8	466			353.2	1033	353.7	1064	353.7	0	353.7	53	353.7	1011			341.2	834	341.7	811	341.7	0	282.2	41	341.7	811
359.3	475	360	474	360	0	360	7	360	467			353.3	1036	353.9	1066	353.9	0	353.9	53	353.9	1013			341.4	834	341.9	810	341.9	0	282.3	40	341.9	810
359.5	475	360.2	475	360.2	0	360.2	7	360.2	468			353.5	1039	354.1	1067	354.1	0	354.1	52	354.1	1015			341.6	831	342.1	810	342.1	0	282.5	40	342.1	810
359.8	478	360.4	476	360.4	0	360.4	7	360.4	469			353.7	1039	354.2	1069	354.2	0	354.2	52	354.2	1017			341.7	833	342.2	809	342.2	0	282.7	39	342.2	809
360	478	360.5	477	360.5	0	360.5	7	360.5	470			353.9	1042	354.4	1071	354.4	0	354.4	51	354.4	1019			341.9	830	342.4	809	342.4	0	282.8	39	342.4	809
360.2	478	360.4	478	360.4	0	360.4	7	360.4	471			354.1	1042	354.6	1073	354.6	0	354.6	51	354.6	1022			342.1	830	342.6	808	342.6	0	283	38	342.6	808
360.4	478	360.6	478	360.6	0	360.6	7	360.6	472			354.2	1045	354.7	1074	354.7	0	354.7	51	354.7	1024			342.2	830	342.7	808	342.7	0	283.1	38	342.7	808
360.5	478	360.8	479	360.8	0	360.8	7	360.8	473			354.4	1045	354.9	1076	354.9	0	354.9	50	354.9	1026			342.4	832	342.9	807	342.9	0	283.3	37	342.9	807
360.4	477	360.9	480	360.9	0	360.9	7	360.9	473			354.6	1045	355.1	1078	355.1	0	355.1	50	355.1	1028			342.6	832	343	807	343	0	283.5	37	343	806
360.6	477	361.2	481	361.2	0	361.2	7	361.2	474			354.7	1045	355.2	1079	355.2	0	355.2	50	355.2	1030			342.7	832	343.2	806	343.2	0	283.6	36	343.2	806
360.8	477	361.4	482	361.4	0	361.4	7	361.4	475			354.9	1045	355.3	1081	355.3	0	355.3	49	355.3	1032			342.9	832	343.3	805	343.3	0	283.8	36	343.3	805
360.9	481	361.5	483	361.5	0	361.5	6	361.5	476			355.1	1048	355.5	1083	355.5	0	355.5	49	355.5	1034			343	831	343.6	805	343.6	0	284	35	343.6	805
361.2	481	361.7	484	361.7	0	361.7	6	361.7	477			355.2	1051	355.6	1084	355.6	0	355.6	48	355.6	1036			343.2	831	343.7	804	343.7	0	284.1	35	343.7	804
361.4	481	361.9	485	361.9	0	361.9	6	361.9	478			355.3	1054	355.8	1086	355.8	0	355.8	48	355.8	1038			343.3	831	343.8	804	343.8	0	284.3	35	343.8	804
361.5	481	362.1	485	362.1	0	362.1	6	362.1	479			355.5	1051	355.9	1088	355.9	0	355.9	48	355.9	1040			343.6	831	343.9	803	343.9	0	284.4	34	343.9	803
361.7	483	362.3	486	362.3	0	362.3	6	362.3	480			355.6	1054	356.1	1089	356.1	0	356.1	47	356.1	1042			343.7	834	344.1	803	344.1	0	284.7	34	344.1	803
361.9	483	362.5	487	362.5	0	362.5	6	362.5	481			355.8	1054	356.2	1091	356.2	0	356.2	47	356.2	1044			343.8	830	344.2	802	344.2	0	284.8	33	344.2	802
362.1	483	362.6	488	362.6	0	362.6	6	362.6	482			355.9	1061	356.4	1093	356.4	0	356.4	47	356.4	1046			343.9	827	344.4	802	344.4	0	285	33	344.4	801
362.3	486	362.8	489	362.8	0	362.8	6	362.8	483			356.1	1057	356.6	1094	356.6	0	356.6	46	356.6	1048			344.1	827	344.5	801	344.5	0	285.1	32	344.5	801
362.5	486	362.9	490	362.9	0	362.9	6	362.9	484			356.2	1060	356.7	1096	356.7	0	356.7	46	356.7	1050			344.2	830	344.7	800	344.7	0	285.3	32	344.7	800
362.6	486	363.1	491	363.1	0	363.1	6	363.1	485			356.4	1063	356.9	1098	356.9	0	356.9	46	356.9	1052			344.4	826	344.8	800	344.8	0	285.5	32	344.8	800
362.8	486	363.3	492	363.3	0	363.3	6	363.3	486			356.6	1063	357.1	1099	357.1	0	357.1	45	357.1	1054			344.5	826	344.9	799	344.9	0	285.7	31	344.9	799
362.9	489	363.4	492	363.4	0	363.4	6	363.4	487			356.7	1063	357.3	1101	357.3	0	357.3	45	357.3	1056			344.7	829	345.1	799	345.1	0	285.8	31	345.1	799
363.1	488	363.6	493	363.6	0	363.6	6	363.6	488			356.9	1069	357.5	1102	357.5	0	357.5	45	357.5	1058			344.8	829	345.3	798	345.3	0	286.1	30	345.3	798
363.3	488	363.7	494	363.7	0	363.7	6	363.7	489			357.1	1069	357.7	1104	357.7	0	357.7	44	357.7	1060			344.9	828	345.4	797	345.4	0	286.2	30	345.4	797
363.4	491	363.9	495	363.9	0	363.9	5	363.9	490			357.3	1069	357.9	1106	357.9	0	357.9	44	357.9	1062			345.1	828	345.6	797	345.6	0	286.4	30	345.6	797
363.6	491	364	496	364	0	364	5	364	490			357.5	1069	358	1107	358	0	358	44	358	1064			345.3	825	345.8	796	345.8	0	286.6	29	345.8	796
363.7	491	364.2	497	364.2	0	364.2	5	364.2	491			357.7	1072	358.2	1109	358.2	0	358.2	43	358.2	1066			345.4	825	346	796	346	0	286.8	29	346	796
363.9	491	364.4	498	364.4	0	364.4	5	364.4	492			357.9	1072	358.3	1111	358.3	0	358.3	43	358.3	1068			345.6	824	346.2	795	346.2	0	286.9	28	346.2	795
364	494	364.6	499	364.6	0	364.6	5	364.6	493			358	1075	358.5	1112	358.5	0	358.5	43	358.5	1070			345.8	824	346.3	795	346.3	0	287.1	28	346.3	795
364.2	493	364.7	499	364.7	0	364.7	5	364.7	494			358.2	1075	358.7	1114	358.7	0	358.7	42	358.7	1071			346	821	346.5	794	346.5	0	287.3	28	346.5	794
364.4	496	364.9	500	364.9	0	364.9	5	364.9	495			358.3	1075	358.9	1115	358.9	0	358.9	42	358.9	1073			346.2	821	346.6	793	346.6	0	287.4	27	346.6	793
364.6	496	365.1	501	365.1	0	365.1	5	365.1	496			358.5	1078	359	1117	359	0	359	42	359	1075			346.3	814	346.8	793	346.8	0	287.6	27	346.8	793
364.7	496	365.2	502	365.2	0	365.2	5	365.2	497			358.7	1081	359.2	1119	359.2	0	359.2	41	359.2	1077			346.5	817	347	792	347	0	287.7	27	347	792
364.9	499	365.4	503	365.4	0	365.4	5	365.4	498			358.9	1081	359.3	1120	359.3	0	359.3	41	359.3	1079			346.6	817	347.1	792	347.1	0	287.9	26	347.1	792
365.1	499	365.5	504	365.5	0	365.5	5	365.5	499			359	1081	359.5	1122	359.5	0	359.5	41	359.5	1081			346.8	814	347.3	791	347.3	0	288	26	347.3	791
365.2	499	365.7	505	365.7	0	365.7	5	365.7	500			359.2	1084	359.6	1123	359.6	0	359.6	40	359.6	1083			347	816	347.5	790	347.5	0	288.2	26	347.5	790
365.4	502	365.9	506	365.9	0	365.9	5	365.9	501			359.3	1084	359.8	1125	359.8	0	359.8	40	359.8	1085			347.1	816	347.7	790	347.7	0	288.4	25	347.7	790
365.5	501	366.1	507	366.1	0	366.1	5	366.1	502			359.5	1087	360	1126	360	0	360	40	360	1087			347.3	813	347.9	789	347.9	0	288.5	25	347.9	789
365.7	501	366.3	507	366.3	0	366.3	5	366.3	503			359.6	1087	360.1	1128	360.1	0	360.1	39	360.1	1088			347.5	813	348	789	348	0	288.7	25	348	789
365.9	504	366.5	508	366.5	0	366.5	5	366.5	504			359.8	1090	360.3	1129	360.3	0	360.3	39	360.3	1090			347.7	809	348.2	788	348.2	0	288.7	24	348.2	788
366.1	504	366.7	509	366.7	0	366.7	5	366.7	505			360	1087	360.4	1131	360.4	0	360.4	39	360.4	1092			347.9	809	348.4	787	348.4	0	288.9	24	348.4	787
366.3	504	366.9	510	366.9	0	366.9	4	366.9	506			360.1	1090	360.6	1133	360.6	0	360.6	39	360.6	1094			348	809	348.5	787	348.5	0	289.1	24	348.5	787
366.5	504	367	511	367	0	367	4	367	507			360.3	1093	360.7	1134	360.7	0	360.7	38	360.7	1096			348.2	809	348.6	786	348.6	0	289.3	23	348.6	786
366.7	507	367.2	512	367.2	0	367.2	4	367.2	507			360.4	1096	360.5	1136	360.5	0	360.5	38	360.5	1098			348.4	809	348.8	785	348.8	0	289.4	23	348.8	785
366.9	503	367.4	513	367.4	0	367.4	4	367.4	508			360.6	1095	360.6	1137	360.6	0	360.6	38	360.6	1099			348.5	811	348.9	785	348.9	0	289.6	23	348.9	785
367	506	367.5	514	367.5	0	367.5	4	367.5	509			360.7	1095	360.8	1139	360.8	0	360.8	37	360.8	1101			348.6	811	349	784	349	0	289.7	22	349	784
367.2	506	367.7	515	367.7	0	367.7	4	367.7	510			360.5	1095	360.9	1140	360.9	0	360.9	37	360.9	1103			348.8	808	349.2	784	349.2	0	289.9	22	349.2	784
367.4	509	367.9	515	367.9	0	367.9	4	367.9	511			360.6	1098	361.1	1142	361.1	0	361.1	37	361.1	1105			348.9	808	349.3	783	349.3	0	290	22	349.3	783
367.5	509	368.1	516	368.1	0	368.1	4	368.1	512			360.8	1098	361.2	1143	361.2	0	361.2	36	361.2	1107			349	807	349.5	782	349.5	0	290.2	21	349.5	782
367.7	509	368.2	517	368.2	0	368.2	4	368.2	513			360.9	1101	361.4	1145	361.4	0	361.4	36	361.4	1108			349.2	804	349.6	782	349.6	0	290.4	21	349.6	782
367.9	512	368.4	518	368.4	0	368.4	4	368.4	514			361.1	1101	361.5	1146	361.5	0	361.5	36	361.5	1110			349.3	807	349.7	781	349.7	0	290.5	21	349.7	781
368.1	512	368.6	519	368.6	0	368.6	4	368.6	515			361.2	1104	361.7	1148	361.7	0	361.7	36	361.7	1112			349.5	804	349.9	780	349.9	0	290.7	20	349.9	780
368.2	514	368.7	520	368.7	0	368.7	4	368.7	516			361.4	1104	361.9	1149	361.9	0	361.9	35	361.9	1114			349.6	803	350	780	350	0	290.9	20	350	780
368.4	514	368.9	521	368.9	0	368.9	4	368.9	517			361.5	1107	362	1151	362	0	362	35	362	1115			349.7	803	350.1	779	350.1	0	291	20	350.1	779
368.6	514	369.1	522	369.1	0	369.1	4	369.1	518			361.7	1107	362.2	1152	362.2	0	362.2	35	362.2	1117			349.9	803	350.3	779	350.3	0	291.2	20	350.3	779
368.7	514	369.3	523	369.3	0	369.3	4	369.3	519			361.9	1107	362.3	1153	362.3	0	362.3	35	362.3	1119			350	803	350.4	778	350.4	0	291.4	19	350.4	778
368.9	517	369.4	523	369.4	0	369.4	4	369.4	520			362	1110	362.5	1155	362.5	0	362.5	34	362.5	1121			350.1	802	350.3	777	350.3	0	291.6	19	350.3	777
369.1	517	369.6	524	369.6	0	369.6	4	369.6	521			362.2	1110	362.6	1156	362.6	0	362.6	34	362.6	1122			350.3	799	350.5	777	350.5	0	291.8	19	350.5	777
369.3	520	369.7	525	369.7	0	369.7	4	369.7	522			362.3	1113	362.8	1158	362.8	0	362.8	34	362.8	1124			350.4	799	350.7	776	350.7	0	292	19	350.7	776
369.4	516	369.8	526	369.8	0	369.8	4	369.8	523			362.5	1110	363	1159	363	0	363	33	363	1126			350.3	796	350.8	775	350.8	0	292.1	18	350.8	775
369.6	519	369.9	527	369.9	0	369.9	4	369.9	523			362.6	1110	363.1	1161	363.1	0	363.1	33	363.1	1128			350.5	795	351	775	351	0	292.3	18	351	775
369.7	519	370.1	528	370.1	0	370.1	4	370.1	524			362.8	1113	363.3	1162	363.3	0	363.3	33	363.3	1129			350.7	795	351.2	774	351.2	0	292.5	18	351.2	774
369.8	522	370.2	529	370.2	0	370.2	3	370.2	525			363	1113	363.5	1164	363.5	0	363.5	33	363.5	1131			350.8	792	351.3	773	351.3	0	292.7	18	351.3	773
369.9	522	370.3	530	370.3	0	370.3	3	370.3	526			363.1	1113	363.7	1165	363.7	0	363.7	32	363.7	1133			351	789	351.5	773	351.5	0	292.9	17	351.5	773
370.1	522	370.5	531	370.5	0	370.5	3	370.5	527			363.3	1113	364	1166	364	0	364	32	364	1134			351.2	788	351.7	772	351.7	0	292.9	17	351.7	772
370.2	522	370.4	531	370.4	0	370.4	3	370.4	528			363.5	1117	364.1	1168	364.1	0	364.1	32	364.1	1136			351.3	788	351.8	771	351.8	0	293	17	351.8	771
370.3	522	370.4	532	370.4	0	370.4	3	370.4	529			363.7	1117	364.3	1169	364.3	0	364.3	32	364.3	1137			351.5	788	352	771	352	0	293.2	17	352	771
370.5	521	370.6	533	370.6	0	370.6	3	370.6	530			364	1117	364.5	1170	364.5	0	364.5	31	364.5	1139			351.7	785	352.2	770	352.2	0	293.3	16	352.2	770
370.4	524	370.7	534	370.7	0	370.7	3	370.7	531			364.1	1117	364.7	1172	364.7	0	364.7	31	364.7	1141			351.8	784	352.3	769	352.3	0	293.5	16	352.3	769
370.4	524	370.8	535	370.8	0	370.8	3	370.8	532			364.3	1123	364.9	1173	364.9	0	364.9	31	364.9	1142			352	781	352.6	769	352.6	0	293.7	16	352.6	769
370.6	524	370.9	536	370.9	0	370.9	3	370.9	533			364.5	1120	365.1	1175	365.1	0	365.1	31	365.1	1144			352.2	781	352.7	768	352.7	0	293.9	16	352.7	768
370.7	527	371.1	537	371.1	0	371.1	3	371.1	534			364.7	1123	365.3	1176	365.3	0	365.3	30	365.3	1146			352.3	781	352.9	767	352.9	0	294.1	15	352.9	767
370.8	527	371.2	538	371.2	0	371.2	3	371.2	535			364.9	1122	365.5	1177	365.5	0	365.5	30	365.5	1147			352.6	778	353.1	767	353.1	0	294.2	15	353.1	767
370.9	527	371.4	539	371.4	0	371.4	3	371.4	536			365.1	1119	365.6	1179	365.6	0	365.6	30	365.6	1149			352.7	780	353.2	766	353.2	0	294.4	15	353.2	766
371.1	526	371.5	540	371.5	0	371.5	3	371.5	537			365.3	1122	365.8	1180	365.8	0	365.8	30	365.8	1150			352.9	780	353.4	765	353.4	0	294.5	15	353.4	765
371.2	526	371.7	540	371.7	0	371.7	3	371.7	537			365.5	1122	366	1181	366	0	366	29	366	1152			353.1	780	353.6	765	353.6	0	294.6	15	353.6	765
371.4	526	371.9	541	371.9	0	371.9	3	371.9	538			365.6	1125	366.2	1183	366.2	0	366.2	29	366.2	1153			353.2	780	353.7	764	353.7	0	294.8	14	353.7	764
371.5	526	372	542	372	0	372	3	372	539			365.8	1125	366.4	1184	366.4	0	366.4	29	366.4	1155			353.4	782	353.9	763	353.9	0	294.9	14	353.9	763
371.7	526	372.2	543	372.2	0	372.2	3	372.2	540			366	1128	366.6	1185	366.6	0	366.6	29	366.6	1157			353.6	782	354.1	763	354.1	0	295	14	354.1	763
371.9	530	372.4	544	372.4	0	372.4	3	372.4	541			366.2	1128	366.8	1186	366.8	0	366.8	28	366.8	1158			353.7	782	354.3	762	354.3	0	295.1	14	354.3	762
372	530	372.6	545	372.6	0	372.6	3	372.6	542			366.4	1131	367	1188	367	0	367	28	367	1160			353.9	779	354.4	761	354.4	0	295.3	14	354.4	761
372.2	530	372.7	546	372.7	0	372.7	3	372.7	543			366.6	1131	367.1	1189	367.1	0	367.1	28	367.1	1161			354.1	778	354.6	761	354.6	0	295.5	13	354.6	761
372.4	529	372.9	547	372.9	0	372.9	3	372.9	544			366.8	1131	367.3	1190	367.3	0	367.3	28	367.3	1163			354.3	772	354.8	760	354.8	0	295.6	13	354.8	760
372.6	525	373.1	548	373.1	0	373.1	3	373.1	545			367	1131	367.4	1192	367.4	0	367.4	28	367.4	1164			354.4	772	355	759	355	0	295.8	13	355	759
372.7	529	373.3	548	373.3	0	373.3	3	373.3	546			367.1	1131	367.6	1193	367.6	0	367.6	27	367.6	1166			354.6	769	355.2	758	355.2	0	295.9	13	355.2	758
372.9	529	373.4	549	373.4	0	373.4	3	373.4	547			367.3	1137	367.8	1194	367.8	0	367.8	27	367.8	1167			354.8	768	355.4	758	355.4	0	296.1	13	355.4	758
373.1	525	373.6	550	373.6	0	373.6	3	373.6	548			367.4	1134	367.9	1195	367.9	0	367.9	27	367.9	1168			355	768	355.5	757	355.5	0	296.2	12	355.5	757
373.3	529	373.8	551	373.8	0	373.8	3	373.8	549			367.6	1137	368.1	1197	368.1	0	368.1	27	368.1	1170			355.2	765	355.7	756	355.7	0	296.4	12	355.7	756
373.4	525	373.9	552	373.9	0	373.9	3	373.9	550			367.8	1140	368.3	1198	368.3	0	368.3	26	368.3	1171			355.4	762	355.9	756	355.9	0	296.6	12	355.9	756
373.6	528	374.1	553	374.1	0	374.1	2	374.1	550			367.9	1140	368.5	1199	368.5	0	368.5	26	368.5	1173			355.5	761	356	755	356	0	296.8	12	356	755
373.8	524	374.2	554	374.2	0	374.2	2	374.2	551			368.1	1143	368.6	1200	368.6	0	368.6	26	368.6	1174			355.7	761	356.2	754	356.2	0	296.9	12	356.2	754
373.9	524	374.4	555	374.4	0	374.4	2	374.4	552			368.3	1146	368.8	1201	368.8	0	368.8	26	368.8	1176			355.9	761	356.3	754	356.3	0	297.2	11	356.3	754
374.1	528	374.6	556	374.6	0	374.6	2	374.6	553			368.5	1143	368.9	1203	368.9	0	368.9	26	368.9	1177			356	757	356.4	753	356.4	0	297.3	11	356.4	753
374.2	528	374.8	557	374.8	0	374.8	2	374.8	554			368.6	1146	369.1	1204	369.1	0	369.1	25	369.1	1178			356.2	753	356.6	752	356.6	0	297.4	11	356.6	752
374.4	528	374.9	557	374.9	0	374.9	2	374.9	555			368.8	1149	369.3	1205	369.3	0	369.3	25	369.3	1180			356.3	756	356.8	751	356.8	0	297.6	11	356.8	751
374.6	528	375.1	558	375.1	0	375.1	2	375.1	556			368.9	1149	369.4	1206	369.4	0	369.4	25	369.4	1181			356.4	756	356.9	751	356.9	0	297.8	11	356.9	751
374.8	528	375.3	559	375.3	0	375.3	2	375.3	557			369.1	1152	369.6	1207	369.6	0	369.6	25	369.6	1183			356.6	753	357	750	357	0	298	11	357	750
374.9	530	375.5	560	375.5	0	375.5	2	375.5	558			369.3	1149	369.7	1208	369.7	0	369.7	25	369.7	1184			356.8	749	357.2	749	357.2	0	298.1	10	357.2	749
375.1	530	375.6	561	375.6	0	375.6	2	375.6	559			369.4	1152	369.8	1210	369.8	0	369.8	24	369.8	1185			356.9	749	357.4	749	357.4	0	298.2	10	357.4	749
375.3	530	375.8	562	375.8	0	375.8	2	375.8	560			369.6	1154	370	1211	370	0	370	24	370	1187			357	746	357.6	748	357.6	0	298.4	10	357.6	748
375.5	530	376	563	376	0	376	2	376	561			369.7	1154	370.2	1212	370.2	0	370.2	24	370.2	1188			357.2	749	357.7	747	357.7	0	298.5	10	357.7	747
375.6	530	376.2	564	376.2	0	376.2	2	376.2	561			369.8	1157	370.4	1213	370.4	0	370.4	24	370.4	1189			357.4	749	357.9	746	357.9	0	298.8	10	357.9	746
375.8	530	376.4	565	376.4	0	376.4	2	376.4	562			370	1157	370.5	1214	370.5	0	370.5	23	370.5	1191			357.6	748	358.1	746	358.1	0	298.9	10	358.1	746
376	530	376.5	565	376.5	0	376.5	2	376.5	563			370.2	1160	370.5	1215	370.5	0	370.5	23	370.5	1192			357.7	748	358.2	745	358.2	0	299.1	10	358.2	745
[truncated: 2,410 more rows]
[truncated: 1 more columns]
