# Supplementary material for: Understanding the effect of spatially separated Cu and acid sites in zeolite catalysts on oxidation of methane
Source: Nat Commun. 2024 Mar 28;15:2718. doi: 10.1038/s41467-024-46924-2 (PMC10978981; doi:10.1038/s41467-024-46924-2)
Supplement: Supplementary file 4 — Source Data [file 41467_2024_46924_MOESM4_ESM.zip › source data for supplemetary information.xlsx]

## Sheet: Supplementary Figure 1
Supplementary Figure 1
2 theta	Intensity	Intensity	Intensity	Intensity	Intensity
degree
	H-AEI	1Cu/AEI	5Cu/AEI	50Cu/AEI	500Cu/AEI
3	6426.67	156027	305947	457290	607000
3.05	6600	156130	305800	457083	607130
3.1	6543.33	155893	305937	457153	607023
3.15	6536.67	156077	305913	457213	607130
3.2	6673.33	156027	306117	457410	607267
3.25	6540	156180	305937	457463	607100
3.3	6586.67	156090	305887	456850	607227
3.35	6350	156203	306137	456977	606893
3.4	6536.67	156007	306033	457270	607083
3.45	6556.67	156187	305743	457413	606897
3.5	6603.33	156180	306007	457550	606807
3.55	6600	156143	306163	457470	607233
3.6	6760	156217	306127	457220	607167
3.65	6680	156167	305910	457350	607173
3.7	6620	156173	306073	457557	607253
3.75	6600	156027	306257	457387	607163
3.8	6633.33	156010	306300	457603	607120
3.85	6703.33	156127	306323	457260	607000
3.9	6650	156087	306077	457323	607097
3.95	6476.67	156437	306340	457423	607363
4	6666.67	156393	306400	457630	607490
4.05	6403.33	156263	306433	457463	607123
4.1	6600	156183	306200	457460	607123
4.15	6703.33	156327	306133	457393	606900
4.2	6363.33	156240	306520	457477	606957
4.25	6530	156020	306423	457583	607367
4.3	6543.33	156200	306337	457377	606973
4.35	6543.33	156317	306367	457603	607273
4.4	6526.67	156327	306467	457283	607223
4.45	6450	156250	306340	457557	607393
4.5	6433.33	156143	306453	457320	607270
4.55	6363.33	156320	306473	457967	607247
4.6	6603.33	156437	306297	457547	607223
4.65	6606.67	156347	306810	457297	607417
4.7	6613.33	156270	306610	457683	607553
4.75	6530	156357	306253	457553	607320
4.8	6720	156347	306467	457667	607263
4.85	6606.67	156293	306530	457347	607197
4.9	7016.67	156370	306517	457283	607430
4.95	6840	156203	306523	457687	607300
5	6563.33	156520	306430	457727	607490
5.05	6893.33	156140	306503	457227	607457
5.1	6363.33	156087	306717	457563	607513
5.15	6586.67	156390	306617	457470	607307
5.2	6646.67	156323	306620	457483	607543
5.25	6656.67	156327	306690	457493	607510
5.3	6690	156300	306707	457393	607370
5.35	6836.67	156380	306773	457600	607590
5.4	6886.67	156233	306740	457647	607350
5.45	6350	156357	306517	457953	607583
5.5	6710	156460	306547	457707	607593
5.55	6520	156213	306547	457637	607590
5.6	6843.33	156470	306753	457960	607553
5.65	6800	156343	306567	457880	607793
5.7	6773.33	156227	306497	457837	607473
5.75	6663.33	156467	306820	457917	607527
5.8	6736.67	156393	306923	458153	607720
5.85	6823.33	156480	306977	457987	607697
5.9	6836.67	156450	306740	457833	607877
5.95	7006.67	156507	306897	458320	607567
6	6990	156600	306780	457763	607600
6.05	6853.33	156703	306813	457730	607780
6.1	6960	156513	306780	458303	608207
6.15	6710	156797	306780	458190	607800
6.2	6900	156613	306857	458147	607830
6.25	6823.33	156417	306933	457843	607813
6.3	6940	156507	307017	457920	607963
6.35	6976.67	156513	307233	458387	607857
6.4	6896.67	156603	306780	458053	607863
6.45	6853.33	156753	306870	458240	608270
6.5	7246.67	156517	307053	457970	608303
6.55	7026.67	156743	307140	458147	608060
6.6	6936.67	156523	307123	458217	608013
6.65	6763.33	156890	307087	458313	608343
6.7	7006.67	156897	307050	458050	608250
6.75	7023.33	156483	307127	458293	607987
6.8	7283.33	156970	306963	458110	608170
6.85	7073.33	156930	307157	458150	607813
6.9	7343.33	156780	307183	458030	608303
6.95	7160	156737	307170	458347	608110
7	6953.33	156827	307130	457897	608267
7.05	6980	157000	307090	458093	608340
7.1	7163.33	157107	307577	458330	608113
7.15	7110	156937	307643	458163	607957
7.2	7140	157020	307503	458520	608567
7.25	7543.33	157140	307497	458297	608267
7.3	7430	157287	307527	458537	608440
7.35	7476.67	157300	307243	458757	608397
7.4	7750	157160	307423	458850	608603
7.45	7806.67	157337	307647	458803	608813
7.5	7780	157457	307833	458727	608493
7.55	7483.33	157550	307907	458803	608353
7.6	7630	157507	307740	458537	608090
7.65	7403.33	157303	307630	458460	608277
7.7	7633.33	157373	307607	459030	608457
7.75	7350	157333	307590	458603	608533
7.8	7470	157187	307580	458433	608163
7.85	7860	157270	307520	458957	608530
7.9	7560	157207	307487	458750	608517
7.95	7523.33	157490	307527	458383	608370
8	7566.67	157167	307633	458657	608020
8.05	7506.67	156890	307503	458310	608323
8.1	7150	157313	307290	458567	608323
8.15	7283.33	157170	307693	458333	608200
8.2	7333.33	157263	307490	458517	608467
8.25	7633.33	157297	307440	458923	608443
8.3	7310	157470	307353	458877	608183
8.35	7413.33	157337	307887	458470	608573
8.4	7626.67	157343	307600	459437	608587
8.45	7576.67	157490	307600	459607	608833
8.5	7993.33	157880	307870	459613	608683
8.55	8563.33	158047	307997	460227	609540
8.6	9000	158140	308597	459753	608920
8.65	8396.67	158013	308917	459417	608660
8.7	8050	157620	308487	459117	608710
8.75	8166.67	157660	308380	459703	608787
8.8	8563.33	157710	308047	459817	608937
8.85	8656.67	157767	308493	460570	609817
8.9	8750	157810	308477	460920	609900
8.95	9646.67	158367	308793	461463	610630
9	11293.3	159450	309783	463237	611893
9.05	12326.7	160160	310833	464717	612943
9.1	14306.7	161523	311887	467123	615300
9.15	17386.7	163350	313967	471033	617733
9.2	21716.7	166077	316527	475933	622590
9.25	27196.7	169600	320840	482997	627743
9.3	35313.3	174113	325820	492967	635547
9.35	47506.7	181757	333260	509133	648113
9.4	66243.3	192790	343897	535910	670570
9.45	100800	209713	360613	576767	704680
9.5	148637	243450	389630	587933	717457
9.55	135660	275923	430003	518513	659323
9.6	59463.3	233157	437903	476113	622923
9.65	22536.7	180900	377503	466897	614620
9.7	15333.3	165400	329230	463910	612197
9.75	12443.3	161703	315557	462123	611193
9.8	10246.7	160040	312263	461093	609803
9.85	9660	158823	310073	460887	609577
9.9	9643.33	158723	308927	460397	609323
9.95	9013.33	158283	308553	460147	609420
10	9023.33	158173	308807	460147	609400
10.05	9263.33	158160	308343	459803	609280
10.1	9273.33	158103	308323	460363	609353
10.15	8930	157857	308100	460313	609720
10.2	9563.33	158260	308170	461017	609773
10.25	10153.3	158423	308943	461523	610807
10.3	10656.7	159063	308787	462280	611060
10.35	11223.3	159593	309960	464260	612323
10.4	12793.3	160293	310703	465600	613707
10.45	15490	161770	312023	468820	616443
10.5	18746.7	163930	313900	473857	620843
10.55	24710	167203	316623	482490	627943
10.6	34470	172917	321300	491137	636653
10.65	41946.7	183070	330420	482300	630583
10.7	28046.7	184017	338250	466010	614153
10.75	13443.3	167540	330863	461303	610427
10.8	9660	159567	314613	460313	609413
10.85	8693.33	158143	309680	459870	609090
10.9	8443.33	157727	308187	459670	608397
10.95	7810	157067	307637	459273	608193
11	7576.67	157127	307037	459277	608423
11.05	7690	156890	307073	459157	607980
11.1	7656.67	157130	306947	459033	608020
11.15	7603.33	156980	306903	459230	608340
11.2	7226.67	156733	307043	458783	608170
11.25	7273.33	156720	306907	458560	608067
11.3	7006.67	156560	306943	458913	608143
11.35	7240	156690	306890	458967	608057
11.4	7210	156727	306793	459073	608283
11.45	7463.33	156410	306753	458620	607950
11.5	7350	156530	306900	458793	607993
11.55	7146.67	156543	306877	459163	607900
11.6	7610	156560	306640	459117	607930
11.65	7533.33	157000	306887	458757	608350
11.7	7300	156633	306767	458620	608123
11.75	7260	156603	306853	458773	607893
11.8	7116.67	156567	306827	458507	608263
11.85	6533.33	156200	305973	458650	607797
11.9	6833.33	156137	306387	458110	607710
11.95	6900	156240	306220	458257	607727
12	6610	156280	306063	458260	607677
12.05	6593.33	156180	306147	458390	607907
12.1	6963.33	155973	306190	458337	607673
12.15	6846.67	156093	306107	458413	607537
12.2	6523.33	156277	306020	458220	607833
12.25	6580	156100	305957	458333	607500
12.3	6446.67	156080	306347	458147	607530
12.35	7016.67	156117	306080	458120	607633
12.4	6473.33	156087	306090	458447	607697
12.45	6943.33	156100	306120	458680	607733
12.5	7000	156150	306297	458640	608080
12.55	7253.33	156290	305953	459017	608303
12.6	7733.33	156660	306637	459677	608890
12.65	8193.33	157220	307053	460130	609683
12.7	8986.67	157523	307250	461920	610833
12.75	10506.7	158713	307940	464423	612533
12.8	13273.3	159560	309587	467587	615590
12.85	17330	162923	311700	472930	619947
12.9	23073.3	166797	314493	478063	625290
12.95	28850	172587	320107	472753	622270
13	21443.3	173800	324213	463653	613167
13.05	12006.7	165147	319940	459933	609400
13.1	8430	158960	311590	459077	608653
13.15	7586.67	157007	307693	458790	608127
13.2	7230	156617	306657	458863	608480
13.25	7333.33	156407	306310	459017	608453
13.3	7590	156467	306670	459330	609057
13.35	8236.67	156913	307150	460247	609503
13.4	9373.33	157740	307373	461763	611223
13.45	11270	159213	308577	463103	612560
13.5	12626.7	160867	309507	462433	611740
13.55	11183.3	161387	311373	459370	609183
13.6	7766.67	158750	310907	458540	608187
13.65	6563.33	156753	307383	458437	607667
13.7	6286.67	156177	306260	458237	608133
13.75	6286.67	156077	305953	458763	608217
13.8	6636.67	156250	306073	458413	608443
13.85	6933.33	156267	306030	459667	609053
13.9	7830	156627	306283	460450	609977
13.95	8713.33	157377	306730	460897	610813
14	8946.67	158363	307493	459747	609367
14.05	7403.33	157390	307963	457973	607890
14.1	5993.33	156247	306957	457470	607530
14.15	5906.67	155770	305763	457340	607237
14.2	5750	155547	305497	457370	607143
14.25	5603.33	155437	305473	457347	607030
14.3	5276.67	155480	305360	457347	607110
14.35	5653.33	155397	305380	457477	607363
14.4	5873.33	155433	305287	457633	607673
14.45	5700	155363	305577	457590	607583
14.5	5983.33	155580	305453	457903	607943
14.55	6083.33	155840	305553	457860	608023
14.6	6210	156053	305317	457897	607773
14.65	6196.67	155637	305887	458517	608247
14.7	6946.67	156087	306070	459387	608853
14.75	7806.67	156610	305913	459757	609333
14.8	7733.33	157317	306597	458603	608543
14.85	6523.33	156837	306583	457690	607810
14.9	5836.67	156223	306090	457600	607867
14.95	5746.67	155583	305617	457603	607287
15	5430	155427	305447	457573	607327
15.05	5490	155327	305100	457230	607803
15.1	5320	155500	305460	457297	607427
15.15	5496.67	155467	305207	457220	607547
15.2	5313.33	155337	305333	457390	607447
15.25	5613.33	155337	305013	457557	607617
15.3	5723.33	155447	305270	457757	607463
15.35	5460	155407	305353	457500	607507
15.4	5836.67	155427	305257	457653	607510
15.45	5663.33	155353	305417	457497	607760
15.5	5913.33	155387	305207	457953	608173
15.55	6096.67	155723	305317	457973	607960
15.6	6063.33	155847	305697	458010	607953
15.65	5920	155960	305630	458113	608080
15.7	5903.33	156047	305760	458513	608760
15.75	6463.33	156190	305600	459007	609353
15.8	7010	156347	305787	460537	610130
15.85	8003.33	157103	306573	462240	611930
15.9	9666.67	158150	307363	465120	614313
15.95	12350	159947	308483	470400	618687
16	17036.7	162410	310513	478140	625353
16.05	25270	167527	314423	488790	635137
16.1	34233.3	174973	320077	489590	638233
16.15	33653.3	182623	327260	475430	625267
16.2	20066.7	176080	328510	464097	613460
16.25	10473.3	164163	318717	459937	609687
16.3	7820	158317	310090	458837	608960
16.35	6743.33	156767	306903	458630	608807
16.4	6260	156430	306330	458500	608693
16.45	6313.33	156437	305980	458483	608267
16.5	6660	156010	306030	458917	609123
16.55	6980	156327	305787	459167	609180
16.6	7500	156810	306003	459937	610197
16.65	7746.67	157113	306533	461537	611390
16.7	9523.33	158383	307323	464200	613667
16.75	11623.3	159760	308347	468453	617323
16.8	15673.3	162537	310590	474860	623197
16.85	22363.3	166157	313113	485103	632153
16.9	32396.7	172373	317980	497603	645020
16.95	44190	182950	325473	501007	648673
17	45416.7	191583	336493	487060	635723
17.05	29820	184730	338827	478517	626943
17.1	23683.3	172877	328867	482030	629747
17.15	28940	171120	321130	493537	640197
17.2	40713.3	178317	322823	506037	652520
17.25	53580	189457	330987	501780	649480
17.3	45430	196910	342137	479307	627147
17.35	22993.3	181730	338687	465293	614507
17.4	11560	165530	322227	461077	611003
17.45	8896.67	159397	311043	460110	609830
17.5	7453.33	157783	307887	458850	608920
17.55	7000	157127	306687	458337	608467
17.6	6406.67	156303	306093	458450	608423
17.65	6546.67	156133	306177	458397	608027
17.7	6010	156320	305860	458373	608517
17.75	6520	156313	306030	458153	608203
17.8	6070	156407	306410	458480	607977
17.85	5963.33	155993	306117	457933	608097
17.9	6263.33	156073	306730	457933	608003
17.95	6180	155773	306360	457820	607940
18	5760	155883	306600	457707	607907
18.05	5753.33	155513	306420	457570	608173
18.1	5646.67	155953	306523	457750	607800
18.15	5660	155623	306613	457417	607753
18.2	5510	155747	306180	457440	607907
18.25	5300	155557	305797	457380	608020
18.3	5436.67	155527	305760	457297	607780
18.35	5193.33	155623	305367	457500	607553
18.4	5346.67	155330	305463	457483	607543
18.45	5206.67	155330	305093	457660	607540
18.5	5450	155507	305410	457700	607940
18.55	5586.67	155797	305340	457877	607987
18.6	5283.33	155417	305540	457700	607723
18.65	5440	155697	305317	457953	608557
18.7	5710	155920	305563	457570	608187
18.75	5550	155593	305620	457943	608353
18.8	5706.67	155873	305347	457957	608363
18.85	5990	155757	305400	458373	608470
18.9	6280	156110	305223	458630	609047
18.95	7043.33	156633	305640	459343	609620
19	7840	157140	306027	461447	611413
19.05	9573.33	158387	307100	463587	613127
19.1	11616.7	160120	308163	463687	613583
19.15	11176.7	161480	310053	461500	611457
19.2	9046.67	160167	309743	459453	609440
19.25	7396.67	157557	308227	458610	608757
19.3	6506.67	156680	306737	458640	608697
19.35	6340	156617	305887	458563	609193
19.4	6410	156353	306187	459330	609020
19.45	6906.67	156440	305827	460433	609797
19.5	7560	157193	306380	461557	611493
19.55	8906.67	158043	306950	464340	614050
19.6	11923.3	159543	308123	468857	617850
19.65	16520	162007	310070	473533	623150
19.7	21003.3	166443	313347	473797	623920
19.75	19323.3	169590	316930	467523	617410
19.8	13476.7	165750	316340	462953	612283
19.85	9776.67	161133	311680	461923	611793
19.9	9393.33	159150	308853	463323	612653
19.95	10733.3	159197	308220	465543	614543
20	13160	160667	308860	469787	618460
20.05	16583.3	163467	310723	473187	621753
20.1	20026.7	166600	313710	471517	620893
20.15	17350	168107	316570	465907	614930
20.2	11490	164390	315283	460963	610990
20.25	8230	159513	310840	459777	609930
20.3	7256.67	157463	307503	459583	609483
20.35	7316.67	156700	306653	460160	609843
20.4	7646.67	157280	306753	461357	610637
20.45	8550	157947	307280	463507	612813
20.5	10570	158827	308030	467557	615740
20.55	13600	160810	309337	473760	620697
20.6	19493.3	163933	312253	483573	629170
20.65	28030	169773	317073	494623	639933
20.7	40386.7	179313	324083	496527	646100
20.75	41576.7	187390	332200	483760	635033
20.8	29053.3	183717	332053	469517	620910
20.85	16450	171257	323563	463023	613037
20.9	10133.3	162420	313747	461357	611180
20.95	8320	158897	308987	460367	610230
21	7946.67	157870	307230	460780	610320
21.05	8120	157780	306807	461707	611033
21.1	8720	158027	307567	463977	613370
21.15	11110	159333	308070	468027	616413
21.2	13916.7	161687	309870	473490	621147
21.25	19130	165200	312967	478120	626413
21.3	23826.7	169207	316450	481933	629950
21.35	27856.7	172213	319667	487127	634370
21.4	32440	176457	322687	488623	637073
21.45	34023.3	179833	326843	482430	630877
21.5	26073.3	178597	328027	470757	619700
21.55	15936.7	170283	322110	464053	613210
21.6	10513.3	161980	314550	460623	610160
21.65	8196.67	158633	309077	459793	609653
21.7	7313.33	157533	307323	459330	609503
21.75	7196.67	157423	306800	458997	609020
21.8	6676.67	157000	306547	458773	608860
21.85	6760	156727	306303	458623	608800
21.9	6403.33	156637	306090	458697	608673
21.95	6466.67	156580	305853	459073	608803
22	6816.67	156653	306023	459473	609583
22.05	6573.33	156640	306183	458627	609057
22.1	6480	156773	306107	458633	608947
22.15	6196.67	156773	306067	458113	608400
22.2	5783.33	156207	305747	457713	607703
22.25	5663.33	156027	305587	457797	608300
22.3	5640	156020	305133	457593	608113
22.35	5546.67	155893	305540	457660	608533
22.4	5993.33	155953	305393	458153	608140
22.45	5946.67	156250	305587	458170	608673
22.5	6350	156647	305717	458577	608830
22.55	6863.33	156523	305920	458543	608713
22.6	6900	156670	306087	458200	608703
22.65	6333.33	156830	305920	457907	608510
22.7	5956.67	156510	305630	457583	607820
22.75	5583.33	156460	305483	457740	607770
22.8	6200	155853	305313	458347	608620
22.85	5876.67	156147	305717	457963	608483
22.9	6140	156130	305413	458113	608647
22.95	5770	156667	305443	458567	608233
23	5946.67	156367	305367	458677	608937
23.05	6506.67	156533	305703	459287	609487
23.1	7123.33	156703	305877	460417	610570
23.15	8690	157667	306560	461873	612393
23.2	9976.67	158833	307557	462690	613070
23.25	11130	160550	308620	461143	611667
23.3	9293.33	159947	309397	459330	609750
23.35	7226.67	158463	308250	458597	608517
23.4	6460	157090	306477	457937	608513
23.45	6286.67	156433	305893	458037	608410
23.5	6163.33	156430	305753	458713	608260
23.55	6450	156547	305520	459267	609017
23.6	6700	156830	305803	460137	609783
23.65	7266.67	157420	306297	461567	611093
23.7	8753.33	158143	306857	463957	613033
23.75	11453.3	159683	308160	467680	617067
23.8	14633.3	162323	309893	472523	621887
23.85	19730	165880	313033	479190	627123
23.9	25263.3	170273	316557	488117	634440
23.95	35006.7	175467	321423	497203	643700
24	43626.7	183870	328450	497973	645353
24.05	44760	190247	334693	490093	639110
24.1	36400	186427	334770	477863	627333
24.15	23140	177187	328467	467637	617993
24.2	13463.3	167027	318997	461940	611883
24.25	8753.33	160603	311417	459867	609537
24.3	6946.67	157603	307513	458563	608733
24.35	6290	156903	306107	458400	608657
24.4	5740	156317	305507	458010	608187
24.45	5870	156113	305483	457790	608030
24.5	5763.33	155983	305157	457807	608083
24.55	5623.33	155700	305143	457490	607653
24.6	5410	155713	305037	457660	607600
24.65	5353.33	155673	305263	457210	607753
24.7	5286.67	155673	305077	457250	607743
24.75	5393.33	155683	305020	457620	607683
24.8	5046.67	155637	305037	457577	607667
24.85	5306.67	155627	304930	457787	607600
24.9	5373.33	155637	304963	457717	607947
24.95	5536.67	155510	305190	457757	607810
25	5643.33	155730	305323	457970	608400
25.05	5626.67	155940	305443	458083	608593
25.1	6080	156183	305370	458947	608907
25.15	6660	156570	305813	459880	609607
25.2	7660	157417	306260	461097	611023
25.25	8690	158187	307187	462543	611870
25.3	10030	159030	307937	462220	612477
25.35	9786.67	160183	309107	460860	610400
25.4	7976.67	158923	308493	459500	609160
25.45	6870	158153	307500	458143	608473
25.5	5823.33	156587	306293	457857	608027
25.55	5946.67	156337	305383	458033	608073
25.6	5853.33	156067	305443	458290	608247
25.65	6170	155950	305213	459233	609207
25.7	6660	156547	305680	459600	609740
25.75	7436.67	157080	306290	461417	611080
25.8	9110	158170	306637	463690	613073
25.85	11163.3	159240	307977	466803	616417
25.9	14316.7	161700	309930	469627	618957
25.95	16663.3	164640	312577	469670	618367
26	16843.3	165963	314240	469027	617353
26.05	16346.7	165370	314593	468080	617673
26.1	15656.7	164980	313930	466833	616980
26.15	14363.3	164507	312823	465667	615030
26.2	13033.3	163003	311780	465383	614120
26.25	12763.3	161700	310683	467543	616147
26.3	14260	161957	310407	471447	619803
26.35	19046.7	165063	312237	476493	624667
26.4	24616.7	169563	315550	476967	626723
26.45	24256.7	173070	319317	471497	620903
26.5	17590	170087	319353	464490	614753
26.55	11463.3	164320	314123	460480	610160
26.6	7673.33	159233	309583	458653	608627
26.65	6366.67	157110	306487	458270	608063
26.7	5993.33	156720	305617	457487	607890
26.75	5440	155877	305047	457473	607500
26.8	5610	155580	304917	457637	607593
26.85	4966.67	155470	305077	457493	607297
26.9	4870	155640	304940	457260	607337
26.95	5196.67	155573	304837	457603	607657
27	5313.33	155737	304737	457747	607317
27.05	5130	155413	304690	457657	607807
27.1	5493.33	155610	305230	457760	607693
27.15	5550	155777	305317	457990	608100
27.2	5713.33	155693	305357	457907	608080
27.25	5776.67	155990	305480	457847	607723
27.3	5533.33	156003	305570	457577	607787
27.35	5343.33	155817	305290	457517	607603
27.4	5443.33	155423	305207	457410	607443
27.45	5536.67	155720	304790	457957	607650
27.5	5490	155490	305093	458123	608410
27.55	5566.67	155687	304977	458493	608290
27.6	5993.33	156083	305410	459110	608817
27.65	6730	156740	305503	460380	610200
27.7	7840	157283	306493	462827	611960
27.75	9756.67	158663	307750	466170	615383
27.8	13110	160513	309243	470497	619343
27.85	17713.3	163577	311870	474660	624410
27.9	22760	168263	314797	477810	627207
27.95	24433.3	172047	318327	474553	623973
28	22136.7	172170	319703	469023	617670
28.05	16150	167673	317990	463830	613277
28.1	11466.7	162493	312737	462107	611627
28.15	9933.33	159757	309503	461937	611473
28.2	10096.7	159207	308230	461417	611353
28.25	8856.67	159023	308277	460223	610323
28.3	7766.67	158400	307677	459103	609360
28.35	7233.33	157360	306937	458850	608953
28.4	6456.67	157047	306200	458633	608567
28.45	6280	156733	305800	457850	608170
28.5	5983.33	156240	305627	457653	607533
28.55	5316.67	155833	305113	457367	607523
28.6	5036.67	155477	305027	457300	607560
28.65	5140	155477	304733	457130	607390
28.7	4736.67	155273	304677	457027	607253
28.75	4703.33	155317	304593	456753	606970
28.8	4856.67	155053	304670	457043	606713
28.85	4586.67	155110	304567	456763	607173
28.9	4670	154970	304513	456737	607003
28.95	4716.67	155043	304553	456793	606913
29	4983.33	155183	304397	456953	606860
29.05	4826.67	154967	304617	457283	606967
29.1	4706.67	155197	304460	457563	607573
29.15	5226.67	155330	304770	457420	607340
29.2	5210	155467	304837	457917	607537
29.25	5633.33	155413	304833	458563	608240
29.3	6180	155797	305090	459257	608780
29.35	6523.33	156403	305593	459433	609347
29.4	7310	156740	306043	459240	609293
29.45	6843.33	157150	306173	458607	609023
29.5	6316.67	156997	306237	458570	608280
29.55	5953.33	156373	305790	458587	608127
29.6	6130	155720	305677	459090	608643
29.65	6703.33	156273	305923	459960	609463
29.7	7850	157100	306500	460403	609943
29.75	7823.33	157553	307167	459857	610180
29.8	8030	157987	307193	460190	609910
29.85	7623.33	157790	307273	459533	609517
29.9	7536.67	157420	307020	460360	609497
29.95	7873.33	157460	306700	461967	610667
30	8910	157767	307430	464027	612707
30.05	11283.3	159407	308693	466657	615447
30.1	14236.7	161387	310700	467637	617497
30.15	15090	163957	312740	466147	616210
30.2	13333.3	163720	312513	463370	613650
30.25	10720	161807	311167	462343	611763
30.3	9203.33	159827	309323	462343	611393
30.35	9506.67	158763	308077	464450	613047
30.4	11316.7	159673	308527	467057	615863
30.45	13960	161350	310047	469157	618503
30.5	16073.3	163897	312090	470020	619557
30.55	17586.7	165113	313410	468823	618150
30.6	15730	165380	313810	466203	614427
30.65	12586.7	163587	312657	463000	611857
30.7	9793.33	160850	310423	461777	610277
30.75	8443.33	158713	307943	462027	611057
30.8	9423.33	158293	307610	463493	612783
30.85	10940	159383	307930	465873	615200
30.9	12626.7	160980	309337	467137	615807
30.95	13723.3	162483	311083	466910	615687
31	13683.3	163037	311907	467607	615763
31.05	14456.7	163353	311883	471310	617917
31.1	17076.7	163647	312933	475793	623120
31.15	21856.7	167207	315710	481420	627790
31.2	26950	171270	319227	485753	632940
31.25	31503.3	175503	322953	487173	635683
31.3	33943.3	179463	325150	483390	633337
31.35	28983.3	178890	325460	474710	625413
31.4	21353.3	173713	321740	467050	617563
31.45	14206.7	167000	315800	462793	612647
31.5	9920	161610	311033	461290	610580
31.55	8333.33	158877	308177	460320	609743
31.6	7746.67	157717	306907	460237	609930
31.65	7703.33	157553	306600	461040	610387
31.7	8293.33	157557	306867	461780	611433
31.75	9356.67	158310	307760	462767	612600
31.8	10180	159467	308373	462903	612597
31.85	10096.7	160000	308947	461697	611227
31.9	8586.67	159257	308943	460363	609640
31.95	7160	157883	307623	458893	608397
32	6440	156957	306407	459207	608423
32.05	6140	156110	305953	459310	609250
32.1	6913.33	156733	305823	461150	610790
32.15	8506.67	157350	306460	463650	613103
32.2	10686.7	159010	308003	467557	616873
32.25	14843.3	161470	310073	472090	620880
32.3	18080	164870	312603	473820	622690
32.35	20623.3	167743	315387	472230	620830
32.4	18216.7	167913	316323	467903	616580
32.45	13596.7	165187	314460	464100	613513
32.5	10310	161680	311200	462490	611533
32.55	8930	159327	308753	462527	612073
32.6	9613.33	158750	308077	463243	612350
32.65	10080	159193	308040	463827	613230
32.7	10313.3	159980	308923	464330	613847
32.75	10930	160047	309143	465253	614743
32.8	12126.7	161057	309743	466657	616020
32.85	13773.3	161863	310723	466773	616247
32.9	13746.7	162987	311787	465050	613977
32.95	11623.3	162063	311807	462497	611873
33	8916.67	159927	309877	460760	610353
33.05	7863.33	158117	307983	460157	609820
33.1	7266.67	157513	307340	460583	610453
33.15	7890	157453	306687	460343	609983
33.2	7613.33	157550	306540	459437	609587
33.25	6556.67	157407	306173	458187	607963
33.3	6006.67	156293	305507	457280	607157
33.35	4916.67	155463	305003	456793	606880
33.4	4693.33	154993	304423	456480	606517
33.45	4273.33	154763	304207	456470	606453
33.5	4340	154723	304180	456447	606487
33.55	4343.33	154840	304417	456463	606547
33.6	4453.33	154483	304240	456390	606523
33.65	4216.67	154507	304423	456513	606740
33.7	4726.67	154477	304117	456753	606783
33.75	4753.33	154567	304203	457303	607183
33.8	4870	154863	304700	457827	607403
33.85	5356.67	155243	304963	458033	608023
33.9	5963.33	155480	305337	457980	607840
33.95	5746.67	155690	305480	457210	607453
34	5016.67	155493	304950	456767	607067
34.05	4796.67	155477	304677	456463	606950
34.1	4270	154773	304373	456220	606343
34.15	4363.33	154307	304173	456110	606580
34.2	4330	154503	303923	456320	606343
34.25	3920	154227	304313	456430	606087
34.3	4313.33	154200	304067	457147	606660
34.35	4486.67	154543	304080	457103	607240
34.4	5060	154797	304827	457417	607587
34.45	5640	155043	304963	457580	607407
34.5	5443.33	155553	305157	457667	607340
34.55	4906.67	155537	305070	456817	606667
34.6	4750	155040	304810	456310	606620
34.65	4253.33	154207	304343	456210	606347
34.7	4093.33	154250	304013	456437	606420
34.75	4160	154207	304073	456467	606333
34.8	4363.33	154230	304187	456833	606787
34.85	4720	154377	304230	457180	607203
34.9	4936.67	154977	304613	457170	607253
34.95	4913.33	155400	304930	456853	606970
35	4703.33	154840	304970	456517	606680
35.05	4213.33	154620	304383	456010	606263
35.1	3946.67	154393	303973	455870	606093
35.15	3806.67	154087	303933	455667	605940
35.2	3543.33	153980	303787	455627	606063
35.25	3680	153917	303880	455853	606077
35.3	3793.33	154077	303747	455877	606007
35.35	3496.67	154110	303747	456040	605937
35.4	3813.33	154307	303833	455797	605877
35.45	3563.33	154013	303887	455983	606043
35.5	3456.67	153963	303983	456150	605917
35.55	3686.67	154020	303773	456270	606320
35.6	4026.67	154237	304007	456133	606103
35.65	4113.33	154227	304060	456030	606317
35.7	4160	154437	304280	456297	606163
35.75	3963.33	153933	304103	456017	606137
35.8	4226.67	154067	303933	456267	606463
35.85	4110	154343	304087	456540	606307
35.9	4463.33	154610	304247	456673	606377
35.95	4573.33	154727	304210	456657	606773
36	4643.33	154737	304173	456577	607007
36.05	4626.67	154687	304430	456890	606933
36.1	4790	154720	304350	456497	606933
36.15	4390	154523	304487	456493	606613
36.2	4006.67	154563	304287	455970	606327
36.25	4146.67	154290	304127	456217	606120
36.3	3670	153963	303843	456157	605997
36.35	3950	154060	303887	456663	606207
36.4	4200	154213	303830	456663	606590
36.45	4123.33	154223	304060	457073	606363
36.5	4293.33	154567	304177	457027	606923
36.55	4540	154433	304513	457330	607367
36.6	5113.33	154730	305023	457847	607883
36.65	5406.67	155073	305223	457697	607877
36.7	5676.67	155327	305460	457540	607803
36.75	5676.67	155700	305203	457333	607417
36.8	5143.33	155163	305093	456597	607120
36.85	4690	155020	304687	456467	606630
36.9	4686.67	154773	304410	456210	606430
36.95	4183.33	154443	304240	455870	605937
37	3786.67	154187	303940	455523	605827
37.05	3500	153917	303723	455313	605623
37.1	3383.33	153553	303400	455400	605247
37.15	3176.67	153420	303523	455130	605390
37.2	3070	153470	303377	455110	605427
37.25	2946.67	153590	303360	455310	605267
37.3	3026.67	153233	303280	455247	605217
37.35	3086.67	153397	303417	455210	605630
37.4	3236.67	153303	303407	455110	605413
37.45	3213.33	153553	303360	455083	605363
37.5	3090	153383	303387	454907	605033
37.55	3170	153453	303310	454977	605130
37.6	3086.67	153517	303223	454807	605233
37.65	3026.67	153460	303277	455053	605220
37.7	3270	153413	303177	455177	605420
37.75	2810	153310	303073	455033	605297
37.8	3070	153403	303270	455300	605193
37.85	3003.33	153520	303333	455110	605120
37.9	3076.67	153283	303443	455057	605160
37.95	3076.67	153530	303320	455033	605047
38	3013.33	153427	303260	455183	605270
38.05	3146.67	153077	303433	455213	605173
38.1	3086.67	153397	303253	454933	605240
38.15	2993.33	153423	302950	454983	604943
38.2	3126.67	153080	303363	454770	604993
38.25	3070	153383	303067	455160	605323
38.3	3190	153450	303150	455023	605147
38.35	3016.67	153287	303290	454880	605383
38.4	2860	153170	303263	455167	604993
38.45	3070	153437	303230	455020	605217
38.5	3060	153083	303340	454997	605147
38.55	3033.33	153383	303073	455020	605323
38.6	3273.33	153353	303250	455337	605017
38.65	3076.67	153280	303477	455297	605263
38.7	3320	153303	303263	455213	605427
38.75	3256.67	153547	303350	455353	605323
38.8	3183.33	153440	303197	455247	605440
38.85	3253.33	153620	303447	455500	605410
38.9	3483.33	153420	303400	455567	605707
38.95	3290	153697	303557	456003	605753
39	3600	153790	303563	456213	606193
39.05	3876.67	153990	303793	456423	606553
39.1	4196.67	154100	303950	456680	606950
39.15	4480	154547	304240	457110	607417
39.2	4713.33	154607	304603	457423	607143
39.25	5080	154820	304527	457267	607220
39.3	5200	155083	304760	457020	606703
39.35	4360	154903	304633	456673	606387
39.4	4290	154660	304280	456453	606417
39.45	4446.67	154497	304243	456470	606393
39.5	4456.67	154540	304210	456607	606597
39.55	4580	154493	304160	457123	606677
39.6	4600	154577	304280	456580	606680
39.65	4703.33	154743	304217	456563	606717
39.7	4336.67	154430	304273	455890	606083
39.75	3883.33	154333	304063	455543	605730
39.8	3203.33	154023	303587	455200	605313
39.85	3156.67	153480	303307	455087	605397
39.9	3310	153483	303433	455153	605327
39.95	3050	153590	303303	455357	605413
40	3233.33	153547	303343	455450	605173
--	--	--	--	--
--	--	--	--	--
--	--	--	--	--
--	--	--	--	--
--	--	--	--	--
--	--	--	--	--
--	--	--	--	--
--	--	--	--	--
--	--	--	--	--
--	--	--	--	--
--	--	--	--	--
--	--	--	--	--
--	--	--	--	--
--	--	--	--	--
--	--	--	--	--
--	--	--	--	--
--	--	--	--	--
--	--	--	--	--
--	--	--	--	--
--	--	--	--	--
--	--	--	--	--
--	--	--	--	--
--	--	--	--	--
--	--	--	--	--
--	--	--	--	--
--	--	--	--	--
--	--	--	--	--
--	--	--	--	--
--	--	--	--	--
--	--	--	--	--
--	--	--	--	--
--	--	--	--	--
--	--	--	--	--
--	--	--	--	--
--	--	--	--	--
--	--	--	--	--
--	--	--	--	--
--	--	--	--	--
--	--	--	--	--
--	--	--	--	--
--	--	--	--	--
--	--	--	--	--
--	--	--	--	--
--	--	--	--	--
--	--	--	--	--
--	--	--	--	--
--	--	--	--	--
--	--	--	--	--
--	--	--	--	--
--	--	--	--	--
--	--	--	--	--
--	--	--	--	--
--	--	--	--	--
--	--	--	--	--
--	--	--	--	--
--	--	--	--	--
--	--	--	--	--
--	--	--	--	--
--	--	--	--	--
--	--	--	--	--
--	--	--	--	--
--	--	--	--	--
--	--	--	--	--
--	--	--	--	--
--	--	--	--	--
--	--	--	--	--
--	--	--	--	--
--	--	--	--	--
--	--	--	--	--
--	--	--	--	--
--	--	--	--	--
--	--	--	--	--
--	--	--	--	--
--	--	--	--	--
--	--	--	--	--
--	--	--	--	--
--	--	--	--	--
--	--	--	--	--
--	--	--	--	--
--	--	--	--	--
--	--	--	--	--
--	--	--	--	--
--	--	--	--	--
--	--	--	--	--
--	--	--	--	--
--	--	--	--	--
--	--	--	--	--
--	--	--	--	--
--	--	--	--	--
--	--	--	--	--
--	--	--	--	--
--	--	--	--	--
--	--	--	--	--
--	--	--	--	--
--	--	--	--	--
--	--	--	--	--
--	--	--	--	--
--	--	--	--	--
--	--	--	--	--
--	--	--	--	--
--	--	--	--	--
--	--	--	--	--
--	--	--	--	--
--	--	--	--	--
--	--	--	--	--
--	--	--	--	--
--	--	--	--	--
--	--	--	--	--
--	--	--	--	--
--	--	--	--	--
--	--	--	--	--
--	--	--	--	--
--	--	--	--	--
--	--	--	--	--
--	--	--	--	--
--	--	--	--	--
--	--	--	--	--
--	--	--	--	--
--	--	--	--	--
--	--	--	--	--
--	--	--	--	--
--	--	--	--	--
--	--	--	--	--
--	--	--	--	--
--	--	--	--	--
--	--	--	--	--
--	--	--	--	--
--	--	--	--	--
--	--	--	--	--
--	--	--	--	--
--	--	--	--	--
--	--	--	--	--
--	--	--	--	--
--	--	--	--	--
--	--	--	--	--
--	--	--	--	--
--	--	--	--	--
--	--	--	--	--
--	--	--	--	--
--	--	--	--	--
--	--	--	--	--
--	--	--	--	--
--	--	--	--	--
--	--	--	--	--
--	--	--	--	--
--	--	--	--	--
--	--	--	--	--
--	--	--	--	--
--	--	--	--	--
--	--	--	--	--
--	--	--	--	--
--	--	--	--	--
--	--	--	--	--
--	--	--	--	--
--	--	--	--	--
--	--	--	--	--
--	--	--	--	--
--	--	--	--	--
--	--	--	--	--
--	--	--	--	--
--	--	--	--	--
--	--	--	--	--
--	--	--	--	--
--	--	--	--	--
--	--	--	--	--
--	--	--	--	--
--	--	--	--	--
--	--	--	--	--
--	--	--	--	--
--	--	--	--	--
--	--	--	--	--
--	--	--	--	--
--	--	--	--	--
--	--	--	--	--
--	--	--	--	--
--	--	--	--	--
--	--	--	--	--
--	--	--	--	--
--	--	--	--	--
--	--	--	--	--
--	--	--	--	--
--	--	--	--	--
--	--	--	--	--
--	--	--	--	--
--	--	--	--	--
--	--	--	--	--
--	--	--	--	--
--	--	--	--	--
--	--	--	--	--
--	--	--	--	--
--	--	--	--	--
--	--	--	--	--
--	--	--	--	--
--	--	--	--	--
--	--	--	--	--
--	--	--	--	--
--	--	--	--	--
--	--	--	--	--
--	--	--	--	--
--	--	--	--	--
--	--	--	--	--
--	--	--	--	--
--	--	--	--	--
--	--	--	--	--
--	--	--	--	--
--	--	--	--	--
--	--	--	--	--
--	--	--	--	--
--	--	--	--	--
--	--	--	--	--
--	--	--	--	--
--	--	--	--	--
--	--	--	--	--
--	--	--	--	--
--	--	--	--	--
--	--	--	--	--
--	--	--	--	--
--	--	--	--	--
--	--	--	--	--
--	--	--	--	--
--	--	--	--	--
--	--	--	--	--
--	--	--	--	--
--	--	--	--	--
--	--	--	--	--
--	--	--	--	--
--	--	--	--	--
--	--	--	--	--
--	--	--	--	--
--	--	--	--	--
--	--	--	--	--
--	--	--	--	--
--	--	--	--	--
--	--	--	--	--
--	--	--	--	--
--	--	--	--	--
--	--	--	--	--
--	--	--	--	--
--	--	--	--	--
--	--	--	--	--
--	--	--	--	--
--	--	--	--	--
--	--	--	--	--
--	--	--	--	--
--	--	--	--	--
--	--	--	--	--
--	--	--	--	--
--	--	--	--	--
--	--	--	--	--
--	--	--	--	--
--	--	--	--	--
--	--	--	--	--
--	--	--	--	--
--	--	--	--	--
--	--	--	--	--
--	--	--	--	--
--	--	--	--	--
--	--	--	--	--
--	--	--	--	--
--	--	--	--	--
--	--	--	--	--
--	--	--	--	--
--	--	--	--	--
--	--	--	--	--
--	--	--	--	--
--	--	--	--	--
--	--	--	--	--
--	--	--	--	--
--	--	--	--	--
--	--	--	--	--
--	--	--	--	--
--	--	--	--	--
--	--	--	--	--
--	--	--	--	--
--	--	--	--	--
--	--	--	--	--
--	--	--	--	--
--	--	--	--	--
--	--	--	--	--
--	--	--	--	--
--	--	--	--	--
--	--	--	--	--
--	--	--	--	--
--	--	--	--	--
--	--	--	--	--
--	--	--	--	--
--	--	--	--	--
--	--	--	--	--
--	--	--	--	--
--	--	--	--	--
--	--	--	--	--
--	--	--	--	--
--	--	--	--	--
--	--	--	--	--
--	--	--	--	--
--	--	--	--	--
--	--	--	--	--
--	--	--	--	--
--	--	--	--	--
--	--	--	--	--
--	--	--	--	--
--	--	--	--	--
--	--	--	--	--
--	--	--	--	--
--	--	--	--	--
--	--	--	--	--
--	--	--	--	--
--	--	--	--	--
--	--	--	--	--
--	--	--	--	--
--	--	--	--	--
--	--	--	--	--
--	--	--	--	--
--	--	--	--	--
--	--	--	--	--
--	--	--	--	--
--	--	--	--	--
--	--	--	--	--
--	--	--	--	--
--	--	--	--	--
--	--	--	--	--
--	--	--	--	--
--	--	--	--	--
--	--	--	--	--
--	--	--	--	--
--	--	--	--	--
--	--	--	--	--
--	--	--	--	--
--	--	--	--	--
--	--	--	--	--
--	--	--	--	--
--	--	--	--	--
--	--	--	--	--
--	--	--	--	--
--	--	--	--	--
--	--	--	--	--
--	--	--	--	--
--	--	--	--	--
--	--	--	--	--
--	--	--	--	--
--	--	--	--	--
--	--	--	--	--
--	--	--	--	--
--	--	--	--	--
--	--	--	--	--
--	--	--	--	--
--	--	--	--	--
--	--	--	--	--
--	--	--	--	--
--	--	--	--	--
--	--	--	--	--
--	--	--	--	--
--	--	--	--	--
--	--	--	--	--
--	--	--	--	--
--	--	--	--	--
--	--	--	--	--
--	--	--	--	--
--	--	--	--	--
--	--	--	--	--
--	--	--	--	--
--	--	--	--	--
--	--	--	--	--
--	--	--	--	--
--	--	--	--	--
--	--	--	--	--
--	--	--	--	--
--	--	--	--	--
--	--	--	--	--
--	--	--	--	--
--	--	--	--	--
--	--	--	--	--
--	--	--	--	--
--	--	--	--	--
--	--	--	--	--
--	--	--	--	--
--	--	--	--	--
--	--	--	--	--
--	--	--	--	--
--	--	--	--	--
--	--	--	--	--
--	--	--	--	--
--	--	--	--	--
--	--	--	--	--
--	--	--	--	--
--	--	--	--	--
--	--	--	--	--
--	--	--	--	--
--	--	--	--	--
--	--	--	--	--
--	--	--	--	--
--	--	--	--	--
--	--	--	--	--
--	--	--	--	--
--	--	--	--	--
--	--	--	--	--
--	--	--	--	--
--	--	--	--	--
--	--	--	--	--
--	--	--	--	--
--	--	--	--	--
--	--	--	--	--
--	--	--	--	--
--	--	--	--	--
--	--	--	--	--
--	--	--	--	--
--	--	--	--	--
--	--	--	--	--
--	--	--	--	--
--	--	--	--	--
--	--	--	--	--
--	--	--	--	--
--	--	--	--	--
--	--	--	--	--
--	--	--	--	--
--	--	--	--	--
--	--	--	--	--
--	--	--	--	--
--	--	--	--	--
--	--	--	--	--
--	--	--	--	--
--	--	--	--	--
--	--	--	--	--
--	--	--	--	--
--	--	--	--	--
--	--	--	--	--
--	--	--	--	--
--	--	--	--	--
--	--	--	--	--
--	--	--	--	--
--	--	--	--	--
--	--	--	--	--
--	--	--	--	--
--	--	--	--	--
--	--	--	--	--
--	--	--	--	--
--	--	--	--	--
--	--	--	--	--
--	--	--	--	--
--	--	--	--	--
--	--	--	--	--
--	--	--	--	--
--	--	--	--	--
--	--	--	--	--
--	--	--	--	--
--	--	--	--	--
--	--	--	--	--
--	--	--	--	--
--	--	--	--	--
--	--	--	--	--
--	--	--	--	--
--	--	--	--	--
--	--	--	--	--
--	--	--	--	--
--	--	--	--	--
--	--	--	--	--
--	--	--	--	--
--	--	--	--	--
--	--	--	--	--
--	--	--	--	--
--	--	--	--	--
--	--	--	--	--
--	--	--	--	--
--	--	--	--	--
--	--	--	--	--
--	--	--	--	--
--	--	--	--	--
--	--	--	--	--
--	--	--	--	--
--	--	--	--	--
--	--	--	--	--
--	--	--	--	--
--	--	--	--	--
--	--	--	--	--
--	--	--	--	--
--	--	--	--	--
--	--	--	--	--
--	--	--	--	--
--	--	--	--	--
--	--	--	--	--
--	--	--	--	--
--	--	--	--	--
--	--	--	--	--
--	--	--	--	--
--	--	--	--	--
--	--	--	--	--
--	--	--	--	--
--	--	--	--	--
--	--	--	--	--
--	--	--	--	--
--	--	--	--	--
--	--	--	--	--
--	--	--	--	--
--	--	--	--	--
--	--	--	--	--
--	--	--	--	--
--	--	--	--	--
--	--	--	--	--
--	--	--	--	--
--	--	--	--	--
--	--	--	--	--
--	--	--	--	--
--	--	--	--	--
--	--	--	--	--
--	--	--	--	--
--	--	--	--	--
--	--	--	--	--
--	--	--	--	--
--	--	--	--	--
--	--	--	--	--
--	--	--	--	--
--	--	--	--	--
--	--	--	--	--
--	--	--	--	--
--	--	--	--	--
--	--	--	--	--
--	--	--	--	--
--	--	--	--	--
--	--	--	--	--
--	--	--	--	--
--	--	--	--	--
--	--	--	--	--
--	--	--	--	--
--	--	--	--	--
--	--	--	--	--
--	--	--	--	--
--	--	--	--	--
--	--	--	--	--
--	--	--	--	--
--	--	--	--	--
--	--	--	--	--
--	--	--	--	--
--	--	--	--	--
--	--	--	--	--
--	--	--	--	--
--	--	--	--	--
--	--	--	--	--
--	--	--	--	--
--	--	--	--	--
--	--	--	--	--
--	--	--	--	--
--	--	--	--	--
--	--	--	--	--
--	--	--	--	--
--	--	--	--	--
--	--	--	--	--
--	--	--	--	--
--	--	--	--	--
--	--	--	--	--
--	--	--	--	--
--	--	--	--	--
--	--	--	--	--
--	--	--	--	--
--	--	--	--	--
--	--	--	--	--
--	--	--	--	--
--	--	--	--	--
--	--	--	--	--
--	--	--	--	--
--	--	--	--	--
--	--	--	--	--
--	--	--	--	--
--	--	--	--	--
--	--	--	--	--
--	--	--	--	--
--	--	--	--	--
--	--	--	--	--
--	--	--	--	--
--	--	--	--	--
--	--	--	--	--
--	--	--	--	--
--	--	--	--	--
--	--	--	--	--
--	--	--	--	--
--	--	--	--	--
--	--	--	--	--
--	--	--	--	--
--	--	--	--	--
--	--	--	--	--
--	--	--	--	--
--	--	--	--	--
--	--	--	--	--
--	--	--	--	--
--	--	--	--	--
--	--	--	--	--
--	--	--	--	--
--	--	--	--	--
--	--	--	--	--
--	--	--	--	--
--	--	--	--	--
--	--	--	--	--
--	--	--	--	--
--	--	--	--	--
--	--	--	--	--
--	--	--	--	--
--	--	--	--	--
--	--	--	--	--
--	--	--	--	--
--	--	--	--	--
--	--	--	--	--
--	--	--	--	--
--	--	--	--	--
--	--	--	--	--
--	--	--	--	--
--	--	--	--	--
--	--	--	--	--
--	--	--	--	--
--	--	--	--	--
--	--	--	--	--
--	--	--	--	--
--	--	--	--	--
--	--	--	--	--
--	--	--	--	--
--	--	--	--	--
--	--	--	--	--
--	--	--	--	--
--	--	--	--	--
--	--	--	--	--
--	--	--	--	--
--	--	--	--	--
--	--	--	--	--
--	--	--	--	--
--	--	--	--	--
--	--	--	--	--
--	--	--	--	--
--	--	--	--	--
--	--	--	--	--
--	--	--	--	--
--	--	--	--	--
--	--	--	--	--
--	--	--	--	--
--	--	--	--	--
--	--	--	--	--
--	--	--	--	--
--	--	--	--	--
--	--	--	--	--
--	--	--	--	--
--	--	--	--	--
--	--	--	--	--
--	--	--	--	--
--	--	--	--	--
--	--	--	--	--
--	--	--	--	--
--	--	--	--	--
--	--	--	--	--
--	--	--	--	--
--	--	--	--	--
--	--	--	--	--
--	--	--	--	--
--	--	--	--	--
--	--	--	--	--
--	--	--	--	--
--	--	--	--	--
--	--	--	--	--
--	--	--	--	--
--	--	--	--	--
--	--	--	--	--
--	--	--	--	--
--	--	--	--	--
--	--	--	--	--
--	--	--	--	--
--	--	--	--	--
--	--	--	--	--
--	--	--	--	--
--	--	--	--	--
--	--	--	--	--
--	--	--	--	--
--	--	--	--	--
--	--	--	--	--
--	--	--	--	--
--	--	--	--	--
--	--	--	--	--
--	--	--	--	--
--	--	--	--	--
--	--	--	--	--
--	--	--	--	--
--	--	--	--	--
--	--	--	--	--
--	--	--	--	--
--	--	--	--	--
--	--	--	--	--
--	--	--	--	--
--	--	--	--	--
	--	--	--	--
	--	--	--	--
	--	--	--	--
	--	--	--	--
	--	--	--	--
	--	--	--	--
	--	--	--	--
	--	--	--	--
	--	--	--	--
	--	--	--	--
	--	--	--	--
	--	--	--	--
	--	--	--	--
	--	--	--	--
	--	--	--	--
	--	--	--	--
		--	--	--
		--	--	--
		--	--	--
		--	--	--
		--	--	--
		--	--	--
		--	--	--
		--	--	--
		--	--	--
		--	--	--
		--	--	--
		--	--	--
		--	--	--
		--	--	--
		--	--	--
		--	--	--
		--	--	--
		--	--	--
		--	--	--
		--	--	--

## Sheet: Supplementary Figure 2
Supplementary Figure 2a							Supplementary Figure 2b
p/p0	Va	p/p0	Va				p/p0	Va	p/p0	Va	p/p0	Va	p/p0	Va	p/p0	Va	p/p0	Va
	cm3(STP)·g-1		cm3(STP)·g-1					cm3(STP)·g-1		cm3(STP)·g-1		cm3(STP)·g-1		cm3(STP)·g-1		cm3(STP)·g-1		cm3(STP)·g-1
	H-AEI		H-AEI					5Cu/AEI-550		5Cu/AEI-550		5Cu/AEI-750		5Cu/AEI-750		5Cu/AEI-850		5Cu/AEI-850
2.7596e-05	22.046	0.984	224.63							COL(D)+200		COL(F)+200		COL(H)+200		COL(J)+400		COL(L)+400
1.9613e-19	53.318	0.9489	194.59				1.8958e-05	18.772	0.977	184.09	2.5469e-05	221.272	0.9759	371.32	1.2327e-19	421.119	0.9782	615.79
6.3419e-05	84.313	0.9228	190.76				3.8062e-05	45.712	0.9448	161.1	4.8541e-05	251.887	0.9413	358.03	1.2327e-19	451.368	0.9419	597.54
2.7603e-05	115.33	0.8629	187.07				6.1153e-05	72.602	0.9038	156.47	5.5034e-05	282.49	0.9047	355.37	1.2329e-19	481.477	0.9035	593.2
6.34e-05	146.47	0.8025	185.32				6.5984e-05	99.441	0.8625	154.38	6.5633e-05	313.09	0.864	353.96	2.7496e-05	511.74	0.8625	590.73
0.00237	173.16	0.6731	183.13				0.00014518	126	0.8026	152.99	0.00118	341.56	0.8042	353.11	6.3158e-05	541.66	0.8027	588.38
0.015	178.03	0.611	182.35				0.00434	145.38	0.6733	152.03	0.01204	348.86	0.6753	352.8	0.00248	567.08	0.6743	585.05
0.02716	179.14	0.4916	181.99				0.01465	148.05	0.6115	151.94	0.02534	350.34	0.6131	352.85	0.01299	574.49	0.6119	583.97
0.05226	180.12	0.4308	181.44				0.02585	149.24	0.4918	152.04	0.05058	351.67	0.4937	353.34	0.02612	577	0.4923	582.68
0.06775	180.38	0.2852	181.88				0.05095	150.22	0.431	151.81	0.06667	351.95	0.4331	353.18	0.05166	579	0.4316	581.72
0.0828	180.65	0.255	181.89				0.06687	150.65	0.2855	152.12	0.08181	352.37	0.2868	353.78	0.06749	579.7	0.2857	581.32
0.09789	180.59	0.1951	182.14				0.08217	150.84	0.2552	152.15	0.09699	352.55	0.2567	353.8	0.08252	580.13	0.2554	581.32
0.1129	180.81	--	--				0.09731	151.02	0.1954	152.31	0.112	352.85	0.1968	354.07	0.09757	580.56	0.1956	581.26
0.1278	180.88	--	--				0.1123	151.27	--	--	0.1271	352.87			0.1127	580.83
0.1429	180.88	--	--				0.1274	151.36	--	--	0.1421	352.94			0.1277	580.92
0.1579	180.88	--	--				0.1424	151.41	--	--	0.157	353.14			0.1427	581.06
0.188	180.78	--	--				0.1575	151.59	--	--	0.1871	353.05			0.1577	581.23
0.2252	180.71	--	--				0.1873	151.68	--	--	0.2235	353.07			0.1876	581.34
0.2554	180.69	--	--				0.2249	151.57	--	--	0.2533	353.18			0.2249	581.44
0.3151	180.74	--	--				0.2548	151.67	--	--	0.3131	353.24			0.2548	581.6
0.4384	180.88	--	--				0.3146	151.74	--	--	0.4365	353.06			0.3144	581.88
0.4999	180.9	--	--				0.4386	151.74	--	--	0.4971	352.82			0.4384	582.42
0.5594	181.3	--	--				0.4992	151.59	--	--	0.5569	352.82			0.499	582.71
0.6781	182.17	--	--				0.559	151.67	--	--	0.6756	352.7			0.5589	583.3
0.7392	183.09	--	--				0.6775	151.93	--	--	0.7364	352.66			0.6771	584.83
0.8567	186.1	--	--				0.7385	152.17	--	--	0.8542	353.64			0.7386	586.24
0.8985	188.1	--	--				0.8545	153.95	--	--	0.896	354.62			0.8556	590
0.9374	191.74	--	--				0.8979	155.57	--	--	0.9356	356.86			0.898	592.3
0.9797	207.96	--	--				0.9368	159.03	--	--	0.9784	369.91			0.937	595.95
1	256.75	--	--				0.9783	176.42	--	--	0.9981	475.54			0.9794	611.44
		--	--				0.9987	226.45	--	--		--			0.9986	661.91
--	--	--	--						--	--	--	--				--
--	--	--	--				--	--	--	--	--	--			--	--
--	--	--	--				--	--	--	--	--	--			--	--
--	--	--	--				--	--	--	--	--	--			--	--
--	--	--	--				--	--	--	--	--	--			--	--
--	--	--	--				--	--	--	--	--	--			--	--
--	--	--	--				--	--	--	--	--	--			--	--
--	--	--	--				--	--	--	--	--	--			--	--
--	--	--	--				--	--	--	--	--	--			--	--
--	--	--	--				--	--	--	--	--	--			--	--
--	--	--	--				--	--	--	--	--	--			--	--
--	--	--	--				--	--	--	--	--	--			--	--
--	--	--	--				--	--	--	--					--	--
--	--	--	--				--	--	--	--
--	--	--	--				--	--	--	--
--	--	--	--				--	--	--	--
--	--	--	--				--	--	--	--
--	--	--	--				--	--	--	--
--	--	--	--				--	--	--	--
--	--	--	--				--	--	--	--
--	--	--	--				--	--	--	--
--	--	--	--				--	--	--	--
--	--	--	--				--	--	--	--
--	--	--	--				--	--	--	--
--	--	--	--				--	--	--	--
--	--	--	--				--	--	--	--
--	--	--	--				--	--	--	--
--	--	--	--				--	--	--	--
--	--	--	--				--	--	--	--
--	--	--	--				--	--	--	--
--	--	--	--				--	--	--	--
--	--	--	--				--	--	--	--
--	--	--	--				--	--	--	--
--	--	--	--				--	--	--	--
--	--	--	--				--	--	--	--
--	--	--	--				--	--	--	--
--	--	--	--				--	--	--	--
--	--	--	--				--	--	--	--
--	--	--	--				--	--	--	--
--	--	--	--				--	--	--	--
--	--	--	--				--	--	--	--
--	--	--	--				--	--	--	--
--	--	--	--				--	--	--	--
--	--	--	--				--	--	--	--
--	--	--	--				--	--	--	--
--	--	--	--				--	--	--	--
--	--	--	--				--	--	--	--
--	--	--	--				--	--	--	--
--	--	--	--				--	--	--	--
--	--	--	--				--	--	--	--
--	--	--	--				--	--	--	--
--	--	--	--				--	--	--	--
--	--	--	--				--	--	--	--
--	--	--	--				--	--	--	--
--	--	--	--				--	--	--	--
--	--	--	--				--	--	--	--
--	--	--	--				--	--	--	--
--	--	--	--				--	--	--	--
--	--	--	--				--	--	--	--
--	--	--	--				--	--	--	--
--	--	--	--				--	--	--	--
--	--	--	--				--	--	--	--
--	--	--	--				--	--	--	--
--	--	--	--				--	--	--	--
--	--	--	--				--	--	--	--
--	--	--	--				--	--	--	--
--	--	--	--				--	--	--	--
--	--	--	--				--	--	--	--
--	--	--	--				--	--	--	--
							--	--	--	--
--	--	--	--				--	--	--	--
--	--	--	--				--	--	--	--
--	--	--	--				--	--	--	--
--	--	--	--				--	--	--	--
--	--	--	--				--	--	--	--
--	--	--	--				--	--	--	--
--	--	--	--				--	--	--	--
--	--	--	--				--	--	--	--
--	--	--	--				--	--	--	--
--	--	--	--				--	--	--	--
--	--	--	--				--	--	--	--
--	--	--	--				--	--	--	--
--	--	--	--				--	--	--	--
--	--	--	--				--	--	--	--
--	--	--	--				--	--	--	--
--	--	--	--				--	--	--	--
--	--	--	--				--	--	--	--
--	--	--	--				--	--	--	--
--	--	--	--				--	--	--	--
--	--	--	--				--	--	--	--
--	--	--	--				--	--	--	--
--	--	--	--				--	--	--	--
--	--	--	--				--	--	--	--
--	--	--	--				--	--	--	--
--	--	--	--				--	--	--	--
--	--	--	--				--	--	--	--
--	--	--	--				--	--	--	--
--	--	--	--				--	--	--	--
--	--	--	--				--	--	--	--
--	--	--	--				--	--	--	--
--	--	--	--				--	--	--	--
--	--	--	--				--	--	--	--
--	--	--	--				--	--	--	--
--	--	--	--				--	--	--	--
--	--	--	--				--	--	--	--
--	--	--	--				--	--	--	--
--	--	--	--				--	--	--	--
--	--	--	--				--	--	--	--
--	--	--	--				--	--	--	--
--	--	--	--				--	--	--	--
--	--	--	--				--	--	--	--
--	--	--	--				--	--	--	--
--	--	--	--				--	--	--	--
--	--	--	--				--	--	--	--
--	--	--	--				--	--	--	--
--	--	--	--				--	--	--	--
--	--	--	--				--	--	--	--
--	--	--	--				--	--	--	--
--	--	--	--				--	--	--	--
--	--	--	--				--	--	--	--
--	--	--	--				--	--	--	--
--	--	--	--				--	--	--	--
--	--	--	--				--	--	--	--
--	--	--	--				--	--	--	--
--	--	--	--				--	--	--	--
--	--	--	--				--	--	--	--
--	--	--	--				--	--	--	--
--	--	--	--				--	--	--	--
--	--	--	--				--	--	--	--
--	--	--	--				--	--	--	--
--	--	--	--				--	--	--	--
--	--	--	--				--	--	--	--
--	--	--	--				--	--	--	--
--	--	--	--				--	--	--	--
--	--	--	--				--	--	--	--
--	--	--	--				--	--	--	--
--	--	--	--				--	--	--	--
--	--	--	--				--	--	--	--
--	--	--	--				--	--	--	--
--	--	--	--				--	--	--	--
--	--	--	--				--	--	--	--
--	--	--	--				--	--	--	--
--	--	--	--				--	--	--	--
--	--	--	--				--	--	--	--
--	--	--	--				--	--	--	--
--	--	--	--				--	--	--	--
--	--	--	--				--	--	--	--
--	--	--	--				--	--	--	--
--	--	--	--				--	--	--	--
--	--	--	--				--	--	--	--
--	--	--	--				--	--	--	--
--	--	--	--				--	--	--	--
--	--	--	--				--	--	--	--
--	--	--	--				--	--	--	--
--	--	--	--				--	--	--	--
--	--	--	--				--	--	--	--
--	--	--	--				--	--	--	--
--	--	--	--				--	--	--	--
--	--	--	--				--	--	--	--
--	--	--	--				--	--	--	--
--	--	--	--				--	--	--	--
--	--	--	--				--	--	--	--
--	--	--	--				--	--	--	--
--	--	--	--				--	--	--	--
--	--	--	--				--	--	--	--
--	--	--	--				--	--	--	--
--	--	--	--				--	--	--	--
--	--	--	--				--	--	--	--
--	--	--	--				--	--	--	--
--	--	--	--				--	--	--	--
--	--	--	--				--	--	--	--
--	--	--	--				--	--	--	--
--	--	--	--				--	--	--	--
--	--	--	--				--	--	--	--
--	--	--	--				--	--	--	--
--	--	--	--				--	--	--	--
--	--	--	--				--	--	--	--
--	--	--	--				--	--	--	--
--	--	--	--				--	--	--	--
--	--	--	--				--	--	--	--
--	--	--	--				--	--	--	--
--	--	--	--				--	--	--	--
--	--	--	--				--	--	--	--
--	--	--	--				--	--	--	--
--	--	--	--				--	--	--	--
--	--	--	--				--	--	--	--
--	--	--	--				--	--	--	--
--	--	--	--				--	--	--	--
--	--	--	--				--	--	--	--
--	--	--	--				--	--	--	--
--	--	--	--				--	--	--	--
--	--	--	--				--	--	--	--
--	--	--	--				--	--	--	--
--	--	--	--				--	--	--	--
--	--	--	--				--	--	--	--
--	--	--	--				--	--	--	--
--	--	--	--				--	--	--	--
--	--	--	--				--	--	--	--
--	--	--	--				--	--	--	--
--	--	--	--				--	--	--	--
--	--	--	--				--	--	--	--
--	--	--	--				--	--	--	--
--	--	--	--				--	--	--	--
--	--	--	--				--	--	--	--
--	--	--	--				--	--	--	--
--	--	--	--				--	--	--	--
--	--	--	--				--	--	--	--
--	--	--	--				--	--	--	--
--	--	--	--				--	--	--	--
--	--	--	--				--	--	--	--
--	--	--	--				--	--	--	--
--	--	--	--				--	--	--	--
--	--	--	--				--	--	--	--
--	--	--	--				--	--	--	--
--	--	--	--				--	--	--	--
--	--	--	--				--	--	--	--
--	--	--	--				--	--	--	--
--	--	--	--				--	--	--	--
--	--	--	--				--	--	--	--
--	--	--	--				--	--	--	--
--	--	--	--				--	--	--	--
--	--	--	--				--	--	--	--
--	--	--	--				--	--	--	--
--	--	--	--				--	--	--	--
--	--	--	--				--	--	--	--
--	--	--	--				--	--	--	--
--	--	--	--				--	--	--	--
--	--	--	--				--	--	--	--
--	--	--	--				--	--	--	--
--	--	--	--				--	--	--	--
--	--	--	--				--	--	--	--
--	--	--	--				--	--	--	--
--	--	--	--				--	--	--	--
--	--	--	--				--	--	--	--
--	--	--	--				--	--	--	--
--	--	--	--				--	--	--	--
--	--	--	--				--	--	--	--
--	--	--	--				--	--	--	--
--	--	--	--				--	--	--	--
--	--	--	--				--	--	--	--
--	--	--	--				--	--	--	--
--	--	--	--				--	--	--	--
--	--	--	--				--	--	--	--
--	--	--	--				--	--	--	--
--	--	--	--				--	--	--	--
--	--	--	--				--	--	--	--
--	--	--	--				--	--	--	--
--	--	--	--				--	--	--	--
--	--	--	--				--	--	--	--
--	--	--	--				--	--	--	--
--	--	--	--				--	--	--	--
--	--	--	--				--	--	--	--
--	--	--	--				--	--	--	--
--	--	--	--				--	--	--	--
--	--	--	--				--	--	--	--
--	--	--	--				--	--	--	--
--	--	--	--				--	--	--	--
--	--	--	--				--	--	--	--
--	--	--	--				--	--	--	--
--	--	--	--				--	--	--	--
--	--	--	--				--	--	--	--
--	--	--	--				--	--	--	--
--	--	--	--				--	--	--	--
--	--	--	--				--	--	--	--
--	--	--	--				--	--	--	--
--	--	--	--				--	--	--	--
--	--	--	--				--	--	--	--
--	--	--	--				--	--	--	--
--	--	--	--				--	--	--	--
--	--	--	--				--	--	--	--
--	--	--	--				--	--	--	--
--	--	--	--				--	--	--	--
--	--	--	--				--	--	--	--
--	--	--	--				--	--	--	--
--	--	--	--				--	--	--	--
--	--	--	--				--	--	--	--
--	--	--	--				--	--	--	--
--	--	--	--				--	--	--	--
--	--	--	--				--	--	--	--
--	--	--	--				--	--	--	--
--	--	--	--				--	--	--	--
--	--	--	--				--	--	--	--
--	--	--	--				--	--	--	--
--	--	--	--				--	--	--	--
--	--	--	--				--	--	--	--
--	--	--	--				--	--	--	--
--	--	--	--				--	--	--	--
--	--	--	--				--	--	--	--
--	--	--	--				--	--	--	--
--	--	--	--				--	--	--	--
--	--	--	--				--	--	--	--
--	--	--	--				--	--	--	--
--	--	--	--				--	--	--	--
--	--	--	--				--	--	--	--
--	--	--	--				--	--	--	--
--	--	--	--				--	--	--	--
--	--	--	--				--	--	--	--
--	--	--	--				--	--	--	--
--	--	--	--				--	--	--	--
--	--	--	--				--	--	--	--
--	--	--	--				--	--	--	--
--	--	--	--				--	--	--	--
--	--	--	--				--	--	--	--
--	--	--	--				--	--	--	--
--	--	--	--				--	--	--	--
--	--	--	--				--	--	--	--
--	--	--	--				--	--	--	--
--	--	--	--				--	--	--	--
--	--	--	--				--	--	--	--
--	--	--	--				--	--	--	--
--	--	--	--				--	--	--	--
--	--	--	--				--	--	--	--
--	--	--	--				--	--	--	--
--	--	--	--				--	--	--	--
--	--	--	--				--	--	--	--
--	--	--	--				--	--	--	--
--	--	--	--				--	--	--	--
--	--	--	--				--	--	--	--
--	--	--	--				--	--	--	--
--	--	--	--				--	--	--	--
--	--	--	--				--	--	--	--
--	--	--	--				--	--	--	--
--	--	--	--				--	--	--	--
--	--	--	--				--	--	--	--
--	--	--	--				--	--	--	--
--	--	--	--				--	--	--	--
--	--	--	--				--	--	--	--
--	--	--	--				--	--	--	--
--	--	--	--				--	--	--	--
--	--	--	--				--	--	--	--
--	--	--	--				--	--	--	--
--	--	--	--				--	--	--	--
--	--	--	--				--	--	--	--
--	--	--	--				--	--	--	--
--	--	--	--				--	--	--	--
--	--	--	--				--	--	--	--
--	--	--	--				--	--	--	--
--	--	--	--				--	--	--	--
--	--	--	--				--	--	--	--
--	--	--	--				--	--	--	--
--	--	--	--				--	--	--	--
--	--	--	--				--	--	--	--
--	--	--	--				--	--	--	--
--	--	--	--				--	--	--	--
--	--	--	--				--	--	--	--
--	--	--	--				--	--	--	--
--	--	--	--				--	--	--	--
--	--	--	--				--	--	--	--
--	--	--	--				--	--	--	--
--	--	--	--				--	--	--	--
--	--	--	--				--	--	--	--
--	--	--	--				--	--	--	--
--	--	--	--				--	--	--	--
--	--	--	--				--	--	--	--
--	--	--	--				--	--	--	--
--	--	--	--				--	--	--	--
--	--	--	--				--	--	--	--
--	--	--	--				--	--	--	--
--	--	--	--				--	--	--	--
--	--	--	--				--	--	--	--
--	--	--	--				--	--	--	--
--	--	--	--				--	--	--	--
--	--	--	--				--	--	--	--
--	--	--	--				--	--	--	--
--	--	--	--				--	--	--	--
--	--	--	--				--	--	--	--
--	--	--	--				--	--	--	--
--	--	--	--				--	--	--	--
--	--	--	--				--	--	--	--
--	--	--	--				--	--	--	--
--	--	--	--				--	--	--	--
--	--	--	--				--	--	--	--
--	--	--	--				--	--	--	--
--	--	--	--				--	--	--	--
--	--	--	--				--	--	--	--
--	--	--	--				--	--	--	--
--	--	--	--				--	--	--	--
--	--	--	--				--	--	--	--
--	--	--	--				--	--	--	--
--	--	--	--				--	--	--	--
--	--	--	--				--	--	--	--
--	--	--	--				--	--	--	--
--	--	--	--				--	--	--	--
--	--	--	--				--	--	--	--
--	--	--	--				--	--	--	--
--	--	--	--				--	--	--	--
--	--	--	--				--	--	--	--
--	--	--	--				--	--	--	--
--	--	--	--				--	--	--	--
--	--	--	--				--	--	--	--
--	--	--	--				--	--	--	--
--	--	--	--				--	--	--	--
--	--	--	--				--	--	--	--
--	--	--	--				--	--	--	--
--	--	--	--				--	--	--	--
--	--	--	--				--	--	--	--
--	--	--	--				--	--	--	--
--	--	--	--				--	--	--	--
--	--	--	--				--	--	--	--
--	--	--	--				--	--	--	--
--	--	--	--				--	--	--	--
--	--	--	--				--	--	--	--
--	--	--	--				--	--	--	--
--	--	--	--				--	--	--	--
--	--	--	--				--	--	--	--
--	--	--	--				--	--	--	--
--	--	--	--				--	--	--	--
--	--	--	--				--	--	--	--
--	--	--	--				--	--	--	--
--	--	--	--				--	--	--	--
--	--	--	--				--	--	--	--
--	--	--	--				--	--	--	--
--	--	--	--				--	--	--	--
--	--	--	--				--	--	--	--
--	--	--	--				--	--	--	--
--	--	--	--				--	--	--	--
--	--	--	--				--	--	--	--
--	--	--	--				--	--	--	--
--	--	--	--				--	--	--	--
--	--	--	--				--	--	--	--
--	--	--	--				--	--	--	--
--	--	--	--				--	--	--	--
--	--	--	--				--	--	--	--
--	--	--	--				--	--	--	--
--	--	--	--				--	--	--	--
--	--	--	--				--	--	--	--
--	--	--	--				--	--	--	--
--	--	--	--				--	--	--	--
--	--	--	--				--	--	--	--
--	--	--	--				--	--	--	--
--	--	--	--				--	--	--	--
--	--	--	--				--	--	--	--
--	--	--	--				--	--	--	--
--	--	--	--				--	--	--	--
--	--	--	--				--	--	--	--
--	--	--	--				--	--	--	--
--	--	--	--				--	--	--	--
--	--	--	--				--	--	--	--
--	--	--	--				--	--	--	--
--	--	--	--				--	--	--	--
--	--	--	--				--	--	--	--
--	--	--	--				--	--	--	--
--	--	--	--				--	--	--	--
--	--	--	--				--	--	--	--
--	--	--	--				--	--	--	--
--	--	--	--				--	--	--	--
--	--	--	--				--	--	--	--
--	--	--	--				--	--	--	--
--	--	--	--				--	--	--	--
--	--	--	--				--	--	--	--
--	--	--	--				--	--	--	--
--	--	--	--				--	--	--	--
--	--	--	--				--	--	--	--
--	--	--	--				--	--	--	--
--	--	--	--				--	--	--	--
--	--	--	--				--	--	--	--
--	--	--	--				--	--	--	--
--	--	--	--				--	--	--	--
--	--	--	--				--	--	--	--
--	--	--	--				--	--	--	--
--	--	--	--				--	--	--	--
--	--	--	--				--	--	--	--
--	--	--	--				--	--	--	--
--	--	--	--				--	--	--	--
--	--	--	--				--	--	--	--
--	--	--	--				--	--	--	--
--	--	--	--				--	--	--	--
--	--	--	--				--	--	--	--
--	--	--	--				--	--	--	--
--	--	--	--				--	--	--	--
--	--	--	--				--	--	--	--
--	--	--	--				--	--	--	--
--	--	--	--				--	--	--	--
--	--	--	--				--	--	--	--
--	--	--	--				--	--	--	--
--	--	--	--				--	--	--	--
--	--	--	--				--	--	--	--
--	--	--	--				--	--	--	--
--	--	--	--				--	--	--	--
--	--	--	--				--	--	--	--
--	--	--	--				--	--	--	--
--	--	--	--				--	--	--	--
--	--	--	--				--	--	--	--
--	--	--	--				--	--	--	--
--	--	--	--				--	--	--	--
--	--	--	--				--	--	--	--
--	--	--	--				--	--	--	--
--	--	--	--				--	--	--	--
--	--	--	--				--	--	--	--
--	--	--	--				--	--	--	--
--	--	--	--				--	--	--	--
--	--	--	--				--	--	--	--
--	--	--	--				--	--	--	--
--	--	--	--				--	--	--	--
--	--	--	--				--	--	--	--
--	--	--	--				--	--	--	--
--	--	--	--				--	--	--	--
--	--	--	--				--	--	--	--
--	--	--	--				--	--	--	--
--	--	--	--				--	--	--	--
--	--	--	--				--	--	--	--
--	--	--	--				--	--	--	--
--	--	--	--				--	--	--	--
--	--	--	--				--	--	--	--
--	--	--	--				--	--	--	--
--	--	--	--				--	--	--	--
--	--	--	--				--	--	--	--
--	--	--	--				--	--	--	--
--	--	--	--				--	--	--	--
--	--	--	--				--	--	--	--
--	--	--	--				--	--	--	--
--	--	--	--				--	--	--	--
--	--	--	--				--	--	--	--
--	--	--	--				--	--	--	--
--	--	--	--				--	--	--	--
--	--	--	--				--	--	--	--
--	--	--	--				--	--	--	--
--	--	--	--				--	--	--	--
--	--	--	--				--	--	--	--
--	--	--	--				--	--	--	--
--	--	--	--				--	--	--	--
--	--	--	--				--	--	--	--
--	--	--	--				--	--	--	--
--	--	--	--				--	--	--	--
--	--	--	--				--	--	--	--
--	--	--	--				--	--	--	--
--	--	--	--				--	--	--	--
--	--	--	--				--	--	--	--
--	--	--	--				--	--	--	--
--	--	--	--				--	--	--	--
--	--	--	--				--	--	--	--
--	--	--	--				--	--	--	--
--	--	--	--				--	--	--	--
--	--	--	--				--	--	--	--
--	--	--	--				--	--	--	--
--	--	--	--				--	--	--	--
--	--	--	--				--	--	--	--
--	--	--	--				--	--	--	--
--	--	--	--				--	--	--	--
--	--	--	--				--	--	--	--
--	--	--	--				--	--	--	--
--	--	--	--				--	--	--	--
--	--	--	--				--	--	--	--
--	--	--	--				--	--	--	--
--	--	--	--				--	--	--	--
--	--	--	--				--	--	--	--
--	--	--	--				--	--	--	--
--	--	--	--				--	--	--	--
--	--	--	--				--	--	--	--
--	--	--	--				--	--	--	--
--	--	--	--				--	--	--	--
--	--	--	--				--	--	--	--
--	--	--	--				--	--	--	--
--	--	--	--				--	--	--	--
--	--	--	--				--	--	--	--
--	--	--	--				--	--	--	--
--	--	--	--				--	--	--	--
--	--	--	--				--	--	--	--
--	--	--	--				--	--	--	--
--	--	--	--				--	--	--	--
--	--	--	--				--	--	--	--
--	--	--	--				--	--	--	--
--	--	--	--				--	--	--	--
--	--	--	--				--	--	--	--
--	--	--	--				--	--	--	--
--	--	--	--				--	--	--	--
--	--	--	--				--	--	--	--
--	--	--	--				--	--	--	--
--	--	--	--				--	--	--	--
--	--	--	--				--	--	--	--
--	--	--	--				--	--	--	--
--	--	--	--				--	--	--	--
--	--	--	--				--	--	--	--
--	--	--	--				--	--	--	--
--	--	--	--				--	--	--	--
--	--	--	--				--	--	--	--
--	--	--	--				--	--	--	--
--	--	--	--				--	--	--	--
--	--	--	--				--	--	--	--
--	--	--	--				--	--	--	--
--	--	--	--				--	--	--	--
--	--	--	--				--	--	--	--
--	--	--	--				--	--	--	--
--	--	--	--				--	--	--	--
--	--	--	--				--	--	--	--
--	--	--	--				--	--	--	--
--	--	--	--				--	--	--	--
--	--	--	--				--	--	--	--
--	--	--	--				--	--	--	--
--	--	--	--				--	--	--	--
--	--	--	--				--	--	--	--
--	--	--	--				--	--	--	--
--	--	--	--				--	--	--	--
--	--	--	--				--	--	--	--
--	--	--	--				--	--	--	--
--	--	--	--				--	--	--	--
--	--	--	--				--	--	--	--
--	--	--	--				--	--	--	--
--	--	--	--				--	--	--	--
--	--	--	--				--	--	--	--
--	--	--	--				--	--	--	--
--	--	--	--				--	--	--	--
--	--	--	--				--	--	--	--
--	--	--	--				--	--	--	--
--	--	--	--				--	--	--	--
--	--	--	--				--	--	--	--
--	--	--	--				--	--	--	--
--	--	--	--				--	--	--	--
--	--	--	--				--	--	--	--
--	--	--	--				--	--	--	--
--	--	--	--				--	--	--	--
--	--	--	--				--	--	--	--
--	--	--	--				--	--	--	--
--	--	--	--				--	--	--	--
--	--	--	--				--	--	--	--
--	--	--	--				--	--	--	--
--	--	--	--				--	--	--	--
--	--	--	--				--	--	--	--
--	--	--	--				--	--	--	--
--	--	--	--				--	--	--	--
--	--	--	--				--	--	--	--
--	--	--	--				--	--	--	--
--	--	--	--				--	--	--	--
--	--	--	--				--	--	--	--
--	--	--	--				--	--	--	--
--	--	--	--				--	--	--	--
--	--	--	--				--	--	--	--
--	--	--	--				--	--	--	--
--	--	--	--				--	--	--	--
--	--	--	--				--	--	--	--
--	--	--	--				--	--	--	--
--	--	--	--				--	--	--	--
--	--	--	--				--	--	--	--
--	--	--	--				--	--	--	--
--	--	--	--				--	--	--	--
--	--	--	--				--	--	--	--
--	--	--	--				--	--	--	--
--	--	--	--				--	--	--	--
--	--	--	--				--	--	--	--
--	--	--	--				--	--	--	--
--	--	--	--				--	--	--	--
--	--	--	--				--	--	--	--
--	--	--	--				--	--	--	--
--	--	--	--				--	--	--	--
--	--	--	--				--	--	--	--
--	--	--	--				--	--	--	--
--	--	--	--				--	--	--	--
--	--	--	--				--	--	--	--
--	--	--	--				--	--	--	--
--	--	--	--				--	--	--	--
--	--	--	--				--	--	--	--
--	--	--	--				--	--	--	--
--	--	--	--				--	--	--	--
--	--	--	--				--	--	--	--
--	--	--	--				--	--	--	--
--	--	--	--				--	--	--	--
--	--	--	--				--	--	--	--
--	--	--	--				--	--	--	--
--	--	--	--				--	--	--	--
--	--	--	--				--	--	--	--
--	--	--	--				--	--	--	--
--	--	--	--				--	--	--	--
--	--	--	--				--	--	--	--
--	--	--	--				--	--	--	--
--	--	--	--				--	--	--	--
--	--	--	--				--	--	--	--
--	--	--	--				--	--	--	--
--	--	--	--				--	--	--	--
--	--	--	--				--	--	--	--
--	--	--	--				--	--	--	--
--	--	--	--				--	--	--	--
--	--	--	--				--	--	--	--
--	--	--	--				--	--	--	--
--	--	--	--				--	--	--	--
--	--	--	--				--	--	--	--
--	--	--	--				--	--	--	--
--	--	--	--				--	--	--	--
--	--	--	--				--	--	--	--
--	--	--	--				--	--	--	--
--	--	--	--				--	--	--	--
--	--	--	--				--	--	--	--
--	--	--	--				--	--	--	--
--	--	--	--				--	--	--	--
--	--	--	--				--	--	--	--
--	--	--	--				--	--	--	--
--	--	--	--				--	--	--	--
--	--	--	--				--	--	--	--
--	--	--	--				--	--	--	--
--	--	--	--				--	--	--	--
--	--	--	--				--	--	--	--
--	--	--	--				--	--	--	--
--	--	--	--				--	--	--	--
--	--	--	--				--	--	--	--
--	--	--	--				--	--	--	--
--	--	--	--				--	--	--	--
--	--	--	--				--	--	--	--
--	--	--	--				--	--	--	--
--	--	--	--				--	--	--	--
--	--	--	--				--	--	--	--
--	--	--	--				--	--	--	--
--	--	--	--				--	--	--	--
--	--	--	--				--	--	--	--
--	--	--	--				--	--	--	--
--	--	--	--				--	--	--	--
--	--	--	--				--	--	--	--
--	--	--	--				--	--	--	--
--	--	--	--				--	--	--	--
--	--	--	--				--	--	--	--
--	--	--	--				--	--	--	--
--	--	--	--				--	--	--	--
--	--	--	--				--	--	--	--
--	--	--	--				--	--	--	--
--	--	--	--				--	--	--	--
--	--	--	--				--	--	--	--
--	--	--	--				--	--	--	--
--	--	--	--				--	--	--	--
--	--	--	--				--	--	--	--
--	--	--	--				--	--	--	--
--	--	--	--				--	--	--	--
--	--	--	--				--	--	--	--
--	--	--	--				--	--	--	--
--	--	--	--				--	--	--	--
--	--	--	--				--	--	--	--
--	--	--	--				--	--	--	--
--	--	--	--				--	--	--	--
--	--	--	--				--	--	--	--
--	--	--	--				--	--	--	--
--	--	--	--				--	--	--	--
--	--	--	--				--	--	--	--
--	--	--	--				--	--	--	--
--	--	--	--				--	--	--	--
--	--	--	--				--	--	--	--
--	--	--	--				--	--	--	--
--	--	--	--				--	--	--	--
--	--	--	--				--	--	--	--
--	--	--	--				--	--	--	--
--	--	--	--				--	--	--	--
--	--	--	--				--	--	--	--
--	--	--	--				--	--	--	--
--	--	--	--				--	--	--	--
--	--	--	--				--	--	--	--
--	--	--	--				--	--	--	--
--	--	--	--				--	--	--	--
--	--	--	--				--	--	--	--
--	--	--	--				--	--	--	--
--	--	--	--				--	--	--	--
--	--	--	--				--	--	--	--
--	--	--	--				--	--	--	--
--	--	--	--				--	--	--	--
--	--	--	--				--	--	--	--
--	--	--	--				--	--	--	--
--	--	--	--				--	--	--	--
--	--	--	--				--	--	--	--
--	--	--	--				--	--	--	--
--	--	--	--				--	--	--	--
--	--	--	--				--	--	--	--
--	--	--	--				--	--	--	--
--	--	--	--				--	--	--	--
--	--	--	--				--	--	--	--
--	--	--	--				--	--	--	--
--	--	--	--				--	--	--	--
--	--	--	--				--	--	--	--
--	--	--	--				--	--	--	--
--	--	--	--				--	--	--	--
--	--	--	--				--	--	--	--
--	--	--	--				--	--	--	--
--	--	--	--				--	--	--	--
--	--	--	--				--	--	--	--
--	--	--	--				--	--	--	--
--	--	--	--				--	--	--	--
--	--	--	--				--	--	--	--
--	--	--	--				--	--	--	--
--	--	--	--				--	--	--	--
--	--	--	--				--	--	--	--
--	--	--	--				--	--	--	--
--	--	--	--				--	--	--	--
--	--	--	--				--	--	--	--
--	--	--	--				--	--	--	--
--	--	--	--				--	--	--	--
--	--	--	--				--	--	--	--
--	--	--	--				--	--	--	--
--	--	--	--				--	--	--	--
--	--	--	--				--	--	--	--
--	--	--	--				--	--	--	--
--	--	--	--				--	--	--	--
--	--	--	--				--	--	--	--
--	--	--	--				--	--	--	--
--	--	--	--				--	--	--	--
--	--	--	--				--	--	--	--
--	--	--	--				--	--	--	--
--	--	--	--						--	--
--	--	--	--						--	--
--	--	--	--
--	--	--	--
		--	--
		--	--

## Sheet: Supplementary Figure 3
Supplementary Figure 3a																Supplementary Figure 3b
Chemical Shift	Intensity	Chemical Shift	Intensity	Intensity	Intensity	Intensity	Intensity	Intensity	Intensity							Chemical Shift	Intensity	Chemical Shift	Intensity	Intensity	Intensity	Intensity
ppm		ppm														ppm		ppm
	H-AEI		Fitting peak	1	2	3	4	5	6								H-AEI		Fitting peak	1	2	3
-20.9579	0.00151	-20.9579	1.52117e-07	1.52117e-07	7.96789e-19	3.48821e-57	1.92292e-67	3.26983e-32	0							-125.924	-0.0112	-125.924	2.36349e-36	8.58775e-37	7.59427e-42	1.50471e-36
-20.8602	0.00151	-20.8602	1.81109e-07	1.81109e-07	1.16769e-18	5.41665e-57	3.03372e-67	3.90818e-32	0							-125.826	-0.01107	-125.826	5.17652e-36	2.46756e-36	1.80729e-41	2.70893e-36
-20.7626	0.00151	-20.7626	2.15257e-07	2.15257e-07	1.70767e-18	8.40462e-57	4.78283e-67	4.67003e-32	0							-125.728	-0.0109	-125.728	1.1909e-35	7.04262e-36	4.28376e-41	4.86637e-36
-20.6649	0.00152	-20.6649	2.55406e-07	2.55406e-07	2.49218e-18	1.30306e-56	7.53506e-67	5.57909e-32	0							-125.631	-0.01068	-125.631	2.86886e-35	1.99653e-35	1.0113e-40	8.72313e-36
-20.5672	0.00152	-20.5672	3.02524e-07	3.02524e-07	3.62953e-18	2.01869e-56	1.18627e-66	6.66352e-32	0							-125.533	-0.01043	-125.533	7.18236e-35	5.62206e-35	2.37791e-40	1.56027e-35
-20.4695	0.00153	-20.4695	3.57721e-07	3.57721e-07	5.27494e-18	3.12487e-56	1.86625e-66	7.95684e-32	0							-125.435	-0.01015	-125.435	1.85099e-34	1.5725e-34	5.56886e-40	2.78477e-35
-20.3718	0.00153	-20.3718	4.22264e-07	4.22264e-07	7.65034e-18	4.83342e-56	2.93395e-66	9.49894e-32	0							-125.337	-0.00987	-125.337	4.86478e-34	4.36882e-34	1.29896e-39	4.95952e-35
-20.2741	0.00153	-20.2741	4.97597e-07	4.97597e-07	1.10724e-17	7.47026e-56	4.60922e-66	1.13372e-31	0							-125.24	-0.00958	-125.24	1.29377e-33	1.20563e-33	3.01774e-39	8.81356e-35
-20.1764	0.00154	-20.1764	5.85366e-07	5.85366e-07	1.59917e-17	1.15365e-55	7.23595e-66	1.35281e-31	0							-125.142	-0.0093	-125.142	3.46105e-33	3.30475e-33	6.98275e-39	1.56287e-34
-20.0787	0.00154	-20.0787	6.87437e-07	6.87437e-07	2.30487e-17	1.78022e-55	1.13516e-65	1.61385e-31	0							-125.044	-0.00902	-125.044	9.27446e-33	8.99791e-33	1.60927e-38	2.76539e-34
-19.981	0.00155	-19.981	8.05921e-07	8.05921e-07	3.31507e-17	2.74493e-55	1.77956e-65	1.9248e-31	0							-124.947	-0.00876	-124.947	2.48227e-32	2.43344e-32	3.69393e-38	4.8826e-34
-19.8833	0.00155	-19.8833	9.43209e-07	9.43209e-07	4.75812e-17	4.22908e-55	2.78779e-65	2.29512e-31	0							-124.849	-0.00851	-124.849	6.623e-32	6.53697e-32	8.44511e-38	8.60215e-34
-19.7856	0.00156	-19.7856	1.10199e-06	1.10199e-06	6.81514e-17	6.5106e-55	4.36418e-65	2.73605e-31	0							-124.751	-0.00828	-124.751	1.75938e-31	1.74425e-31	1.92301e-37	1.51225e-33
-19.6879	0.00156	-19.6879	1.2853e-06	1.2853e-06	9.74113e-17	1.00151e-54	6.82711e-65	3.26091e-31	0							-124.654	-0.00807	-124.654	4.64948e-31	4.62294e-31	4.36127e-37	2.65278e-33
-19.5902	0.00157	-19.5902	1.49653e-06	1.49653e-06	1.38944e-16	1.53938e-54	1.06725e-64	3.88553e-31	0							-124.556	-0.00788	-124.556	1.22168e-30	1.21704e-30	9.85152e-37	4.64343e-33
-19.4925	0.00157	-19.4925	1.73949e-06	1.73949e-06	1.97773e-16	2.36427e-54	1.6672e-64	4.6287e-31	0							-124.458	-0.0077	-124.458	3.1906e-30	3.18249e-30	2.21642e-36	8.11033e-33
-19.3948	0.00158	-19.3948	2.01843e-06	2.01843e-06	2.80925e-16	3.62833e-54	2.60256e-64	5.51272e-31	0							-124.361	-0.00754	-124.361	8.28035e-30	8.26621e-30	4.96657e-36	1.41351e-32
-19.2971	0.00158	-19.2971	2.33808e-06	2.33808e-06	3.98207e-16	5.56384e-54	4.05985e-64	6.56401e-31	0							-124.263	-0.0074	-124.263	2.13512e-29	2.13267e-29	1.10846e-35	2.45822e-32
-19.1994	0.00159	-19.1994	2.70372e-06	2.70372e-06	5.6328e-16	8.52514e-54	6.32865e-64	7.81393e-31	0							-124.165	-0.00727	-124.165	5.46959e-29	5.46532e-29	2.464e-35	4.26583e-32
-19.1018	0.0016	-19.1018	3.12117e-06	3.12117e-06	7.95124e-16	1.30523e-53	9.85839e-64	9.29967e-31	0							-124.068	-0.00715	-124.068	1.39192e-28	1.39118e-28	5.45531e-35	7.38664e-32
-19.0041	0.00161	-19.0041	3.59692e-06	3.59692e-06	1.12006e-15	1.99679e-53	1.5346e-63	1.10653e-30	0							-123.97	-0.00705	-123.97	3.51875e-28	3.51747e-28	1.20297e-34	1.2763e-31
-18.9064	0.00161	-18.9064	4.13807e-06	4.13807e-06	1.57451e-15	3.05235e-53	2.38712e-63	1.3163e-30	0							-123.872	-0.00697	-123.872	8.83613e-28	8.83393e-28	2.6421e-34	2.20048e-31
-18.8087	0.00162	-18.8087	4.75248e-06	4.75248e-06	2.20874e-15	4.66226e-53	3.71065e-63	1.56547e-30	0							-123.774	-0.00689	-123.774	2.20408e-27	2.2037e-27	5.77965e-34	3.78567e-31
-18.711	0.00163	-18.711	5.44877e-06	5.44877e-06	3.092e-15	7.11569e-53	5.76392e-63	1.86136e-30	0							-123.677	-0.00683	-123.677	5.46111e-27	5.46046e-27	1.25925e-33	6.49877e-31
-18.6133	0.00164	-18.6133	6.23636e-06	6.23636e-06	4.31946e-15	1.08517e-52	8.94703e-63	2.21266e-30	0							-123.579	-0.00678	-123.579	1.34406e-26	1.34395e-26	2.73261e-33	1.11322e-30
-18.5156	0.00164	-18.5156	7.12557e-06	7.12557e-06	6.02167e-15	1.65361e-52	1.38782e-62	2.62963e-30	0							-123.481	-0.00674	-123.481	3.28577e-26	3.28558e-26	5.90611e-33	1.90278e-30
-18.4179	0.00165	-18.4179	8.12761e-06	8.12761e-06	8.37721e-15	2.51786e-52	2.1512e-62	3.12445e-30	0							-123.384	-0.0067	-123.384	7.97877e-26	7.97845e-26	1.27141e-32	3.24534e-30
-18.3202	0.00166	-18.3202	9.25469e-06	9.25469e-06	1.163e-14	3.83078e-52	3.33213e-62	3.71149e-30	0							-123.286	-0.00667	-123.286	1.92448e-25	1.92443e-25	2.72599e-32	5.52321e-30
-18.2225	0.00167	-18.2225	1.052e-05	1.052e-05	1.61121e-14	5.82373e-52	5.15771e-62	4.40779e-30	0							-123.188	-0.00663	-123.188	4.61073e-25	4.61064e-25	5.82132e-32	9.37959e-30
-18.1248	0.00168	-18.1248	1.19378e-05	1.19378e-05	2.22753e-14	8.84655e-52	7.97782e-62	5.23348e-30	0							-123.091	-0.00657	-123.091	1.09724e-24	1.09723e-24	1.23816e-31	1.58942e-29
-18.0271	0.00168	-18.0271	1.35235e-05	1.35235e-05	3.0732e-14	1.34278e-51	1.23312e-61	6.21237e-30	0							-122.993	-0.00651	-122.993	2.59367e-24	2.59364e-24	2.62295e-31	2.68752e-29
-17.9294	0.00169	-17.9294	1.52936e-05	1.52936e-05	4.23111e-14	2.03655e-51	1.90467e-61	7.37261e-30	0							-122.895	-0.00643	-122.895	6.0898e-24	6.08976e-24	5.53426e-31	4.53448e-29
-17.8317	0.0017	-17.8317	1.72657e-05	1.72657e-05	5.81317e-14	3.08635e-51	2.93987e-61	8.74746e-30	0							-122.798	-0.00633	-122.798	1.42026e-23	1.42026e-23	1.16302e-30	7.63422e-29
-17.734	0.0017	-17.734	1.94587e-05	1.94587e-05	7.97017e-14	4.67362e-51	4.53449e-61	1.03762e-29	0							-122.7	-0.00621	-122.7	3.29012e-23	3.2901e-23	2.4343e-30	1.28251e-28
-17.6364	0.00171	-17.6364	2.18927e-05	2.18927e-05	1.09048e-13	7.07163e-51	6.98912e-61	1.23054e-29	0							-122.602	-0.00606	-122.602	7.5706e-23	7.57058e-23	5.07478e-30	2.14991e-28
-17.5387	0.00172	-17.5387	2.45889e-05	2.45889e-05	1.4889e-13	1.06917e-50	1.07649e-60	1.45898e-29	0							-122.505	-0.0059	-122.505	1.73032e-22	1.73032e-22	1.0537e-29	3.59617e-28
-17.441	0.00172	-17.441	2.75699e-05	2.75699e-05	2.02866e-13	1.61521e-50	1.65688e-60	1.72941e-29	0							-122.407	-0.00573	-122.407	3.92825e-22	3.92825e-22	2.1791e-29	6.00235e-28
-17.3433	0.00173	-17.3433	3.08593e-05	3.08593e-05	2.75834e-13	2.43821e-50	2.54839e-60	2.04949e-29	0							-122.309	-0.00555	-122.309	8.85828e-22	8.85827e-22	4.48842e-29	9.99685e-28
-17.2456	0.00173	-17.2456	3.44819e-05	3.44819e-05	3.74268e-13	3.67768e-50	3.91681e-60	2.42823e-29	0							-122.211	-0.00536	-122.211	1.98416e-21	1.98415e-21	9.20804e-29	1.66137e-27
-17.1479	0.00174	-17.1479	3.84639e-05	3.84639e-05	5.06772e-13	5.54286e-50	6.0158e-60	2.87628e-29	0							-122.114	-0.00519	-122.114	4.41447e-21	4.41447e-21	1.88148e-28	2.75505e-27
-17.0502	0.00175	-17.0502	4.28321e-05	4.28321e-05	6.84762e-13	8.34743e-50	9.23309e-60	3.40619e-29	0							-122.016	-0.00503	-122.016	9.75571e-21	9.7557e-21	3.82903e-28	4.55884e-27
-16.9525	0.00175	-16.9525	4.76147e-05	4.76147e-05	9.23342e-13	1.25612e-49	1.4161e-59	4.03278e-29	0							-121.918	-0.0049	-121.918	2.14149e-20	2.14149e-20	7.76132e-28	7.52732e-27
-16.8548	0.00176	-16.8548	5.28406e-05	5.28406e-05	1.24246e-12	1.88872e-49	2.17038e-59	4.77351e-29	0							-121.821	-0.0048	-121.821	4.66927e-20	4.66926e-20	1.5669e-27	1.24019e-26
-16.7571	0.00176	-16.7571	5.85397e-05	5.85397e-05	1.66839e-12	2.83767e-49	3.32406e-59	5.64895e-29	0							-121.723	-0.00474	-121.723	1.01125e-19	1.01125e-19	3.15067e-27	2.0389e-26
-16.6594	0.00177	-16.6594	6.47422e-05	6.47422e-05	2.23567e-12	4.26006e-49	5.08741e-59	6.68336e-29	0							-121.625	-0.00472	-121.625	2.17543e-19	2.17543e-19	6.3099e-27	3.34475e-26
-16.5617	0.00178	-16.5617	7.14793e-05	7.14793e-05	2.98961e-12	6.39041e-49	7.78067e-59	7.90531e-29	0							-121.528	-0.00474	-121.528	4.64845e-19	4.64845e-19	1.25864e-26	5.47512e-26
-16.464	0.00178	-16.464	7.87821e-05	7.87821e-05	3.98949e-12	9.57856e-49	1.18913e-58	9.34847e-29	0							-121.43	-0.0048	-121.43	9.86617e-19	9.86617e-19	2.50055e-26	8.94303e-26
-16.3663	0.00179	-16.3663	8.66824e-05	8.66824e-05	5.31271e-12	1.4346e-48	1.81609e-58	1.10525e-28	0							-121.332	-0.0049	-121.332	2.08001e-18	2.08001e-18	4.94799e-26	1.45759e-25
-16.2687	0.0018	-16.2687	9.52114e-05	9.52114e-05	7.0601e-12	2.14694e-48	2.77165e-58	1.3064e-28	0							-121.235	-0.00502	-121.235	4.35571e-18	4.35571e-18	9.75168e-26	2.37055e-25
-16.171	0.0018	-16.171	0.0001044	0.0001044	9.36271e-12	3.21045e-48	4.227e-58	1.54379e-28	0							-121.137	-0.00515	-121.137	9.06002e-18	9.06002e-18	1.9142e-25	3.84701e-25
-16.0733	0.00181	-16.0733	0.00011428	0.00011428	1.23905e-11	4.79703e-48	6.44198e-58	1.82389e-28	0							-121.039	-0.00528	-121.039	1.87187e-17	1.87187e-17	3.74243e-25	6.22958e-25
-15.9756	0.00182	-15.9756	0.000124881	0.000124881	1.63633e-11	7.16206e-48	9.81069e-58	2.1543e-28	0							-120.942	-0.0054	-120.942	3.84149e-17	3.84149e-17	7.28748e-25	1.00659e-24
-15.8779	0.00183	-15.8779	0.00013623	0.00013623	2.1565e-11	1.06847e-47	1.49305e-57	2.54396e-28	0							-120.844	-0.00548	-120.844	7.83068e-17	7.83068e-17	1.41338e-24	1.62297e-24
-15.7802	0.00184	-15.7802	0.000148357	0.000148357	2.83612e-11	1.59274e-47	2.2706e-57	3.00339e-28	0							-120.746	-0.00552	-120.746	1.58554e-16	1.58554e-16	2.73022e-24	2.61114e-24
-15.6825	0.00184	-15.6825	0.000161286	0.000161286	3.72217e-11	2.37239e-47	3.45065e-57	3.54496e-28	0							-120.648	-0.00549	-120.648	3.18882e-16	3.18882e-16	5.25284e-24	4.19188e-24
-15.5848	0.00185	-15.5848	0.000175042	0.000175042	4.87486e-11	3.5309e-47	5.24027e-57	4.18318e-28	0							-120.551	-0.0054	-120.551	6.37031e-16	6.37031e-16	1.00658e-23	6.71504e-24
-15.4871	0.00186	-15.4871	0.000189645	0.000189645	6.37126e-11	5.25102e-47	7.95245e-57	4.93515e-28	0							-120.453	-0.00523	-120.453	1.26406e-15	1.26406e-15	1.92115e-23	1.07337e-23
-15.3894	0.00187	-15.3894	0.000205115	0.000205115	8.30968e-11	7.803e-47	1.20598e-56	5.82091e-28	0							-120.355	-0.00498	-120.355	2.49144e-15	2.49144e-15	3.65199e-23	1.71203e-23
-15.2917	0.00188	-15.2917	0.000221466	0.000221466	1.08153e-10	1.15861e-46	1.82757e-56	6.86402e-28	0							-120.258	-0.00464	-120.258	4.87766e-15	4.87766e-15	6.91444e-23	2.7248e-23
-15.194	0.00188	-15.194	0.000238711	0.000238711	1.40472e-10	1.71899e-46	2.76759e-56	8.09213e-28	0							-120.16	-0.00423	-120.16	9.48524e-15	9.48524e-15	1.30389e-22	4.32732e-23
-15.0963	0.00189	-15.0963	0.000256859	0.000256858	1.82069e-10	2.54839e-46	4.18814e-56	9.53773e-28	0							-120.062	-0.00375	-120.062	1.83215e-14	1.83215e-14	2.44898e-22	6.85747e-23
-14.9986	0.0019	-14.9986	0.000275912	0.000275911	2.35494e-10	3.77501e-46	6.33337e-56	1.12389e-27	0							-119.965	-0.0032	-119.965	3.51522e-14	3.51522e-14	4.58126e-22	1.08435e-22
-14.9009	0.00191	-14.9009	0.00029587	0.00029587	3.03961e-10	5.58765e-46	9.57065e-56	1.32404e-27	0							-119.867	-0.00261	-119.867	6.69915e-14	6.69915e-14	8.53576e-22	1.71095e-22
-14.8033	0.00192	-14.8033	0.000316729	0.000316729	3.91519e-10	8.26417e-46	1.44524e-55	1.55946e-27	0							-119.769	-0.00198	-119.769	1.26813e-13	1.26813e-13	1.58401e-21	2.6938e-22
-14.7056	0.00192	-14.7056	0.000338477	0.000338477	5.0325e-10	1.22132e-45	2.18089e-55	1.8363e-27	0							-119.672	-0.00133	-119.672	2.38443e-13	2.38443e-13	2.92773e-21	4.23208e-22
-14.6079	0.00193	-14.6079	0.000361099	0.000361098	6.45521e-10	1.8035e-45	3.28868e-55	2.16178e-27	0							-119.574	-0.000680305	-119.574	4.45329e-13	4.45329e-13	5.38967e-21	6.63444e-22
-14.5102	0.00194	-14.5102	0.000384573	0.000384572	8.26292e-10	2.6611e-45	4.95565e-55	2.54435e-27	0							-119.476	-3.5481e-05	-119.476	8.26143e-13	8.26143e-13	9.88213e-21	1.0378e-21
-14.4125	0.00195	-14.4125	0.000408871	0.00040887	1.05549e-09	3.92343e-45	7.46232e-55	2.99391e-27	0							-119.379	0.00058852	-119.379	1.52232e-12	1.52232e-12	1.80466e-20	1.6199e-21
-14.3148	0.00195	-14.3148	0.000433959	0.000433958	1.34545e-09	5.78002e-45	1.1229e-54	3.52208e-27	0							-119.281	0.00118	-119.281	2.78633e-12	2.78633e-12	3.28247e-20	2.52302e-21
-14.2171	0.00196	-14.2171	0.000459798	0.000459796	1.7115e-09	8.50847e-45	1.6885e-54	4.14243e-27	0							-119.183	0.00173	-119.183	5.06567e-12	5.06567e-12	5.94651e-20	3.92117e-21
-14.1194	0.00197	-14.1194	0.00048634	0.000486338	2.17262e-09	1.2515e-44	2.53719e-54	4.8709e-27	0							-119.085	0.00224	-119.085	9.14782e-12	9.14782e-12	1.07295e-19	6.08094e-21
-14.0217	0.00198	-14.0217	0.000513533	0.00051353	2.75225e-09	1.83938e-44	3.80978e-54	5.72611e-27	0							-118.988	0.0027	-118.988	1.64087e-11	1.64087e-11	1.92823e-19	9.40994e-21
-13.924	0.00198	-13.924	0.000541317	0.000541314	3.47925e-09	2.70129e-44	5.71662e-54	6.72989e-27	0							-118.89	0.00311	-118.89	2.92354e-11	2.92354e-11	3.45138e-19	1.45299e-20
-13.8263	0.00199	-13.8263	0.000569628	0.000569623	4.38915e-09	3.96394e-44	8.57181e-54	7.90775e-27	0							-118.792	0.00346	-118.792	5.17392e-11	5.17392e-11	6.15296e-19	2.23873e-20
-13.7286	0.002	-13.7286	0.000598392	0.000598386	5.5255e-09	5.81224e-44	1.2844e-53	9.28957e-27	0							-118.695	0.00376	-118.695	9.09509e-11	9.09509e-11	1.09253e-18	3.44193e-20
-13.6309	0.002	-13.6309	0.000627531	0.000627524	6.94158e-09	8.51565e-44	1.92317e-53	1.09103e-26	0							-118.597	0.00402	-118.597	1.58808e-10	1.58808e-10	1.93215e-18	5.28034e-20
-13.5332	0.00201	-13.5332	0.000656962	0.000656953	8.70244e-09	1.24667e-43	2.87761e-53	1.28107e-26	0							-118.499	0.00422	-118.499	2.7543e-10	2.7543e-10	3.40335e-18	8.08319e-20
-13.4355	0.00202	-13.4355	0.000686595	0.000686584	1.08873e-08	1.82366e-43	4.30266e-53	1.50385e-26	0							-118.402	0.00438	-118.402	4.74492e-10	4.74492e-10	5.97075e-18	1.23471e-19
-13.3378	0.00203	-13.3378	0.000716336	0.000716322	1.35924e-08	2.66559e-43	6.4289e-53	1.76497e-26	0							-118.304	0.0045	-118.304	8.11939e-10	8.11939e-10	1.0433e-17	1.88195e-19
-13.2401	0.00203	-13.2401	0.000746085	0.000746068	1.69342e-08	3.89317e-43	9.59908e-53	2.07093e-26	0							-118.206	0.00459	-118.206	1.38005e-09	1.38005e-09	1.81571e-17	2.86229e-19
-13.1425	0.00204	-13.1425	0.000775738	0.000775717	2.10539e-08	5.68161e-43	1.43224e-52	2.42935e-26	0							-118.109	0.00464	-118.109	2.32992e-09	2.32992e-09	3.14734e-17	4.34389e-19
-13.0448	0.00205	-13.0448	0.000805189	0.000805162	2.61213e-08	8.28512e-43	2.13548e-52	2.84913e-26	0							-118.011	0.00466	-118.011	3.9072e-09	3.9072e-09	5.43371e-17	6.57817e-19
-12.9471	0.00206	-12.9471	0.000834326	0.000834294	3.2341e-08	1.20721e-42	3.18176e-52	3.34066e-26	0							-117.913	0.00466	-117.913	6.50829e-09	6.50829e-09	9.34346e-17	9.94013e-19
-12.8494	0.00207	-12.8494	0.000863038	0.000862998	3.99584e-08	1.75764e-42	4.73733e-52	3.91606e-26	0							-117.816	0.00466	-117.816	1.07682e-08	1.07682e-08	1.60021e-16	1.49879e-18
-12.7517	0.00207	-12.7517	0.000891209	0.00089116	4.92674e-08	2.55701e-42	7.04844e-52	4.58948e-26	0							-117.718	0.00465	-117.718	1.7697e-08	1.7697e-08	2.72962e-16	2.25502e-18
-12.654	0.00208	-12.654	0.000918724	0.000918664	6.06186e-08	3.71701e-42	1.04796e-51	5.37743e-26	0							-117.62	0.00466	-117.62	2.88888e-08	2.88888e-08	4.63753e-16	3.38548e-18
-12.5563	0.00209	-12.5563	0.000945468	0.000945394	7.44301e-08	5.39901e-42	1.55701e-51	6.29917e-26	0							-117.522	0.00471	-117.522	4.68422e-08	4.68422e-08	7.84745e-16	5.07168e-18
-12.4586	0.0021	-12.4586	0.000971326	0.000971235	9.11984e-08	7.83599e-42	2.3117e-51	7.37716e-26	0							-117.425	0.0048	-117.425	7.54435e-08	7.54435e-08	1.3226e-15	7.58131e-18
-12.3609	0.00211	-12.3609	0.000996184	0.000996073	1.11512e-07	1.1364e-41	3.42976e-51	8.63758e-26	0							-117.327	0.00495	-117.327	1.20693e-07	1.20693e-07	2.22016e-15	1.13083e-17
-12.2632	0.00212	-12.2632	0.00102	0.00102	1.36067e-07	1.64675e-41	5.08498e-51	1.01109e-25	0							-117.229	0.0052	-117.229	1.91788e-07	1.91788e-07	3.71193e-15	1.68311e-17
-12.1655	0.00212	-12.1655	0.00104	0.00104	1.65684e-07	2.38443e-41	7.5337e-51	1.18328e-25	0							-117.132	0.00555	-117.132	3.02716e-07	3.02716e-07	6.18118e-15	2.4997e-17
-12.0678	0.00213	-12.0678	0.00106	0.00106	2.01327e-07	3.44984e-41	1.11537e-50	1.38447e-25	0							-117.034	0.00602	-117.034	4.74599e-07	4.74599e-07	1.02518e-14	3.70446e-17
-11.9701	0.00214	-11.9701	0.00108	0.00108	2.4413e-07	4.98737e-41	1.65016e-50	1.61948e-25	0							-116.936	0.00663	-116.936	7.39085e-07	7.39085e-07	1.69351e-14	5.478e-17
-11.8724	0.00215	-11.8724	0.0011	0.0011	2.95417e-07	7.20449e-41	2.43964e-50	1.89393e-25	0							-116.839	0.00738	-116.839	1.14324e-06	1.14324e-06	2.78634e-14	8.08315e-17
-11.7747	0.00216	-11.7747	0.00112	0.00112	3.56736e-07	1.0399e-40	3.60427e-50	2.21437e-25	0							-116.741	0.00828	-116.741	1.75655e-06	1.75655e-06	4.56601e-14	1.19015e-16
-11.6771	0.00217	-11.6771	0.00113	0.00113	4.29886e-07	1.49983e-40	5.32112e-50	2.58841e-25	0							-116.643	0.00934	-116.643	2.68076e-06	2.68076e-06	7.45243e-14	1.74856e-16
-11.5794	0.00217	-11.5794	0.00115	0.00115	5.16959e-07	2.16148e-40	7.85023e-50	3.02491e-25	0							-116.546	0.01054	-116.546	4.0638e-06	4.0638e-06	1.21148e-13	2.56343e-16
-11.4817	0.00218	-11.4817	0.00116	0.00116	6.20375e-07	3.11256e-40	1.15732e-49	3.53419e-25	0							-116.448	0.01187	-116.448	6.11905e-06	6.11905e-06	1.96152e-13	3.74994e-16
-11.384	0.00219	-11.384	0.00117	0.00117	7.42932e-07	4.47861e-40	1.70498e-49	4.12824e-25	0							-116.35	0.01332	-116.35	9.15191e-06	9.15191e-06	3.16319e-13	5.47379e-16
-11.2863	0.0022	-11.2863	0.00118	0.00117	8.87851e-07	6.43913e-40	2.51003e-49	4.82099e-25	0							-116.253	0.01487	-116.253	1.35962e-05	1.35962e-05	5.08062e-13	7.97284e-16
-11.1886	0.0022	-11.1886	0.00118	0.00118	1.05883e-06	9.2506e-40	3.69259e-49	5.62866e-25	0							-116.155	0.01651	-116.155	2.00631e-05	2.00631e-05	8.12766e-13	1.15877e-15
-11.0909	0.00221	-11.0909	0.00118	0.00118	1.26011e-06	1.32792e-39	5.42845e-49	6.57009e-25	0							-116.057	0.0182	-116.057	2.94073e-05	2.94073e-05	1.29501e-12	1.68053e-15
-10.9932	0.00222	-10.9932	0.00119	0.00118	1.49654e-06	1.90472e-39	7.97471e-49	7.66716e-25	0							-115.96	0.01993	-115.96	4.28145e-05	4.28145e-05	2.05511e-12	2.43194e-15
-10.8955	0.00223	-10.8955	0.00119	0.00118	1.77363e-06	2.72992e-39	1.1707e-48	8.9453e-25	0							-115.862	0.02169	-115.862	6.19159e-05	6.19159e-05	3.24831e-12	3.51173e-15
-10.7978	0.00224	-10.7978	0.00118	0.00118	2.09765e-06	3.90956e-39	1.7174e-48	1.0434e-24	0							-115.764	0.02346	-115.764	8.89385e-05	8.89385e-05	5.11373e-12	5.06001e-15
-10.7001	0.00225	-10.7001	0.00118	0.00118	2.47571e-06	5.59455e-39	2.51762e-48	1.21677e-24	0							-115.666	0.02525	-115.666	0.000126898	0.000126898	8.01816e-12	7.27515e-15
-10.6024	0.00226	-10.6024	0.00117	0.00117	2.91583e-06	7.99945e-39	3.6881e-48	1.4186e-24	0							-115.569	0.02706	-115.569	0.000179844	0.000179844	1.25219e-11	1.04374e-14
-10.5047	0.00227	-10.5047	0.00117	0.00116	3.42706e-06	1.14292e-38	5.39893e-48	1.65352e-24	0							-115.471	0.02889	-115.471	0.000253171	0.000253171	1.9477e-11	1.49419e-14
-10.407	0.00228	-10.407	0.00116	0.00115	4.01954e-06	1.63165e-38	7.89781e-48	1.92688e-24	0							-115.373	0.03077	-115.373	0.000354005	0.000354005	3.01739e-11	2.13442e-14
-10.3094	0.00229	-10.3094	0.00114	0.00114	4.70464e-06	2.32755e-38	1.15451e-47	2.2449e-24	0							-115.276	0.03271	-115.276	0.000491678	0.000491678	4.65586e-11	3.04239e-14
-10.2117	0.0023	-10.2117	0.00113	0.00112	5.49507e-06	3.31763e-38	1.68649e-47	2.6148e-24	0							-115.178	0.03474	-115.178	0.000678312	0.000678311	7.15526e-11	4.32724e-14
-10.114	0.00231	-10.114	0.00112	0.00111	6.40496e-06	4.72517e-38	2.46185e-47	3.04492e-24	0							-115.08	0.03688	-115.08	0.00092951	0.00092951	1.09524e-10	6.1414e-14
-10.0163	0.00232	-10.0163	0.0011	0.00109	7.44998e-06	6.72457e-38	3.59115e-47	3.54496e-24	0							-114.983	0.03916	-114.983	0.00127	0.00127	1.66974e-10	8.69732e-14
-9.91857	0.00234	-9.91857	0.00108	0.00107	8.64748e-06	9.56249e-38	5.23478e-47	4.12614e-24	0							-114.885	0.04159	-114.885	0.00171	0.00171	2.53541e-10	1.22903e-13
-9.82088	0.00235	-9.82088	0.00106	0.00105	1.00166e-05	1.35874e-37	7.6253e-47	4.80145e-24	0							-114.787	0.04419	-114.787	0.0023	0.0023	3.83445e-10	1.73302e-13
-9.72319	0.00236	-9.72319	0.00104	0.00103	1.15784e-05	1.92912e-37	1.10996e-46	5.58598e-24	0							-114.69	0.04695	-114.69	0.00306	0.00306	5.77587e-10	2.4384e-13
-9.62549	0.00237	-9.62549	0.00102	0.00101	1.33558e-05	2.7368e-37	1.61456e-46	6.49715e-24	0							-114.592	0.04988	-114.592	0.00406	0.00406	8.6654e-10	3.42347e-13
-9.5278	0.00238	-9.5278	0.000997898	0.000982524	1.5374e-05	3.87957e-37	2.34688e-46	7.55516e-24	0							-114.494	0.05297	-114.494	0.00534	0.00534	1.29484e-09	4.79612e-13
-9.43011	0.00239	-9.43011	0.00097478	0.00095712	1.76605e-05	5.4952e-37	3.40897e-46	8.78338e-24	0							-114.397	0.0562	-114.397	0.00699	0.00699	1.9271e-09	6.70461e-13
-9.33241	0.0024	-9.33241	0.000951019	0.000930775	2.02448e-05	7.77754e-37	4.94821e-46	1.02089e-23	0							-114.299	0.05955	-114.299	0.00907	0.00907	2.85659e-09	9.3523e-13
-9.23472	0.00241	-9.23472	0.000926763	0.000903604	2.3159e-05	1.09992e-36	7.17739e-46	1.18629e-23	0							-114.201	0.06303	-114.201	0.0117	0.0117	4.21746e-09	1.30174e-12
-9.13703	0.00242	-9.13703	0.000902161	0.000875723	2.64376e-05	1.5543e-36	1.04035e-45	1.37816e-23	0							-114.103	0.06663	-114.103	0.01499	0.01499	6.20169e-09	1.80797e-12
-9.03933	0.00243	-9.03933	0.000877366	0.000847248	3.01177e-05	2.19468e-36	1.50689e-45	1.60068e-23	0							-114.006	0.07039	-114.006	0.01907	0.01907	9.08296e-09	2.50564e-12
-8.94164	0.00243	-8.94164	0.000852534	0.000818295	3.42386e-05	3.09645e-36	2.18112e-45	1.8587e-23	0							-113.908	0.07436	-113.908	0.02411	0.02411	1.32496e-08	3.46504e-12
-8.84395	0.00244	-8.84395	0.000827819	0.000788977	3.88424e-05	4.36533e-36	3.1548e-45	2.1578e-23	0							-113.81	0.07863	-113.81	0.03027	0.03027	1.92502e-08	4.78143e-12
-8.74625	0.00245	-8.74625	0.000803379	0.000759406	4.39737e-05	6.14933e-36	4.55991e-45	2.50443e-23	0							-113.713	0.08335	-113.713	0.03774	0.03774	2.78564e-08	6.58369e-12
-8.64856	0.00245	-8.64856	0.00077937	0.00072969	4.96793e-05	8.65562e-36	6.58619e-45	2.90606e-23	0							-113.615	0.08871	-113.615	0.04676	0.04676	4.01489e-08	9.04568e-12
-8.55087	0.00246	-8.55087	0.000755945	0.000699937	5.60086e-05	1.21738e-35	9.50617e-45	3.37129e-23	0							-113.517	0.09496	-113.517	0.05753	0.05753	5.7634e-08	1.24015e-11
-8.45317	0.00247	-8.45317	0.000733258	0.000670246	6.30128e-05	1.71086e-35	1.3711e-44	3.91009e-23	0							-113.42	0.1024	-113.42	0.07031	0.07031	8.24029e-08	1.69656e-11
-8.35548	0.00247	-8.35548	0.00071146	0.000640714	7.07456e-05	2.40248e-35	1.97619e-44	4.53391e-23	0							-113.322	0.11139	-113.322	0.08535	0.08535	1.17345e-07	2.31592e-11
-8.25779	0.00248	-8.25779	0.000690697	0.000611435	7.92622e-05	3.37105e-35	2.84629e-44	5.25603e-23	0							-113.224	0.12232	-113.224	0.10292	0.10292	1.66434e-07	3.15456e-11
-8.16009	0.00248	-8.16009	0.000671113	0.000582493	8.86194e-05	4.72637e-35	4.0966e-44	6.0917e-23	0							-113.127	0.13565	-113.127	0.12327	0.12327	2.35114e-07	4.28762e-11
-8.0624	0.00249	-8.0624	0.000652846	0.000553971	9.88752e-05	6.62141e-35	5.89198e-44	7.05858e-23	0							-113.029	0.15184	-113.029	0.14665	0.14665	3.30805e-07	5.81506e-11
-7.9647	0.00249	-7.9647	0.000636031	0.000525943	0.000110089	9.26897e-35	8.46823e-44	8.17698e-23	0							-112.931	0.17135	-112.931	0.1733	0.1733	4.63579e-07	7.86962e-11
-7.86701	0.0025	-7.86701	0.000620795	0.000498477	0.000122319	1.2965e-34	1.21623e-43	9.47034e-23	0							-112.834	0.19464	-112.834	0.20342	0.20342	6.47043e-07	1.06271e-10
-7.76932	0.00251	-7.76932	0.00060726	0.000471636	0.000135625	1.81205e-34	1.74556e-43	1.09657e-22	0							-112.736	0.22213	-112.736	0.23717	0.23717	8.99497e-07	1.43197e-10
-7.67162	0.00251	-7.67162	0.000595541	0.000445475	0.000150066	2.53062e-34	2.50349e-43	1.26941e-22	0							-112.638	0.25416	-112.638	0.27467	0.27466	1.24544e-06	1.92538e-10
-7.57393	0.00252	-7.57393	0.000585744	0.000420045	0.000165699	3.53136e-34	3.58798e-43	1.46915e-22	0							-112.54	0.29101	-112.54	0.31595	0.31595	1.71754e-06	2.58321e-10
-7.47624	0.00252	-7.47624	0.000577968	0.000395387	0.000182581	4.92399e-34	5.13863e-43	1.69992e-22	0							-112.443	0.33282	-112.443	0.36101	0.36101	2.3591e-06	3.45831e-10
-7.37854	0.00253	-7.37854	0.000572304	0.00037154	0.000200764	6.86041e-34	7.35425e-43	1.96647e-22	0							-112.345	0.37961	-112.345	0.40972	0.40972	3.22733e-06	4.61987e-10
-7.28085	0.00254	-7.28085	0.000568831	0.000348533	0.000220299	9.55086e-34	1.05177e-42	2.27427e-22	0							-112.247	0.43125	-112.247	0.46189	0.46189	4.39743e-06	6.15823e-10
-7.18316	0.00254	-7.18316	0.000567622	0.00032639	0.000241232	1.3286e-33	1.50314e-42	2.62964e-22	0							-112.15	0.48745	-112.15	0.51721	0.51721	5.96777e-06	8.19111e-10
-7.08546	0.00255	-7.08546	0.000568735	0.00030513	0.000263605	1.84673e-33	2.1467e-42	3.03981e-22	0							-112.052	0.54775	-112.052	0.57527	0.57526	8.06645e-06	1.08715e-09
-6.98777	0.00256	-6.98777	0.00057222	0.000284766	0.000287454	2.5649e-33	3.06362e-42	3.51312e-22	0							-111.954	0.61151	-111.954	0.63555	0.63554	1.08595e-05	1.43979e-09
-6.89008	0.00256	-6.89008	0.000578114	0.000265306	0.000312809	3.55957e-33	4.3691e-42	4.05918e-22	0							-111.857	0.67794	-111.857	0.69744	0.69743	1.45612e-05	1.9027e-09
-6.79238	0.00257	-6.79238	0.000586444	0.000246752	0.000339692	4.9361e-33	6.22648e-42	4.68899e-22	0							-111.759	0.74611	-111.759	0.76023	0.76021	1.94464e-05	2.50901e-09
-6.69469	0.00257	-6.69469	0.000597221	0.000229102	0.000368119	6.83956e-33	8.8672e-42	5.41525e-22	0							-111.661	0.81494	-111.661	0.82311	0.82308	2.58667e-05	3.30137e-09
-6.597	0.00258	-6.597	0.000610445	0.000212351	0.000398095	9.46959e-33	1.2619e-41	6.25251e-22	0							-111.564	0.88328	-111.564	0.88521	0.88517	3.42689e-05	4.33459e-09
-6.4993	0.00258	-6.4993	0.000626103	0.000196487	0.000429616	1.31007e-32	1.79455e-41	7.21752e-22	0							-111.466	0.94988	-111.466	0.94561	0.94556	4.52185e-05	5.67887e-09
-6.40161	0.00259	-6.40161	0.000644166	0.000181496	0.00046267	1.81098e-32	2.55022e-41	8.32949e-22	0							-111.368	1.0135	-111.368	1.00336	1.0033	5.94279e-05	7.42399e-09
-6.30392	0.00259	-6.30392	0.000664593	0.000167362	0.000497231	2.50146e-32	3.62156e-41	9.6105e-22	0							-111.271	1.07288	-111.271	1.05749	1.05741	7.77897e-05	9.68442e-09
-6.20622	0.0026	-6.20622	0.000687327	0.000154065	0.000533262	3.45248e-32	5.13932e-41	1.10859e-21	--							-111.173	1.12683	-111.173	1.10708	1.10697	0.000101417	1.26058e-08
-6.10853	0.0026	-6.10853	0.000712295	0.00014158	0.000570715	4.76133e-32	7.28802e-41	1.27848e-21	0							-111.075	1.17425	-111.075	1.15122	1.15108	0.000131692	1.6373e-08
-6.01084	0.0026	-6.01084	0.000739413	0.000129885	0.000609528	6.56121e-32	1.03278e-40	1.47405e-21	0							-110.977	1.21416	-110.977	1.18909	1.18892	0.000170319	2.12202e-08
-5.91314	0.00261	-5.91314	0.000768579	0.000118951	0.000649627	9.03437e-32	1.4625e-40	1.69913e-21	5.88829e-307							-110.88	1.24576	-110.88	1.21998	1.21976	0.000219394	2.74428e-08
-5.81545	0.00261	-5.81545	0.000799676	0.000108752	0.000690925	1.243e-31	2.06957e-40	1.95813e-21	4.98846e-306							-110.782	1.26841	-110.782	1.24329	1.24301	0.000281479	3.54136e-08
-5.71776	0.00261	-5.71776	0.000832576	9.9256e-05	0.00073332	1.70885e-31	2.92656e-40	2.25607e-21	4.21239e-305							-110.684	1.28171	-110.684	1.25856	1.2582	0.000359686	4.56008e-08
-5.62006	0.00261	-5.62006	0.000867132	9.04343e-05	0.000776697	2.34743e-31	4.1355e-40	2.59872e-21	3.54548e-304							-110.587	1.28546	-110.587	1.2655	1.26504	0.000457782	5.85917e-08
-5.52237	0.00262	-5.52237	0.000903186	8.22555e-05	0.00082093	3.22213e-31	5.83972e-40	2.99271e-21	2.97445e-303							-110.489	1.2797	-110.489	1.26396	1.26338	0.000580299	7.51209e-08
-5.42467	0.00262	-5.42467	0.000940566	7.46881e-05	0.000865878	4.41927e-31	8.24041e-40	3.44561e-21	2.48727e-302							-110.391	1.26469	-110.391	1.25399	1.25325	0.000732659	9.6105e-08
-5.32698	0.00262	-5.32698	0.000979089	6.77008e-05	0.000911388	6.05644e-31	1.16198e-39	3.96612e-21	2.07312e-301							-110.294	1.24088	-110.294	1.23579	1.23487	0.00092132	1.22685e-07
-5.22929	0.00263	-5.22929	0.00102	6.1262e-05	0.000957295	8.29359e-31	1.63735e-39	4.56418e-21	1.7223e-300							-110.196	1.20895	-110.196	1.20975	1.2086	0.00115	1.56279e-07
-5.13159	0.00263	-5.13159	0.00106	5.53405e-05	0.001	1.13482e-30	2.30557e-39	5.25117e-21	1.4262e-299							-110.098	1.1697	-110.098	1.17638	1.17494	0.00144	1.98641e-07
-5.0339	0.00263	-5.0339	0.0011	4.99058e-05	0.00105	1.55156e-30	3.24421e-39	6.04014e-21	1.17716e-298							-110.001	1.1241	-110.001	1.13636	1.13457	0.00179	2.51941e-07
-4.93621	0.00264	-4.93621	0.00114	4.49277e-05	0.0011	2.11968e-30	4.56176e-39	6.946e-21	9.68442e-298							-109.903	1.07318	-109.903	1.09044	1.08823	0.00221	3.18852e-07
-4.83851	0.00264	-4.83851	0.00118	4.03768e-05	0.00114	2.89355e-30	6.40987e-39	7.98583e-21	7.94141e-297							-109.805	1.01808	-109.805	1.03951	1.03678	0.00273	4.02662e-07
-4.74082	0.00264	-4.74082	0.00122	3.62248e-05	0.00119	3.94685e-30	9.00035e-39	9.17915e-21	6.49093e-296							-109.708	0.95992	-109.708	0.98448	0.98114	0.00335	5.07403e-07
-4.64313	0.00264	-4.64313	0.00126	3.2444e-05	0.00123	5.37933e-30	1.26288e-38	1.05483e-20	5.28811e-295							-109.61	0.89983	-109.61	0.92634	0.92225	0.00409	6.38008e-07
-4.54543	0.00265	-4.54543	0.0013	2.9008e-05	0.00127	7.32596e-30	1.77076e-38	1.21188e-20	4.29416e-294							-109.512	0.83889	-109.512	0.86607	0.86108	0.00499	8.00499e-07
-4.44774	0.00265	-4.44774	0.00134	2.58915e-05	0.00132	9.96919e-30	2.48113e-38	1.39198e-20	3.47569e-293							-109.414	0.77811	-109.414	0.80463	0.79858	0.00605	1.00221e-06
-4.35005	0.00265	-4.35005	0.00138	2.30702e-05	0.00136	1.35555e-29	3.47402e-38	1.59847e-20	2.80407e-292							-109.317	0.71839	-109.317	0.74295	0.73564	0.00731	1.25203e-06
-4.25235	0.00265	-4.25235	0.00142	2.05211e-05	0.0014	1.84173e-29	4.86081e-38	1.83515e-20	2.25487e-291							-109.219	0.66054	-109.219	0.68191	0.67312	0.00879	1.56074e-06
-4.15466	0.00265	-4.15466	0.00145	1.82224e-05	0.00143	2.50034e-29	6.7964e-38	2.10638e-20	1.80733e-290							-109.121	0.60522	-109.121	0.62232	0.61178	0.01053	1.94138e-06
-4.05697	0.00265	-4.05697	0.00148	1.61534e-05	0.00147	3.39179e-29	9.49602e-38	2.41713e-20	1.44391e-289							-109.024	0.55295	-109.024	0.56488	0.5523	0.01257	2.40962e-06
-3.95927	0.00266	-3.95927	0.00151	1.42949e-05	0.0015	4.59745e-29	1.32586e-37	2.77306e-20	1.14981e-288							-108.926	0.50415	-108.926	0.51021	0.49526	0.01495	2.98435e-06
-3.86158	0.00266	-3.86158	0.00154	1.26284e-05	0.00153	6.2268e-29	1.8499e-37	3.18065e-20	9.12635e-288							-108.828	0.45907	-108.828	0.45883	0.44113	0.0177	3.68818e-06
-3.76389	0.00266	-3.76389	0.00157	1.11372e-05	0.00156	8.42697e-29	2.57923e-37	3.64729e-20	7.22026e-287							-108.731	0.41786	-108.731	0.41116	0.39028	0.02087	4.54814e-06
-3.66619	0.00266	-3.66619	0.00159	9.80519e-06	0.00158	1.13956e-28	3.59358e-37	4.1814e-20	5.69368e-286							-108.633	0.38058	-108.633	0.3675	0.34297	0.02452	5.59652e-06
-3.5685	0.00266	-3.5685	0.00161	8.61771e-06	0.00161	1.53979e-28	5.0033e-37	4.79259e-20	4.47526e-285							-108.535	0.34719	-108.535	0.32807	0.29938	0.02868	6.87168e-06
-3.47081	0.00267	-3.47081	0.00163	7.56107e-06	0.00162	2.07894e-28	6.96113e-37	5.49181e-20	3.50613e-284							-108.438	0.31756	-108.438	0.29301	0.25958	0.03342	8.41915e-06
-3.37311	0.00267	-3.37311	0.00165	6.62261e-06	0.00164	2.80469e-28	9.67823e-37	6.29156e-20	2.73793e-283							-108.34	0.29155	-108.34	0.26235	0.22355	0.03879	1.02928e-05
-3.27542	0.00267	-3.27542	0.00166	5.7907e-06	0.00165	3.7808e-28	1.34464e-36	7.20607e-20	2.13109e-282							-108.242	0.26895	-108.242	0.23608	0.19124	0.04483	1.25563e-05
-3.17773	0.00268	-3.17773	0.00167	5.05461e-06	0.00166	5.09264e-28	1.86685e-36	8.25155e-20	1.65335e-281							-108.145	0.24957	-108.145	0.21413	0.1625	0.05162	1.52845e-05
-3.08003	0.00268	-3.08003	0.00167	4.40453e-06	0.00167	6.85426e-28	2.59003e-36	9.44648e-20	1.27854e-280							-108.047	0.23319	-108.047	0.19635	0.13715	0.05919	1.85653e-05
-2.98234	0.00269	-2.98234	0.00167	3.83148e-06	0.00167	9.218e-28	3.59082e-36	1.08119e-19	9.85477e-280							-107.949	0.21961	-107.949	0.18259	0.11498	0.06759	2.25015e-05
-2.88464	0.00269	-2.88464	0.00167	3.32728e-06	0.00167	1.23872e-27	4.97481e-36	1.23717e-19	7.57119e-279							-107.851	0.20866	-107.851	0.17266	0.09574	0.07689	2.72135e-05
-2.78695	0.0027	-2.78695	0.00167	2.88447e-06	0.00166	1.66328e-27	6.88736e-36	1.41532e-19	5.79784e-278							-107.754	0.2002	-107.754	0.16634	0.07919	0.08711	3.2841e-05
-2.68926	0.0027	-2.68926	0.00166	2.49632e-06	0.00165	2.23161e-27	9.52844e-36	1.61875e-19	4.42541e-277							-107.656	0.1941	-107.656	0.1634	0.06506	0.09829	3.95468e-05
-2.59156	0.00271	-2.59156	0.00164	2.15669e-06	0.00164	2.99177e-27	1.3173e-35	1.85097e-19	3.36686e-276							-107.558	0.19027	-107.558	0.16362	0.0531	0.11047	4.75188e-05
-2.49387	0.00271	-2.49387	0.00163	1.86008e-06	0.00163	4.00773e-27	1.81987e-35	2.116e-19	2.55318e-275							-107.461	0.18867	-107.461	0.16676	0.04304	0.12366	5.69746e-05
-2.39618	0.00271	-2.39618	0.00161	1.60151e-06	0.00161	5.36447e-27	2.51241e-35	2.41842e-19	1.92985e-274							-107.363	0.18924	-107.363	0.17259	0.03465	0.13787	6.81645e-05
-2.29848	0.00271	-2.29848	0.00159	1.37652e-06	0.00159	7.17488e-27	3.46603e-35	2.76339e-19	1.45395e-273							-107.265	0.19197	-107.265	0.18089	0.02772	0.1531	8.1376e-05
-2.20079	0.00271	-2.20079	0.00157	1.18111e-06	0.00156	9.58872e-27	4.77824e-35	3.15683e-19	1.09184e-272							-107.168	0.19685	-107.168	0.19144	0.02202	0.16932	9.69383e-05
-2.1031	0.0027	-2.1031	0.00154	1.01171e-06	0.00154	1.28046e-26	6.5826e-35	3.60543e-19	8.17249e-272							-107.07	0.20385	-107.07	0.20401	0.01737	0.18652	0.000115227
-2.0054	0.00269	-2.0054	0.00151	8.65117e-07	0.00151	1.70855e-26	9.06191e-35	4.11681e-19	6.09726e-271							-106.972	0.21295	-106.972	0.2184	0.01362	0.20464	0.000136671
-1.90771	0.00267	-1.90771	0.00148	7.38498e-07	0.00148	2.27799e-26	1.24662e-34	4.6996e-19	4.53418e-270							-106.875	0.22412	-106.875	0.23439	0.0106	0.22363	0.000161755
-1.81002	0.00265	-1.81002	0.00144	6.29331e-07	0.00144	3.03481e-26	1.71374e-34	5.36363e-19	3.36084e-269							-106.777	0.2373	-106.777	0.25178	0.0082	0.24339	0.00019103
-1.71232	0.00263	-1.71232	0.0014	5.35383e-07	0.0014	4.03991e-26	2.35422e-34	6.12003e-19	2.48303e-268							-106.679	0.2524	-106.679	0.27037	0.0063	0.26385	0.000225115
-1.61463	0.0026	-1.61463	0.00137	4.54678e-07	0.00137	5.37366e-26	3.23178e-34	6.98144e-19	1.82852e-267							-106.582	0.26929	-106.582	0.28994	0.0048	0.28487	0.00026471
-1.51694	0.00256	-1.51694	0.00133	3.85478e-07	0.00132	7.14212e-26	4.43334e-34	7.96222e-19	1.34216e-266							-106.484	0.28782	-106.484	0.31029	0.00364	0.30634	0.000310596
-1.41924	0.00251	-1.41924	0.00128	3.2625e-07	0.00128	9.48513e-26	6.07734e-34	9.07863e-19	9.81956e-266							-106.386	0.3078	-106.386	0.33122	0.00274	0.32811	0.00036365
-1.32155	0.00246	-1.32155	0.00124	2.75649e-07	0.00124	1.25869e-25	8.32509e-34	1.03491e-18	7.16085e-265							-106.288	0.32901	-106.288	0.3525	0.00205	0.35002	0.000424846
-1.22386	0.00241	-1.22386	0.0012	2.32497e-07	0.0012	1.66898e-25	1.13961e-33	1.17946e-18	5.20502e-264							-106.191	0.35119	-106.191	0.37392	0.00152	0.3719	0.000495268
-1.12616	0.00234	-1.12616	0.00115	1.95764e-07	0.00115	2.21128e-25	1.55891e-33	1.34389e-18	3.77106e-263							-106.093	0.37405	-106.093	0.39526	0.00112	0.39356	0.000576117
-1.02847	0.00227	-1.02847	0.00111	1.64553e-07	0.00111	2.92748e-25	2.13096e-33	1.53087e-18	2.72327e-262							-105.995	0.39729	-105.995	0.41631	0.000822596	0.41482	0.000668716
-0.93078	0.0022	-0.93078	0.00106	1.3808e-07	0.00106	3.87261e-25	2.91088e-33	1.74345e-18	1.96021e-261							-105.898	0.42057	-105.898	0.43685	0.000598716	0.43547	0.000774522
-0.83308	0.00212	-0.83308	0.00101	1.15668e-07	0.00101	5.11885e-25	3.97344e-33	1.98508e-18	1.40637e-260							-105.8	0.44355	-105.8	0.45665	0.000432844	0.45532	0.000895131
-0.73539	0.00204	-0.73539	0.000967428	9.67276e-08	0.000967331	6.76082e-25	5.42003e-33	2.25967e-18	1.00572e-259							-105.702	0.46591	-105.702	0.47552	0.000310827	0.47418	0.00103
-0.6377	0.00195	-0.6377	0.000921441	8.075e-08	0.00092136	8.92247e-25	7.38806e-33	2.57163e-18	7.16876e-259							-105.605	0.48728	-105.605	0.49324	0.000221708	0.49183	0.00119
-0.54	0.00186	-0.54	0.000875817	6.72961e-08	0.000875749	1.1766e-24	1.00636e-32	2.92597e-18	5.09324e-258							-105.507	0.50735	-105.507	0.50962	0.000157081	0.5081	0.00136
-0.44231	0.00177	-0.44231	0.000830722	5.59877e-08	0.000830666	1.55036e-24	1.36983e-32	3.32834e-18	3.60686e-257							-105.409	0.5258	-105.409	0.52448	0.000110545	0.52281	0.00156
-0.34462	0.00168	-0.34461	0.000786311	4.64997e-08	0.000786264	2.04124e-24	1.86327e-32	3.78515e-18	2.54594e-256							-105.312	0.54234	-105.312	0.53765	7.72741e-05	0.53578	0.00179
-0.24692	0.00158	-0.24692	0.000742728	3.85535e-08	0.000742689	2.68544e-24	2.53267e-32	4.30363e-18	1.79123e-255							-105.214	0.55672	-105.214	0.54898	5.36543e-05	0.54688	0.00204
-0.14923	0.00149	-0.14923	0.000700102	3.19104e-08	0.00070007	3.53016e-24	3.44012e-32	4.89198e-18	1.25615e-254							-105.116	0.56871	-105.116	0.55834	3.70043e-05	0.55598	0.00232
-0.05153	0.0014	-0.05153	0.000658551	2.63667e-08	0.000658524	4.63695e-24	4.66941e-32	5.55944e-18	8.78041e-254							-105.019	0.57813	-105.019	0.56563	2.53499e-05	0.56297	0.00264
0.04616	0.00131	0.04616	0.000618178	2.17488e-08	0.000618156	6.08597e-24	6.33349e-32	6.31648e-18	6.11749e-253							-104.921	0.58485	-104.921	0.57076	1.72495e-05	0.56776	0.00299
0.14385	0.00122	0.14385	0.000579074	1.79089e-08	0.000579056	7.98151e-24	8.58457e-32	7.1749e-18	4.24831e-252							-104.823	0.58879	-104.823	0.57368	1.16588e-05	0.57029	0.00338
0.24155	0.00114	0.24155	0.000541316	1.47217e-08	0.000541301	1.04592e-23	1.16275e-31	8.14806e-18	2.94065e-251							-104.725	0.58989	-104.725	0.57437	7.82723e-06	0.57055	0.00381
0.33924	0.00106	0.33924	0.000504968	1.2081e-08	0.000504956	1.36953e-23	1.5738e-31	9.25102e-18	2.02888e-250							-104.628	0.58818	-104.628	0.57282	5.21962e-06	0.56852	0.00429
0.43693	0.000985941	0.43693	0.000470081	9.89695e-09	0.000470071	1.79186e-23	2.12865e-31	1.05008e-17	1.39525e-249							-104.53	0.5837	-104.53	0.56906	3.45738e-06	0.56423	0.00483
0.53463	0.000914286	0.53463	0.000436695	8.09387e-09	0.000436687	2.34258e-23	2.87708e-31	1.19166e-17	9.56387e-249							-104.432	0.57656	-104.432	0.56314	2.27474e-06	0.55773	0.00541
0.63232	0.00084685	0.63232	0.000404836	6.60794e-09	0.00040483	3.06016e-23	3.88591e-31	1.35201e-17	6.53432e-248							-104.335	0.56692	-104.335	0.55515	1.48659e-06	0.5491	0.00605
0.73001	0.00078367	0.73001	0.000374522	5.38557e-09	0.000374516	3.9944e-23	5.24479e-31	1.53357e-17	4.44991e-247							-104.237	0.55495	-104.237	0.54519	9.65004e-07	0.53843	0.00676
0.82771	0.000724712	0.82771	0.000345757	4.3818e-09	0.000345752	5.20977e-23	7.07386e-31	1.7391e-17	3.02055e-246							-104.139	0.54087	-104.139	0.53339	6.22219e-07	0.52586	0.00753
0.9254	0.000669876	0.9254	0.000318537	3.559e-09	0.000318534	6.7896e-23	9.53406e-31	1.97171e-17	2.04365e-245							-104.042	0.52493	-104.042	0.5199	3.98506e-07	0.51153	0.00837
1.02309	0.000619015	1.02309	0.000292851	2.88575e-09	0.000292848	8.84155e-23	1.28408e-30	2.2349e-17	1.3782e-244							-103.944	0.50739	-103.944	0.50488	2.53514e-07	0.4956	0.00928
1.12079	0.000571945	1.12079	0.000268675	2.33585e-09	0.000268673	1.15046e-22	1.72823e-30	2.53262e-17	9.26406e-244							-103.846	0.48852	-103.846	0.48851	1.60194e-07	0.47823	0.01027
1.21848	0.00052846	1.21848	0.000245983	1.8875e-09	0.000245981	1.4958e-22	2.32435e-30	2.86933e-17	6.20691e-243							-103.749	0.46863	-103.749	0.47098	1.00547e-07	0.45963	0.01135
1.31617	0.000488342	1.31617	0.00022474	1.52259e-09	0.000224738	1.94327e-22	3.1239e-30	3.25003e-17	4.1451e-242							-103.651	0.44797	-103.651	0.45249	6.26852e-08	0.43999	0.01251
1.41387	0.000451375	1.41387	0.000204904	1.22612e-09	0.000204902	2.52262e-22	4.19551e-30	3.68038e-17	2.75917e-241							-103.553	0.42684	-103.553	0.43325	3.88186e-08	0.4195	0.01375
1.51156	0.000417348	1.51156	0.00018643	9.85692e-10	0.000186429	3.27213e-22	5.63075e-30	4.16671e-17	1.83066e-240							-103.456	0.40548	-103.456	0.41345	2.38776e-08	0.39836	0.01509
1.60925	0.000386065	1.60925	0.000169269	7.91049e-10	0.000169268	4.24099e-22	7.55163e-30	4.7162e-17	1.21065e-239							-103.358	0.38415	-103.358	0.39329	1.45888e-08	0.37677	0.01652
1.70695	0.00035735	1.70695	0.000153368	6.33754e-10	0.000153368	5.4924e-22	1.01206e-29	5.33689e-17	7.98027e-239							-103.26	0.36306	-103.26	0.37297	8.85366e-09	0.35492	0.01805
1.80464	0.000331046	1.80464	0.000138672	5.06866e-10	0.000138672	7.10749e-22	1.35541e-29	6.03783e-17	5.24324e-238							-103.162	0.34241	-103.162	0.35268	5.33708e-09	0.33301	0.01968
1.90233	0.000307018	1.90233	0.000125124	4.04689e-10	0.000125123	9.19028e-22	1.81394e-29	6.82922e-17	3.43374e-237							-103.065	0.32235	-103.065	0.3326	3.19567e-09	0.31119	0.02141
2.00003	0.000285148	2.00003	0.000112664	3.22555e-10	0.000112664	1.18741e-21	2.42589e-29	7.72251e-17	2.2414e-236							-102.967	0.30303	-102.967	0.31288	1.90062e-09	0.28964	0.02324
2.09772	0.000265336	2.09772	0.000101234	2.56651e-10	0.000101234	1.53296e-21	3.242e-29	8.73058e-17	1.45833e-235							-102.869	0.28456	-102.869	0.29367	1.12281e-09	0.2685	0.02517
2.19541	0.000247495	2.19542	9.07751e-05	2.03862e-10	9.07749e-05	1.97751e-21	4.3296e-29	9.8679e-17	9.45749e-235							-102.772	0.26701	-102.772	0.27511	6.58864e-10	0.24791	0.0272
2.29311	0.000231545	2.29311	8.12271e-05	1.61653e-10	8.12269e-05	2.54898e-21	5.77797e-29	1.11507e-16	6.11339e-234							-102.674	0.25043	-102.674	0.25732	3.84026e-10	0.22798	0.02934
2.3908	0.000217412	2.3908	7.25322e-05	1.27964e-10	7.25321e-05	3.28302e-21	7.70541e-29	1.25974e-16	3.93888e-233							-102.576	0.23486	-102.576	0.24039	2.22332e-10	0.20882	0.03157
2.4885	0.000205022	2.4885	6.46334e-05	1.01122e-10	6.46333e-05	4.22512e-21	1.02686e-28	1.42283e-16	2.52957e-232							-102.479	0.2203	-102.479	0.2244	1.27855e-10	0.1905	0.0339
2.58619	0.000194298	2.58619	5.74751e-05	7.97741e-11	5.7475e-05	5.43328e-21	1.36747e-28	1.60666e-16	1.61923e-231							-102.381	0.20676	-102.381	0.20941	7.30321e-11	0.17309	0.03632
2.68388	0.000185158	2.68388	5.10032e-05	6.28249e-11	5.10032e-05	6.98144e-21	1.81978e-28	1.8138e-16	1.03312e-230							-102.283	0.19422	-102.283	0.19548	4.14367e-11	0.15664	0.03884
2.78158	0.000177513	2.78158	4.5166e-05	4.9392e-11	4.5166e-05	8.96368e-21	2.41999e-28	2.04718e-16	6.57024e-230							-102.186	0.18265	-102.186	0.18262	2.33525e-11	0.14119	0.04143
2.87927	0.000171269	2.87927	3.99137e-05	3.87647e-11	3.99137e-05	1.14997e-20	3.21588e-28	2.31003e-16	4.16481e-229							-102.088	0.17201	-102.088	0.17086	1.30725e-11	0.12675	0.04411
2.97696	0.000166323	2.97696	3.51988e-05	3.03719e-11	3.51988e-05	1.47416e-20	4.27053e-28	2.60601e-16	2.63144e-228							-101.99	0.16228	-101.99	0.16019	7.26875e-12	0.11333	0.04685
3.07466	0.000162569	3.07466	3.09764e-05	2.37554e-11	3.09764e-05	1.88826e-20	5.66703e-28	2.93922e-16	1.65721e-227							-101.893	0.1534	-101.893	0.1506	4.01456e-12	0.10093	0.04966
3.17235	0.000159898	3.17235	2.72038e-05	1.85484e-11	2.72037e-05	2.41679e-20	7.51489e-28	3.31425e-16	1.04027e-226							-101.795	0.14536	-101.795	0.14205	2.20238e-12	0.08953	0.05253
3.27004	0.0001582	3.27004	2.38409e-05	1.4458e-11	2.38409e-05	3.09082e-20	9.95826e-28	3.73625e-16	6.50874e-226							-101.697	0.13811	-101.697	0.13453	1.20012e-12	0.07909	0.05544
3.36774	0.000157368	3.36774	2.08504e-05	1.12503e-11	2.08503e-05	3.94973e-20	1.31867e-27	4.21099e-16	4.05914e-225							-101.599	0.13162	-101.599	0.12798	6.49579e-13	0.06959	0.05838
3.46543	0.000157299	3.46543	1.8197e-05	8.73927e-12	1.8197e-05	5.04336e-20	1.74496e-27	4.74492e-16	2.52323e-224							-101.502	0.12586	-101.502	0.12234	3.49235e-13	0.06099	0.06135
3.56312	0.000157899	3.56312	1.58483e-05	6.77707e-12	1.58483e-05	6.43474e-20	2.30741e-27	5.34529e-16	1.56337e-223							-101.404	0.1208	-101.404	0.11757	1.865e-13	0.05324	0.06433
3.66082	0.000159082	3.66082	1.3774e-05	5.24642e-12	1.3774e-05	8.20354e-20	3.04901e-27	6.02019e-16	9.65504e-223							-101.306	0.11641	-101.306	0.1136	9.89275e-14	0.04628	0.06731
3.75851	0.000160775	3.75851	1.19463e-05	4.05453e-12	1.19463e-05	1.04503e-19	4.02612e-27	6.77871e-16	5.94333e-222							-101.209	0.11267	-101.209	0.11035	5.21233e-14	0.04008	0.07028
3.8562	0.000162915	3.8562	1.03396e-05	3.12804e-12	1.03396e-05	1.3302e-19	5.3126e-27	7.63098e-16	3.64662e-221							-101.111	0.10954	-101.111	0.10778	2.72787e-14	0.03456	0.07321
3.9539	0.000165451	3.9539	8.9304e-06	2.40913e-12	8.9304e-06	1.69186e-19	7.00521e-27	8.58838e-16	2.23016e-220							-101.013	0.10699	-101.013	0.1058	1.41805e-14	0.02969	0.07611
4.05159	0.000168343	4.05159	7.69721e-06	1.85226e-12	7.6972e-06	2.15015e-19	9.23056e-27	9.66361e-16	1.35946e-219							-100.916	0.10498	-100.916	0.10435	7.32212e-15	0.0254	0.07895
4.14928	0.000171559	4.14928	6.62051e-06	1.42167e-12	6.62051e-06	2.73043e-19	1.21543e-26	1.08709e-15	8.26001e-219							-100.818	0.10349	-100.818	0.10336	3.75542e-15	0.02165	0.08171
4.24698	0.000175078	4.24698	5.68258e-06	1.08931e-12	5.68258e-06	3.46461e-19	1.59927e-26	1.22261e-15	5.00242e-218							-100.72	0.10246	-100.72	0.10277	1.91319e-15	0.01837	0.0844
4.34467	0.000178882	4.34467	4.86739e-06	8.33222e-13	4.86739e-06	4.39273e-19	2.10285e-26	1.37469e-15	3.0197e-217							-100.623	0.10186	-100.623	0.10251	9.68127e-16	0.01553	0.08698
4.44236	0.00018296	4.44236	4.16047e-06	6.36245e-13	4.16047e-06	5.56512e-19	2.76305e-26	1.54534e-15	1.81691e-216							-100.525	0.10163	-100.525	0.10252	4.86613e-16	0.01307	0.08945
4.54006	0.0001873	4.54006	3.54882e-06	4.85001e-13	3.54882e-06	7.04487e-19	3.62796e-26	1.73675e-15	1.08965e-215							-100.427	0.10172	-100.427	0.10275	2.42948e-16	0.01096	0.09178
4.63775	0.000191891	4.63775	3.0208e-06	3.69077e-13	3.0208e-06	8.91108e-19	4.76025e-26	1.95141e-15	6.51365e-215							-100.33	0.10208	-100.33	0.10314	1.20481e-16	0.00916	0.09398
4.73544	0.000196722	4.73544	2.566e-06	2.80379e-13	2.566e-06	1.12628e-18	6.24152e-26	2.19208e-15	3.88103e-214							-100.232	0.10265	-100.232	0.10364	5.93471e-17	0.00762	0.09602
4.83314	0.000201776	4.83314	2.17514e-06	2.12633e-13	2.17514e-06	1.4224e-18	8.17794e-26	2.46185e-15	2.30491e-213							-100.134	0.10338	-100.134	0.10421	2.90374e-17	0.00631	0.0979
4.93083	0.000207038	4.93083	1.83998e-06	1.60979e-13	1.83998e-06	1.79496e-18	1.07076e-25	2.76416e-15	1.36442e-212							-100.037	0.10421	-100.037	0.1048	1.41122e-17	0.00521	0.09959
5.02853	0.000212485	5.02853	1.55323e-06	1.21664e-13	1.55323e-06	2.26332e-18	1.40098e-25	3.10287e-15	8.05051e-212							-99.9388	0.10509	-99.9388	0.10538	6.81248e-18	0.00428	0.10109
5.12622	0.000218095	5.12622	1.30844e-06	9.17939e-14	1.30844e-06	2.85166e-18	1.83174e-25	3.48225e-15	4.73462e-211							-99.8411	0.10597	-99.8411	0.1059	3.26658e-18	0.0035	0.1024
5.22391	0.000223842	5.22391	1.09994e-06	6.91383e-14	1.09994e-06	3.5901e-18	2.39327e-25	3.9071e-15	2.77543e-210							-99.7434	0.1068	-99.7434	0.10636	1.55582e-18	0.00286	0.1035
5.32161	0.0002297	5.32161	9.22737e-07	5.19851e-14	9.22737e-07	4.51622e-18	3.12472e-25	4.38274e-15	1.62167e-209							-99.6458	0.10754	-99.6458	0.1067	7.3604e-19	0.00232	0.10438
5.4193	0.000235645	5.4193	7.72475e-07	3.90206e-14	7.72475e-07	5.67678e-18	4.07685e-25	4.91512e-15	9.44447e-209							-99.5481	0.10814	-99.5481	0.10693	3.45876e-19	0.00188	0.10505
5.51699	0.000241652	5.51699	6.45337e-07	2.92392e-14	6.45337e-07	7.12998e-18	5.31534e-25	5.51086e-15	5.48249e-208							-99.4504	0.10859	-99.4504	0.107	1.61442e-19	0.00151	0.10549
5.61469	0.0002477	5.61469	5.38003e-07	2.18721e-14	5.38003e-07	8.94814e-18	6.92518e-25	6.17735e-15	3.17221e-207							-99.3527	0.10884	-99.3527	0.10692	7.48492e-20	0.00121	0.1057
5.71238	0.000253774	5.71238	4.47589e-07	1.63332e-14	4.47589e-07	1.12211e-17	9.01621e-25	6.92281e-15	1.8295e-206							-99.255	0.10887	-99.255	0.10666	3.44696e-20	0.000969226	0.10569
5.81007	0.00025986	5.81007	3.71594e-07	1.21761e-14	3.71594e-07	1.40604e-17	1.17303e-24	7.75639e-15	1.05169e-205							-99.1573	0.10867	-99.1573	0.10622	1.57675e-20	0.000771448	0.10545
5.90777	0.000265951	5.90777	3.07862e-07	9.0615e-15	3.07862e-07	1.76043e-17	1.52507e-24	8.68828e-15	6.02594e-205							-99.0596	0.10821	-99.0596	0.10559	7.16413e-21	0.000611569	0.10498
6.00546	0.000272043	6.00546	2.54529e-07	6.73204e-15	2.54529e-07	2.20241e-17	1.98136e-24	9.72983e-15	3.44151e-204							-98.9619	0.10749	-98.9619	0.10477	3.23327e-21	0.000482883	0.10429
6.10315	0.000278137	6.10315	2.09998e-07	4.99285e-15	2.09998e-07	2.75319e-17	2.57235e-24	1.08937e-14	1.9591e-203							-98.8642	0.10651	-98.8642	0.10375	1.44943e-21	0.000379749	0.10337
6.20085	0.000284237	6.20085	1.72898e-07	3.69663e-15	1.72898e-07	3.43901e-17	3.33726e-24	1.21938e-14	1.1116e-202							-98.7666	0.10525	-98.7666	0.10255	6.45402e-22	0.000297446	0.10225
6.29854	0.000290349	6.29854	1.42056e-07	2.73224e-15	1.42056e-07	4.29229e-17	4.32656e-24	1.36459e-14	6.28677e-202							-98.6689	0.10373	-98.6689	0.10115	2.85456e-22	0.000232048	0.10092
6.39623	0.000296481	6.39623	1.16473e-07	2.01598e-15	1.16473e-07	5.35307e-17	5.60517e-24	1.52673e-14	3.54397e-201							-98.5712	0.10194	-98.5712	0.09957	1.25408e-22	0.000180304	0.09939
6.49393	0.000302638	6.49393	9.52991e-08	1.48494e-15	9.5299e-08	6.67077e-17	7.25653e-24	1.70773e-14	1.9913e-200							-98.4735	0.09991	-98.4735	0.09781	5.47252e-23	0.000139537	0.09767
6.59162	0.000308827	6.59162	7.7812e-08	1.09191e-15	7.7812e-08	8.3063e-17	9.38775e-24	1.90974e-14	1.11524e-199							-98.3758	0.09763	-98.3758	0.09588	2.37206e-23	0.000107555	0.09577
6.68931	0.00031505	6.68931	6.34017e-08	8.01531e-16	6.34017e-08	1.03347e-16	1.21363e-23	2.13514e-14	6.22565e-199							-98.2781	0.09512	-98.2781	0.0938	1.02127e-23	8.2572e-05	0.09371
6.78701	0.000321308	6.78701	5.15527e-08	5.87366e-16	5.15527e-08	1.28484e-16	1.56786e-23	2.38657e-14	3.46406e-198							-98.1804	0.09241	-98.1804	0.09156	4.36751e-24	6.3138e-05	0.0915
6.8847	0.000327597	6.8847	4.18309e-08	4.29687e-16	4.18309e-08	1.59608e-16	2.02405e-23	2.66699e-14	1.9212e-197							-98.0828	0.08951	-98.0828	0.08919	1.85525e-24	4.80846e-05	0.08914
6.98239	0.000333912	6.98239	3.38719e-08	3.13799e-16	3.38719e-08	1.98117e-16	2.61112e-23	2.97964e-14	1.06204e-196							-97.9851	0.08645	-97.9851	0.0867	7.82796e-25	3.64737e-05	0.08666
7.08009	0.000340244	7.08009	2.73702e-08	2.28773e-16	2.73702e-08	2.45724e-16	3.36609e-23	3.32816e-14	5.8519e-196							-97.8874	0.08325	-97.8874	0.08409	3.28074e-25	2.75556e-05	0.08407
7.17778	0.000346582	7.17778	2.20705e-08	1.665e-16	2.20705e-08	3.04531e-16	4.33629e-23	3.71657e-14	3.21393e-195							-97.7897	0.07994	-97.7897	0.08139	1.36575e-25	2.07348e-05	0.08137
7.27547	0.000352916	7.27547	1.776e-08	1.2097e-16	1.776e-08	3.77116e-16	5.58219e-23	4.14932e-14	1.75939e-194							-97.692	0.07656	-97.692	0.07861	5.64737e-26	1.55398e-05	0.07859
7.37317	0.000359235	7.37317	1.42616e-08	8.77402e-17	1.42616e-08	4.66634e-16	7.18099e-23	4.63136e-14	9.59998e-194							-97.5943	0.07312	-97.5943	0.07576	2.31952e-26	1.15998e-05	0.07575
7.47086	0.000365531	7.47086	1.14286e-08	6.35293e-17	1.14285e-08	5.76949e-16	9.23117e-23	5.16818e-14	5.22113e-193							-97.4966	0.06966	-97.4966	0.07285	9.46298e-27	8.62403e-06	0.07285
7.56856	0.000371799	7.56856	9.13926e-09	4.59202e-17	9.13921e-09	7.12781e-16	1.18583e-22	5.76586e-14	2.83037e-192							-97.3989	0.06621	-97.3989	0.06991	3.83472e-27	6.38601e-06	0.0699
7.66625	0.000378037	7.66625	7.29334e-09	3.31352e-17	7.29328e-09	8.79901e-16	1.52224e-22	6.43113e-14	1.52935e-191							-97.3013	0.0628	-97.3013	0.06694	1.54353e-27	4.70984e-06	0.06694
7.76394	0.000384252	7.76394	5.80815e-09	2.38688e-17	5.80808e-09	1.08535e-15	1.9527e-22	7.17146e-14	8.23671e-191							-97.2036	0.05945	-97.2036	0.06396	6.17128e-28	3.45972e-06	0.06396
7.86164	0.000390451	7.86164	4.6158e-09	1.71643e-17	4.61571e-09	1.33772e-15	2.50311e-22	7.99513e-14	4.42167e-190							-97.1059	0.05618	-97.1059	0.06098	2.45082e-28	2.53124e-06	0.06098
7.95933	0.00039665	7.95933	3.6606e-09	1.23219e-17	3.66051e-09	1.64748e-15	3.20641e-22	8.91129e-14	2.36594e-189							-97.0082	0.05302	-97.0082	0.05801	9.66772e-29	1.84452e-06	0.05801
8.05702	0.00040287	8.05702	2.89704e-09	8.83045e-18	2.89694e-09	2.02737e-15	4.10442e-22	9.93007e-14	1.26184e-188							-96.9105	0.04998	-96.9105	0.05507	3.78803e-29	1.33872e-06	0.05507
8.15472	0.000409133	8.15472	2.28799e-09	6.31749e-18	2.28788e-09	2.4929e-15	5.25022e-22	1.10627e-13	6.70798e-188							-96.8128	0.04708	-96.8128	0.05217	1.47428e-29	9.67733e-07	0.05217
8.25241	0.000415466	8.25241	1.80324e-09	4.51192e-18	1.80312e-09	3.06291e-15	6.71115e-22	1.23216e-13	3.55437e-187							-96.7151	0.04433	-96.7151	0.04931	5.69931e-30	6.96752e-07	0.04931
8.3501	0.000421897	8.3501	1.41825e-09	3.21687e-18	1.41811e-09	3.76031e-15	8.57254e-22	1.37206e-13	1.87724e-186							-96.6175	0.04173	-96.6175	0.04651	2.18848e-30	4.99642e-07	0.04651
8.4478	0.000428453	8.4478	1.11315e-09	2.2896e-18	1.11299e-09	4.61287e-15	1.09425e-21	1.52747e-13	9.88233e-186							-96.5198	0.03928	-96.5198	0.04377	8.34714e-31	3.56859e-07	0.04377
8.54549	0.000435156	8.54549	8.71881e-10	1.62683e-18	8.71706e-10	5.65428e-15	1.39577e-21	1.70008e-13	5.18543e-185							-96.4221	0.03699	-96.4221	0.0411	3.16235e-31	2.53859e-07	0.0411
8.64318	0.000442027	8.64318	6.81505e-10	1.15393e-18	6.81309e-10	6.92537e-15	1.77912e-21	1.89176e-13	2.71203e-184							-96.3244	0.03485	-96.3244	0.03852	1.19004e-31	1.79865e-07	0.03852
8.74088	0.000449079	8.74088	5.3161e-10	8.17095e-19	5.31391e-10	8.47553e-15	2.26617e-21	2.10454e-13	1.4138e-183							-96.2267	0.03285	-96.2267	0.03601	4.44822e-32	1.26928e-07	0.03601
8.83857	0.000456318	8.83857	4.13844e-10	5.77591e-19	4.136e-10	1.03645e-14	2.8845e-21	2.34071e-13	7.3463e-183							-96.129	0.031	-96.129	0.0336	1.65154e-32	8.92125e-08	0.0336
8.93626	0.000463742	8.93626	3.21522e-10	4.0759e-19	3.21249e-10	1.26646e-14	3.66896e-21	2.60276e-13	3.80481e-182							-96.0313	0.02927	-96.0313	0.03128	6.09072e-33	6.24528e-08	0.03128
9.03396	0.00047134	9.03396	2.49305e-10	2.87132e-19	2.49001e-10	1.54629e-14	4.66346e-21	2.89346e-13	1.96418e-181							-95.9336	0.02767	-95.9336	0.02906	2.23113e-33	4.35448e-08	0.02906
9.13165	0.000479095	9.13165	1.9294e-10	2.01928e-19	1.92599e-10	1.88647e-14	5.92335e-21	3.21587e-13	1.01068e-180							-95.8359	0.02618	-95.8359	0.02694	8.11816e-34	3.02397e-08	0.02694
9.22934	0.00048698	9.22934	1.49044e-10	1.41763e-19	1.48664e-10	2.29968e-14	7.51829e-21	3.57336e-13	5.18361e-180							-95.7383	0.02479	-95.7383	0.02492	2.93405e-34	2.09159e-08	0.02492
9.32704	0.000494962	9.32704	1.14937e-10	9.93547e-20	1.14512e-10	2.80119e-14	9.53596e-21	3.96965e-13	2.64993e-179							-95.6406	0.0235	-95.6406	0.023	1.0533e-34	1.4409e-08	0.023
9.42473	0.000503007	9.42473	8.84973e-11	6.95133e-20	8.80223e-11	3.4094e-14	1.20866e-20	4.40885e-13	1.35028e-178							-95.5429	0.02231	-95.5429	0.02118	3.75592e-35	9.88664e-09	0.02118
9.52242	0.000511074	9.52242	6.80508e-11	4.85514e-20	6.75198e-11	4.14641e-14	1.53086e-20	4.89547e-13	6.85795e-178							-95.4452	0.0212	-95.4452	0.01947	1.33032e-35	6.75649e-09	0.01947
9.62012	0.000519123	9.62012	5.22789e-11	3.38526e-20	5.16851e-11	5.03877e-14	1.93758e-20	5.43452e-13	3.47177e-177							-95.3475	0.02017	-95.3475	0.01785	4.68029e-36	4.59887e-09	0.01785
9.71781	0.000527115	9.71781	4.0146e-11	2.35633e-20	3.94816e-11	6.11837e-14	2.45064e-20	6.0315e-13	1.75183e-176							-95.2498	0.01923	-95.2498	0.01634	1.63556e-36	3.11773e-09	0.01634
9.8155	0.000535017	9.8155	3.08403e-11	1.63733e-20	3.00969e-11	7.42345e-14	3.09736e-20	6.69247e-13	8.81087e-176							-95.1521	0.01836	-95.1521	0.01492	5.67722e-37	2.10515e-09	0.01492
9.9132	0.000542796	9.9132	2.37276e-11	1.13577e-20	2.28951e-11	8.99983e-14	3.91198e-20	7.42412e-13	4.41702e-175							-95.0545	0.01758	-95.0545	0.01359	1.95741e-37	1.41575e-09	0.01359
10.0109	0.000550429	10.0109	1.83129e-11	7.86507e-21	1.73805e-11	1.09024e-13	4.93736e-20	8.2338e-13	2.20712e-174							-94.9568	0.01688	-94.9568	0.01236	6.70355e-38	9.48303e-10	0.01236
10.1086	0.000557899	10.1086	1.42116e-11	5.43711e-21	1.31667e-11	1.31968e-13	6.22711e-20	9.12963e-13	1.09927e-173							-94.8591	0.01626	-94.8591	0.01121	2.28037e-38	6.32653e-10	0.01121
10.2063	0.000565194	10.2063	1.11254e-11	3.75223e-21	9.95372e-12	1.59615e-13	7.84823e-20	1.01205e-12	5.4572e-173							-94.7614	0.01573	-94.7614	0.01015	7.70515e-39	4.20379e-10	0.01015
10.304	0.000572313	10.304	8.8237e-12	2.58503e-21	7.50917e-12	1.92902e-13	9.88439e-20	1.12163e-12	2.70035e-172							-94.6637	0.01528	-94.6637	0.00916	2.58604e-39	2.78211e-10	0.00916
10.4017	0.000579258	10.4017	7.12892e-12	1.77786e-21	5.65319e-12	2.32948e-13	1.244e-19	1.24278e-12	1.33184e-171							-94.566	0.01492	-94.566	0.00826	8.62114e-40	1.83386e-10	0.00826
10.4994	0.000586037	10.4994	5.90487e-12	1.22063e-21	4.24709e-12	2.81086e-13	1.56454e-19	1.37669e-12	6.54745e-171							-94.4683	0.01464	-94.4683	0.00743	2.85477e-40	1.20397e-10	0.00743
10.597	0.000592663	10.597	5.04767e-12	8.36613e-22	3.18409e-12	3.38906e-13	1.96628e-19	1.52467e-12	3.20831e-170							-94.3706	0.01444	-94.3706	0.00667	9.38976e-41	7.87266e-11	0.00667
10.6948	0.00059915	10.6948	4.47863e-12	5.72429e-22	2.38219e-12	4.08299e-13	2.46943e-19	1.68815e-12	1.56698e-169							-94.273	0.01432	-94.273	0.00597	3.06771e-41	5.12727e-11	0.00597
10.7924	0.000605514	10.7924	4.13876e-12	3.90998e-22	1.77853e-12	4.91513e-13	3.09914e-19	1.86872e-12	7.62846e-169							-94.1753	0.01427	-94.1753	0.00533	9.95522e-42	3.32589e-11	0.00533
10.8901	0.000611771	10.8901	3.98442e-12	2.66613e-22	1.32509e-12	5.91223e-13	3.88669e-19	2.06811e-12	3.70164e-168							-94.0776	0.01428	-94.0776	0.00476	3.20896e-42	2.14876e-11	0.00476
10.9878	0.000617932	10.9878	3.98403e-12	1.81486e-22	9.85195e-13	7.10601e-13	4.87092e-19	2.28824e-12	1.79035e-167							-93.9799	0.01435	-93.9799	0.00423	1.02743e-42	1.38269e-11	0.00423
11.0855	0.000624008	11.0855	4.11557e-12	1.23328e-22	7.30964e-13	8.53413e-13	6.10009e-19	2.53119e-12	8.63105e-167							-93.8822	0.01446	-93.8822	0.00376	3.26754e-43	8.86175e-12	0.00376
11.1832	0.000630006	11.1832	4.36462e-12	8.36633e-23	5.41211e-13	1.02412e-12	7.63403e-19	2.79928e-12	4.1474e-166							-93.7845	0.01461	-93.7845	0.00333	1.0322e-43	5.65681e-12	0.00333
11.2809	0.000635929	11.2809	4.72293e-12	5.66583e-23	3.99882e-13	1.22801e-12	9.54697e-19	3.09504e-12	1.98642e-165							-93.6868	0.01477	-93.6868	0.00294	3.2388e-44	3.59652e-12	0.00294
11.3786	0.000641778	11.3786	5.18741e-12	3.83042e-23	2.94845e-13	1.47134e-12	1.19308e-18	3.42122e-12	9.48315e-165							-93.5892	0.01494	-93.5892	0.00259	1.00944e-44	2.27745e-12	0.00259
11.4763	0.000647548	11.4763	5.75933e-12	2.58515e-23	2.16946e-13	1.76149e-12	1.48994e-18	3.7809e-12	4.51251e-164							-93.4915	0.01509	-93.4915	0.00228	3.12503e-45	1.4364e-12	0.00228
11.574	0.000653237	11.574	6.4439e-12	1.74172e-23	1.59297e-13	2.10721e-12	1.85934e-18	4.17739e-12	2.14027e-163							-93.3938	0.01522	-93.3938	0.00201	9.60959e-46	9.02315e-13	0.00201
11.6717	0.000658839	11.6717	7.24989e-12	1.17146e-23	1.16723e-13	2.5188e-12	2.3187e-18	4.61437e-12	1.01182e-162							-93.2961	0.01531	-93.2961	0.00176	2.93516e-46	5.64546e-13	0.00176
11.7694	0.000664351	11.7694	8.18962e-12	7.86562e-24	8.53498e-14	3.00841e-12	2.8895e-18	5.09586e-12	4.76786e-162							-93.1984	0.01534	-93.1984	0.00154	8.90503e-47	3.51801e-13	0.00154
11.8671	0.00066977	11.8671	9.27892e-12	5.27221e-24	6.22794e-14	3.59038e-12	3.59827e-18	5.62625e-12	2.23938e-161							-93.1007	0.0153	-93.1007	0.00134	2.68359e-47	2.1835e-13	0.00134
11.9648	0.000675097	11.9648	1.05373e-11	3.52783e-24	4.53506e-14	4.28157e-12	4.47773e-18	6.21038e-12	1.04838e-160							-93.003	0.01518	-93.003	0.00117	8.03291e-48	1.34979e-13	0.00117
12.0625	0.000680339	12.0625	1.19883e-11	2.35655e-24	3.29546e-14	5.1018e-12	5.56821e-18	6.85353e-12	4.89204e-160							-92.9053	0.01496	-92.9053	0.00101	2.3884e-48	8.31072e-14	0.00101
12.1601	0.000685504	12.1601	1.36598e-11	1.57146e-24	2.38972e-14	6.0744e-12	6.91937e-18	7.5615e-12	2.27535e-159							-92.8076	0.01465	-92.8076	0.000879117	7.05369e-49	5.09645e-14	0.000879117
12.2578	0.000690607	12.2578	1.55846e-11	1.04612e-24	1.72931e-14	7.22672e-12	8.59234e-18	8.34062e-12	1.05485e-158							-92.71	0.01424	-92.71	0.000760459	2.06921e-49	3.11283e-14	0.000760459
12.3555	0.000695666	12.3555	1.78012e-11	6.95214e-25	1.24881e-14	8.59089e-12	1.06623e-17	9.19784e-12	4.87438e-158							-92.6123	0.01372	-92.6123	0.000656396	6.02931e-50	1.89365e-14	0.000656396
12.4532	0.000700704	12.4532	2.03543e-11	4.61221e-25	8.99938e-15	1.02046e-11	1.32215e-17	1.01408e-11	2.24508e-157							-92.5146	0.0131	-92.5146	0.000565349	1.74505e-50	1.14736e-14	0.000565349
12.5509	0.000705744	12.5509	2.3296e-11	3.05461e-25	6.47182e-15	1.21118e-11	1.63834e-17	1.11777e-11	1.03069e-156							-92.4169	0.01238	-92.4169	0.00048588	5.01678e-51	6.92406e-15	0.00048588
12.6486	0.000710813	12.6486	2.66866e-11	2.01956e-25	4.64448e-15	1.43642e-11	2.02872e-17	1.23178e-11	4.7164e-156							-92.3192	0.01157	-92.3192	0.000416679	1.43258e-51	4.16177e-15	0.000416679
12.7463	0.000715933	12.7463	3.05964e-11	1.33295e-25	3.32616e-15	1.70221e-11	2.51034e-17	1.35709e-11	2.15118e-155							-92.2215	0.01067	-92.2215	0.000356563	4.0634e-52	2.49146e-15	0.000356563
12.844	0.000721127	12.844	3.51064e-11	8.78263e-26	2.37709e-15	2.0156e-11	3.10411e-17	1.4948e-11	9.77977e-155							-92.1238	0.0097	-92.1238	0.00030446	1.14482e-52	1.48555e-15	0.00030446
12.9417	0.000726413	12.9417	4.03107e-11	5.77685e-26	1.69529e-15	2.38481e-11	3.83561e-17	1.64609e-11	4.43164e-154							-92.0262	0.00867	-92.0262	0.00025941	3.20376e-53	8.82219e-16	0.00025941
13.0394	0.000731803	13.0394	4.63182e-11	3.79327e-26	1.20653e-15	2.81943e-11	4.73615e-17	1.81226e-11	2.00164e-153							-91.9285	0.00759	-91.9285	0.000220549	8.90555e-54	5.21824e-16	0.000220549
13.1371	0.000737305	13.1371	5.32547e-11	2.48651e-26	8.56893e-16	3.33064e-11	5.84399e-17	1.99474e-11	9.01136e-153							-91.8308	0.00649	-91.8308	0.000187104	2.45888e-54	3.07418e-16	0.000187104
13.2348	0.000742917	13.2348	6.12659e-11	1.62713e-26	6.07313e-16	3.93146e-11	7.20588e-17	2.19507e-11	4.04371e-152							-91.7331	0.00537	-91.7331	0.000158388	6.7436e-55	1.80382e-16	0.000158388
13.3325	0.000748634	13.3325	7.05201e-11	1.06295e-26	4.29531e-16	4.63701e-11	8.87887e-17	2.41495e-11	1.80865e-151							-91.6354	0.00425	-91.6354	0.000133789	1.83706e-55	1.05418e-16	0.000133789
13.4302	0.000754441	13.4302	8.12114e-11	6.93193e-27	3.03161e-16	5.46488e-11	1.09326e-16	2.65622e-11	8.06332e-151							-91.5377	0.00316	-91.5377	0.000112767	4.97084e-56	6.13611e-17	0.000112767
13.5279	0.000760321	13.5279	9.35645e-11	4.51286e-27	2.13524e-16	6.4355e-11	1.34518e-16	2.92091e-11	3.58309e-150							-91.44	0.00209	-91.44	9.48429e-05	1.33602e-56	3.55737e-17	9.48429e-05
13.6256	0.000766252	13.6256	1.07838e-10	2.93296e-27	1.50078e-16	7.57256e-11	1.65398e-16	3.21121e-11	1.58703e-149							-91.3423	0.00106	-91.3423	7.95954e-05	3.56676e-57	2.05411e-17	7.95954e-05
13.7232	0.000772207	13.7232	1.24331e-10	1.90289e-27	1.05265e-16	8.90352e-11	2.03223e-16	3.52953e-11	7.00647e-149							-91.2447	9.37105e-05	-91.2447	6.66549e-05	9.45827e-58	1.18134e-17	6.66549e-05
13.8209	0.000778164	13.8209	1.43387e-10	1.23247e-27	7.36792e-17	1.04602e-10	2.49523e-16	3.87849e-11	3.08317e-148							-91.147	-0.000816504	-91.147	5.56977e-05	2.4913e-58	6.76681e-18	5.56977e-05
13.9186	0.000784098	13.9186	1.65404e-10	7.96887e-28	5.14639e-17	1.22794e-10	3.06155e-16	4.26094e-11	1.35232e-147							-91.0493	-0.00166	-91.0493	4.64412e-05	6.51803e-59	3.86056e-18	4.64412e-05
14.0163	0.00078999	14.0163	1.90837e-10	5.14365e-28	3.58721e-17	1.44036e-10	3.75375e-16	4.67999e-11	5.91218e-147							-90.9516	-0.00244	-90.9516	3.86394e-05	1.69388e-59	2.19369e-18	3.86394e-05
14.114	0.000795826	14.114	2.20212e-10	3.31437e-28	2.49521e-17	1.68821e-10	4.5992e-16	5.13904e-11	2.57632e-146							-90.8539	-0.00314	-90.8539	3.20789e-05	4.37248e-60	1.24153e-18	3.20789e-05
14.2117	0.000801597	14.2117	2.54133e-10	2.13199e-28	1.73202e-17	1.97715e-10	5.6311e-16	5.64177e-11	1.11902e-145							-90.7562	-0.00378	-90.7562	2.65747e-05	1.12111e-60	6.99838e-19	2.65747e-05
14.3094	0.000807302	14.3094	2.93295e-10	1.36907e-28	1.19976e-17	2.31372e-10	6.88964e-16	6.19223e-11	4.84459e-145							-90.6585	-0.00435	-90.6585	2.19674e-05	2.85526e-61	3.92912e-19	2.19674e-05
14.4071	0.000812945	14.4071	3.38494e-10	8.77648e-29	8.2934e-18	2.70546e-10	8.42352e-16	6.79478e-11	2.09056e-144							-90.5609	-0.00487	-90.5609	1.81197e-05	7.22305e-62	2.1971e-19	1.81197e-05
14.5048	0.000818538	14.5048	3.90647e-10	5.61656e-29	5.72093e-18	3.16104e-10	1.02916e-15	7.4542e-11	8.99196e-144							-90.4632	-0.00533	-90.4632	1.49136e-05	1.81498e-62	1.22367e-19	1.49136e-05
14.6025	0.000824099	14.6025	4.50801e-10	3.58819e-29	3.93819e-18	3.69043e-10	1.25652e-15	8.17567e-11	3.85505e-143							-90.3655	-0.00574	-90.3655	1.22483e-05	4.53001e-63	6.78787e-20	1.22483e-05
14.7002	0.000829647	14.7002	5.20161e-10	2.28843e-29	2.70534e-18	4.3051e-10	1.53301e-15	8.96486e-11	1.64736e-142							-90.2678	-0.00612	-90.2678	1.00376e-05	1.12306e-63	3.75026e-20	1.00376e-05
14.7979	0.000835206	14.7979	6.00102e-10	1.45698e-29	1.85457e-18	5.01821e-10	1.86902e-15	9.82789e-11	7.01672e-142							-90.1701	-0.00647	-90.1701	8.20815e-06	2.76557e-64	2.06371e-20	8.20815e-06
14.8956	0.000840798	14.8956	6.92201e-10	9.26027e-30	1.26871e-18	5.84484e-10	2.27708e-15	1.07715e-10	2.97895e-141							-90.0724	-0.0068	-90.0724	6.69764e-06	6.7646e-65	1.13107e-20	6.69764e-06
14.9933	0.000846443	14.9933	7.9826e-10	5.87557e-30	8.66116e-19	6.80229e-10	2.77227e-15	1.18028e-10	1.2606e-140							--	--	--	--	--	--	--
15.0909	0.000852155	15.0909	9.20339e-10	3.72162e-30	5.90046e-19	7.91037e-10	3.37276e-15	1.29299e-10	5.31712e-140							--	--	--	--	--	--	--
15.1887	0.000857946	15.1887	1.06079e-09	2.35325e-30	4.01136e-19	9.19172e-10	4.10043e-15	1.41612e-10	2.23543e-139							--	--	--	--	--	--	--
15.2863	0.000863816	15.2863	1.22229e-09	1.48546e-30	2.72141e-19	1.06722e-09	4.98156e-15	1.55061e-10	9.3676e-139							--	--	--	--	--	--	--
15.384	0.000869758	15.384	1.4079e-09	9.36069e-31	1.84243e-19	1.23815e-09	6.04778e-15	1.69748e-10	3.91274e-138							--	--	--	--	--	--	--
15.4817	0.000875759	15.4817	1.62111e-09	5.88857e-31	1.24476e-19	1.43532e-09	7.33701e-15	1.85781e-10	1.62899e-137							--	--	--	--	--	--	--
15.5794	0.000881797	15.5794	1.86588e-09	3.69801e-31	8.3922e-20	1.66259e-09	8.89479e-15	2.0328e-10	6.75991e-137							--	--	--	--	--	--	--
15.6771	0.000887842	15.6771	2.14671e-09	2.31836e-31	5.64627e-20	1.92433e-09	1.07757e-14	2.22375e-10	2.79607e-136							--	--	--	--	--	--	--
15.7748	0.000893863	15.7748	2.46874e-09	1.45094e-31	3.79091e-20	2.22552e-09	1.30452e-14	2.43207e-10	1.15276e-135							--	--	--	--	--	--	--
15.8725	0.000899824	15.8725	2.83777e-09	9.06509e-32	2.53993e-20	2.57183e-09	1.57814e-14	2.65926e-10	4.73713e-135							--	--	--	--	--	--	--
15.9702	0.000905691	15.9702	3.26042e-09	5.65393e-32	1.69823e-20	2.9697e-09	1.90781e-14	2.907e-10	1.94033e-134							--	--	--	--	--	--	--
16.0679	0.000911432	16.0679	3.74415e-09	3.52034e-32	1.13309e-20	3.42642e-09	2.30472e-14	3.17706e-10	7.92176e-134							--	--	--	--	--	--	--
16.1656	0.000917022	16.1656	4.29745e-09	2.18813e-32	7.54451e-21	3.95028e-09	2.78224e-14	3.47138e-10	3.22368e-133							--	--	--	--	--	--	--
16.2633	0.000922443	16.2633	4.9299e-09	1.35774e-32	5.01295e-21	4.55066e-09	3.35633e-14	3.79208e-10	1.30758e-132							--	--	--	--	--	--	--
16.361	0.000927688	16.361	5.65235e-09	8.4104e-33	3.32392e-21	5.23817e-09	4.04602e-14	4.14142e-10	5.28648e-132							--	--	--	--	--	--	--
16.4587	0.000932761	16.4587	6.47704e-09	5.20081e-33	2.1994e-21	6.0248e-09	4.87399e-14	4.52187e-10	2.13035e-131							--	--	--	--	--	--	--
16.5563	0.000937675	16.5563	7.4178e-09	3.21056e-33	1.4523e-21	6.92413e-09	5.86724e-14	4.9361e-10	8.55697e-131							--	--	--	--	--	--	--
16.6541	0.000942457	16.6541	8.49022e-09	1.97854e-33	9.56975e-22	7.95145e-09	7.05793e-14	5.38701e-10	3.42589e-130							--	--	--	--	--	--	--
16.7517	0.000947144	16.7517	9.71187e-09	1.21721e-33	6.29278e-22	9.12402e-09	8.48425e-14	5.87771e-10	1.36714e-129							--	--	--	--	--	--	--
16.8494	0.000951778	16.8494	1.11025e-08	7.47552e-34	4.12934e-22	1.04613e-08	1.01916e-13	6.41159e-10	5.43795e-129							--	--	--	--	--	--	--
16.9471	0.000956409	16.9471	1.26845e-08	4.58324e-34	2.70405e-22	1.19851e-08	1.22339e-13	6.99231e-10	2.15597e-128							--	--	--	--	--	--	--
17.0448	0.00096109	17.0448	1.44826e-08	2.80516e-34	1.76703e-22	1.37201e-08	1.46751e-13	7.62382e-10	8.51991e-128							--	--	--	--	--	--	--
17.1425	0.000965872	17.1425	1.65252e-08	1.71395e-34	1.15231e-22	1.5694e-08	1.7591e-13	8.3104e-10	3.35592e-127							--	--	--	--	--	--	--
17.2402	0.000970804	17.2402	1.88435e-08	1.04543e-34	7.4988e-23	1.79377e-08	2.10714e-13	9.05667e-10	1.31757e-126							--	--	--	--	--	--	--
17.3379	0.000975925	17.3379	2.14731e-08	6.36571e-35	4.86979e-23	2.04861e-08	2.52226e-13	9.86761e-10	5.15609e-126							--	--	--	--	--	--	--
17.4356	0.000981268	17.4356	2.44533e-08	3.86949e-35	3.1559e-23	2.33781e-08	3.01703e-13	1.07486e-09	2.01118e-125							--	--	--	--	--	--	--
17.5333	0.000986852	17.5333	2.78284e-08	2.34809e-35	2.04096e-23	2.66575e-08	3.60631e-13	1.17055e-09	7.81928e-125							--	--	--	--	--	--	--
17.631	0.000992685	17.631	3.16479e-08	1.42244e-35	1.31716e-23	3.0373e-08	4.30763e-13	1.27446e-09	3.03017e-124							--	--	--	--	--	--	--
17.7287	0.000998759	17.7287	3.59669e-08	8.60211e-36	8.48284e-24	3.45792e-08	5.14171e-13	1.38726e-09	1.17045e-123							--	--	--	--	--	--	--
17.8264	0.00101	17.8264	4.08472e-08	5.19317e-36	5.45179e-24	3.93369e-08	6.13296e-13	1.50969e-09	4.50632e-123							--	--	--	--	--	--	--
17.9241	0.00101	17.9241	4.63574e-08	3.12979e-36	3.4965e-24	4.47141e-08	7.31015e-13	1.64253e-09	1.72933e-122							--	--	--	--	--	--	--
18.0218	0.00102	18.0218	5.2574e-08	1.88301e-36	2.23781e-24	5.07865e-08	8.70714e-13	1.78664e-09	6.61479e-122							--	--	--	--	--	--	--
18.1195	0.00102	18.1195	5.95821e-08	1.13096e-36	1.42925e-24	5.76382e-08	1.03638e-12	1.94294e-09	2.52197e-121							--	--	--	--	--	--	--
18.2171	0.00103	18.2171	6.74765e-08	6.78101e-37	9.10942e-25	6.53628e-08	1.23269e-12	2.1124e-09	9.58403e-121							--	--	--	--	--	--	--
18.3148	0.00104	18.3148	7.63621e-08	4.05881e-37	5.79387e-25	7.40645e-08	1.46515e-12	2.29611e-09	3.63029e-120							--	--	--	--	--	--	--
18.4125	0.00105	18.4125	8.63557e-08	2.42525e-37	3.67741e-25	8.38588e-08	1.74022e-12	2.4952e-09	1.37063e-119							--	--	--	--	--	--	--
18.5102	0.00105	18.5102	9.75866e-08	1.44668e-37	2.32923e-25	9.48736e-08	2.06548e-12	2.71091e-09	5.15801e-119							--	--	--	--	--	--	--
18.6079	0.00106	18.6079	1.10198e-07	8.6147e-38	1.47224e-25	1.07251e-07	2.4498e-12	2.94457e-09	1.93477e-118							--	--	--	--	--	--	--
18.7056	0.00106	18.7056	1.24348e-07	5.12112e-38	9.28624e-26	1.21148e-07	2.90357e-12	3.19761e-09	7.23371e-118							--	--	--	--	--	--	--
18.8033	0.00107	18.8033	1.40213e-07	3.0391e-38	5.84518e-26	1.36738e-07	3.43897e-12	3.47157e-09	2.69574e-117							--	--	--	--	--	--	--
18.901	0.00108	18.901	1.57985e-07	1.80044e-38	3.67157e-26	1.54213e-07	4.07021e-12	3.76812e-09	1.00133e-116							--	--	--	--	--	--	--
18.9987	0.00108	18.9987	1.77878e-07	1.0648e-38	2.30145e-26	1.73785e-07	4.81392e-12	4.08903e-09	3.70736e-116							--	--	--	--	--	--	--
19.0964	0.00109	19.0964	2.00128e-07	6.28658e-39	1.43962e-26	1.95686e-07	5.68951e-12	4.43622e-09	1.36816e-115							--	--	--	--	--	--	--
19.1941	0.00109	19.1941	2.24994e-07	3.70523e-39	8.98647e-27	2.20175e-07	6.7196e-12	4.81175e-09	5.03258e-115							--	--	--	--	--	--	--
19.2918	0.0011	19.2918	2.5276e-07	2.18007e-39	5.59792e-27	2.47534e-07	7.93059e-12	5.21783e-09	1.84515e-114							--	--	--	--	--	--	--
19.3895	0.0011	19.3895	2.83741e-07	1.28051e-39	3.47985e-27	2.78074e-07	9.35321e-12	5.65684e-09	6.74304e-114							--	--	--	--	--	--	--
19.4872	0.00111	19.4872	3.18279e-07	7.50841e-40	2.15869e-27	3.12137e-07	1.10232e-11	6.13134e-09	2.45621e-113							--	--	--	--	--	--	--
19.5848	0.00111	19.5848	3.56754e-07	4.39511e-40	1.33634e-27	3.50097e-07	1.29823e-11	6.64407e-09	8.91783e-113							--	--	--	--	--	--	--
19.6825	0.00111	19.6825	3.99578e-07	2.5683e-40	8.2554e-28	3.92365e-07	1.52787e-11	7.19797e-09	3.22729e-112							--	--	--	--	--	--	--
19.7802	0.00112	19.7802	4.47204e-07	1.49823e-40	5.08927e-28	4.3939e-07	1.79687e-11	7.7962e-09	1.16413e-111							--	--	--	--	--	--	--
19.8779	0.00112	19.8779	5.00129e-07	8.72499e-41	3.1309e-28	4.91665e-07	2.11173e-11	8.44215e-09	4.18552e-111							--	--	--	--	--	--	--
19.9756	0.00113	19.9756	5.58892e-07	5.07233e-41	1.92212e-28	5.49728e-07	2.48001e-11	9.13945e-09	1.49997e-110							--	--	--	--	--	--	--
20.0733	0.00113	20.0733	6.24085e-07	2.94377e-41	1.17757e-28	6.14164e-07	2.91046e-11	9.89201e-09	5.35796e-110							--	--	--	--	--	--	--
20.171	0.00114	20.171	6.96352e-07	1.70552e-41	7.19925e-29	6.85614e-07	3.41321e-11	1.0704e-08	1.90766e-109							--	--	--	--	--	--	--
20.2687	0.00114	20.2687	7.76395e-07	9.86427e-42	4.39223e-29	7.64775e-07	3.99998e-11	1.15799e-08	6.76999e-109							--	--	--	--	--	--	--
20.3664	0.00115	20.3664	8.64977e-07	5.69545e-42	2.67411e-29	8.52406e-07	4.68432e-11	1.25245e-08	2.39475e-108							--	--	--	--	--	--	--
20.4641	0.00115	20.4641	9.6293e-07	3.28282e-42	1.62468e-29	9.49332e-07	5.48187e-11	1.3543e-08	8.44337e-108							--	--	--	--	--	--	--
20.5618	0.00116	20.5618	1.07115e-06	1.88895e-42	9.85041e-30	1.05645e-06	6.41067e-11	1.46408e-08	2.96727e-107							--	--	--	--	--	--	--
20.6595	0.00117	20.6595	1.19063e-06	1.08505e-42	5.95986e-30	1.17473e-06	7.49155e-11	1.58238e-08	1.0394e-106							--	--	--	--	--	--	--
20.7572	0.00117	20.7572	1.32241e-06	6.22204e-43	3.59844e-30	1.30522e-06	8.7485e-11	1.70984e-08	3.62905e-106							--	--	--	--	--	--	--
20.8549	0.00118	20.8549	1.46765e-06	3.56182e-43	2.16814e-30	1.44908e-06	1.02091e-10	1.84713e-08	1.26295e-105							--	--	--	--	--	--	--
20.9526	0.00118	20.9526	1.62759e-06	2.03548e-43	1.30364e-30	1.60752e-06	1.19052e-10	1.99497e-08	4.38094e-105							--	--	--	--	--	--	--
21.0502	0.00119	21.0502	1.80357e-06	1.16122e-43	7.8221e-31	1.78189e-06	1.38732e-10	2.15414e-08	1.51472e-104							--	--	--	--	--	--	--
21.148	0.0012	21.148	1.99704e-06	6.61333e-44	4.68365e-31	1.97362e-06	1.61552e-10	2.32545e-08	5.22011e-104							--	--	--	--	--	--	--
21.2456	0.0012	21.2456	2.20955e-06	3.75994e-44	2.79861e-31	2.18426e-06	1.87993e-10	2.50979e-08	1.79314e-103							--	--	--	--	--	--	--
21.3433	0.00121	21.3433	2.44279e-06	2.13401e-44	1.66877e-31	2.41549e-06	2.18606e-10	2.7081e-08	6.13948e-103							--	--	--	--	--	--	--
21.441	0.00122	21.441	2.69856e-06	1.20911e-44	9.92993e-32	2.66909e-06	2.54025e-10	2.92139e-08	2.09524e-102							--	--	--	--	--	--	--
21.5387	0.00123	21.5387	2.97881e-06	6.83899e-45	5.89647e-32	2.94701e-06	2.94975e-10	3.15074e-08	7.12726e-102							--	--	--	--	--	--	--
21.6364	0.00123	21.6364	3.28562e-06	3.86165e-45	3.49409e-32	3.25131e-06	3.42284e-10	3.39728e-08	2.41654e-101							--	--	--	--	--	--	--
21.7341	0.00124	21.7341	3.62123e-06	2.17675e-45	2.0662e-32	3.58421e-06	3.969e-10	3.66225e-08	8.1668e-101							--	--	--	--	--	--	--
21.8318	0.00125	21.8318	3.98802e-06	1.2249e-45	1.21928e-32	3.94809e-06	4.59906e-10	3.94694e-08	2.75102e-100							--	--	--	--	--	--	--
21.9295	0.00125	21.9295	4.38856e-06	6.88092e-46	7.18017e-33	4.3455e-06	5.32538e-10	4.25277e-08	9.23676e-100							--	--	--	--	--	--	--
22.0272	0.00126	22.0272	4.82558e-06	3.85876e-46	4.2195e-33	4.77915e-06	6.16205e-10	4.5812e-08	3.09123e-99							--	--	--	--	--	--	--
22.1249	0.00127	22.1249	5.302e-06	2.16025e-46	2.47447e-33	5.25195e-06	7.12513e-10	4.93384e-08	1.03116e-98							--	--	--	--	--	--	--
22.2226	0.00127	22.2226	5.82094e-06	1.20731e-46	1.44811e-33	5.76699e-06	8.23292e-10	5.31235e-08	3.42852e-98							--	--	--	--	--	--	--
22.3203	0.00128	22.3203	6.3857e-06	6.73573e-47	8.45695e-34	6.32757e-06	9.50623e-10	5.71856e-08	1.13624e-97							--	--	--	--	--	--	--
22.418	0.00129	22.418	6.99982e-06	3.75152e-47	4.9286e-34	6.93718e-06	1.09687e-09	6.15436e-08	3.75337e-97							--	--	--	--	--	--	--
22.5157	0.00129	22.5157	7.66703e-06	2.08586e-47	2.86635e-34	7.59955e-06	1.26473e-09	6.62181e-08	1.23582e-96							--	--	--	--	--	--	--
22.6134	0.0013	22.6134	8.39131e-06	1.15776e-47	1.66353e-34	8.31862e-06	1.45724e-09	7.12308e-08	4.05579e-96							--	--	--	--	--	--	--
22.711	0.0013	22.711	9.17687e-06	6.41514e-48	9.63449e-35	9.09858e-06	1.67787e-09	7.66048e-08	1.32672e-95							--	--	--	--	--	--	--
22.8087	0.00131	22.8087	1.00282e-05	3.54854e-48	5.5683e-35	9.94386e-06	1.93055e-09	8.23647e-08	4.32581e-95							--	--	--	--	--	--	--
22.9064	0.00132	22.9064	1.09499e-05	1.95951e-48	3.21153e-35	1.08591e-05	2.2197e-09	8.85368e-08	1.40585e-94							--	--	--	--	--	--	--
23.0041	0.00132	23.0041	1.1947e-05	1.08019e-48	1.84841e-35	1.18493e-05	2.55036e-09	9.51488e-08	4.55406e-94							--	--	--	--	--	--	--
23.1018	0.00133	23.1018	1.30248e-05	5.94444e-49	1.06165e-35	1.29196e-05	2.92822e-09	1.0223e-07	1.47042e-93							--	--	--	--	--	--	--
23.1995	0.00133	23.1995	1.41888e-05	3.26569e-49	6.08495e-36	1.40756e-05	3.35967e-09	1.09813e-07	4.73225e-93							--	--	--	--	--	--	--
23.2972	0.00134	23.2972	1.54447e-05	1.791e-49	3.48042e-36	1.53229e-05	3.85199e-09	1.1793e-07	1.51803e-92							--	--	--	--	--	--	--
23.3949	0.00135	23.3949	1.67987e-05	9.80549e-50	1.98656e-36	1.66677e-05	4.41332e-09	1.26617e-07	4.85374e-92							--	--	--	--	--	--	--
23.4926	0.00135	23.4926	1.82572e-05	5.35919e-50	1.13153e-36	1.81162e-05	5.05289e-09	1.35912e-07	1.54688e-91							--	--	--	--	--	--	--
23.5903	0.00136	23.5903	1.98268e-05	2.92405e-50	6.43173e-37	1.96752e-05	5.78105e-09	1.45855e-07	4.91387e-91							--	--	--	--	--	--	--
23.688	0.00137	23.688	2.15146e-05	1.59267e-50	3.64826e-37	2.13515e-05	6.60948e-09	1.56488e-07	1.55587e-90							--	--	--	--	--	--	--
23.7857	0.00137	23.7857	2.33278e-05	8.66004e-51	2.06509e-37	2.31524e-05	7.5513e-09	1.67857e-07	4.91031e-90							--	--	--	--	--	--	--
23.8834	0.00138	23.8834	2.52742e-05	4.70079e-51	1.16651e-37	2.50855e-05	8.62122e-09	1.80008e-07	1.54465e-89							--	--	--	--	--	--	--
23.9811	0.00139	23.9811	2.73615e-05	2.54728e-51	6.57559e-38	2.71587e-05	9.83579e-09	1.92994e-07	4.84322e-89							--	--	--	--	--	--	--
24.0787	0.0014	24.0787	2.95982e-05	1.37796e-51	3.69893e-38	2.93801e-05	1.12136e-08	2.06868e-07	1.51364e-88							--	--	--	--	--	--	--
24.1764	0.0014	24.1764	3.19928e-05	7.4414e-52	2.07642e-38	3.17583e-05	1.27753e-08	2.21686e-07	4.71517e-88							--	--	--	--	--	--	--
24.2741	0.00141	24.2741	3.4554e-05	4.01168e-52	1.16318e-38	3.4302e-05	1.45442e-08	2.3751e-07	1.46405e-87							--	--	--	--	--	--	--
24.3718	0.00142	24.3718	3.72913e-05	2.159e-52	6.50246e-39	3.70203e-05	1.65464e-08	2.54403e-07	4.53105e-87							--	--	--	--	--	--	--
24.4695	0.00143	24.4695	4.02139e-05	1.15994e-52	3.62747e-39	3.99227e-05	1.8811e-08	2.72432e-07	1.39774e-86							--	--	--	--	--	--	--
24.5672	0.00144	24.5672	4.33318e-05	6.22117e-53	2.01941e-39	4.30187e-05	2.13704e-08	2.91671e-07	4.29774e-86							--	--	--	--	--	--	--
24.6649	0.00145	24.6649	4.6655e-05	3.33092e-53	1.12187e-39	4.63185e-05	2.42608e-08	3.12194e-07	1.31716e-85							--	--	--	--	--	--	--
24.7626	0.00145	24.7626	5.01939e-05	1.78038e-53	6.21951e-40	4.98322e-05	2.75228e-08	3.34082e-07	4.02364e-85							--	--	--	--	--	--	--
24.8603	0.00146	24.8603	5.3959e-05	9.49981e-54	3.44085e-40	5.35704e-05	3.12013e-08	3.57421e-07	1.22514e-84							--	--	--	--	--	--	--
24.958	0.00147	24.958	5.79614e-05	5.06026e-54	1.89964e-40	5.75437e-05	3.53465e-08	3.82298e-07	3.71824e-84							--	--	--	--	--	--	--
25.0557	0.00148	25.0557	6.22121e-05	2.69083e-54	1.04658e-40	6.17632e-05	4.00142e-08	4.08811e-07	1.12479e-83							--	--	--	--	--	--	--
25.1534	0.00149	25.1534	6.67224e-05	1.42842e-54	5.75401e-41	6.624e-05	4.52662e-08	4.37059e-07	3.39152e-83							--	--	--	--	--	--	--
25.2511	0.0015	25.2511	7.15039e-05	7.5697e-55	3.15693e-41	7.09856e-05	5.11714e-08	4.67149e-07	1.01929e-82							--	--	--	--	--	--	--
25.3488	0.0015	25.3488	7.65683e-05	4.00459e-55	1.72844e-41	7.60113e-05	5.78062e-08	4.99191e-07	3.05344e-82							--	--	--	--	--	--	--
25.4465	0.00151	25.4465	8.19275e-05	2.11491e-55	9.44365e-42	8.13289e-05	6.52551e-08	5.33305e-07	9.11726e-82							--	--	--	--	--	--	--
25.5441	0.00152	25.5441	8.75934e-05	1.11502e-55	5.14898e-42	8.69502e-05	7.36118e-08	5.69616e-07	2.71346e-81							--	--	--	--	--	--	--
25.6419	0.00153	25.6419	9.35782e-05	5.86848e-56	2.80155e-42	9.2887e-05	8.29802e-08	6.08254e-07	8.04949e-81							--	--	--	--	--	--	--
25.7395	0.00154	25.7395	9.9894e-05	3.08337e-56	1.52115e-42	9.91512e-05	9.34748e-08	6.4936e-07	2.38011e-80							--	--	--	--	--	--	--
25.8372	0.00155	25.8372	0.000106553	1.61726e-56	8.24219e-43	0.000105755	1.05222e-07	6.9308e-07	7.01472e-80							--	--	--	--	--	--	--
25.9349	0.00156	25.9349	0.000113567	8.46819e-57	4.45664e-43	0.000112709	1.18363e-07	7.39568e-07	2.06067e-79							--	--	--	--	--	--	--
26.0326	0.00157	26.0326	0.000120949	4.42646e-57	2.40475e-43	0.000120027	1.3305e-07	7.88988e-07	6.03381e-79							--	--	--	--	--	--	--
26.1303	0.00157	26.1303	0.00012871	2.30981e-57	1.29487e-43	0.00012772	1.49454e-07	8.4151e-07	1.761e-78							--	--	--	--	--	--	--
26.228	0.00158	26.228	0.000136863	1.20324e-57	6.95794e-44	0.000135798	1.67762e-07	8.97317e-07	5.12285e-78							--	--	--	--	--	--	--
26.3257	0.00159	26.3257	0.000145419	6.25725e-58	3.73104e-44	0.000144274	1.8818e-07	9.56598e-07	1.48542e-77							--	--	--	--	--	--	--
26.4234	0.0016	26.4234	0.00015439	3.2484e-58	1.99653e-44	0.000153159	2.10934e-07	1.01955e-06	4.29309e-77							--	--	--	--	--	--	--
26.5211	0.00161	26.5211	0.000163786	1.68349e-58	1.06615e-44	0.000162464	2.36273e-07	1.0864e-06	1.23673e-76							--	--	--	--	--	--	--
26.6188	0.00162	26.6188	0.00017362	8.7098e-59	5.6814e-45	0.000172198	2.64468e-07	1.15735e-06	3.55113e-76							--	--	--	--	--	--	--
26.7165	0.00163	26.7165	0.0001839	4.49842e-59	3.02127e-45	0.000182372	2.95819e-07	1.23264e-06	1.01635e-75							--	--	--	--	--	--	--
26.8142	0.00164	26.8142	0.000194639	2.31936e-59	1.60331e-45	0.000192996	3.30653e-07	1.31252e-06	2.89937e-75							--	--	--	--	--	--	--
26.9119	0.00164	26.9119	0.000205844	1.19379e-59	8.49071e-46	0.000204077	3.69328e-07	1.39724e-06	8.24419e-75							--	--	--	--	--	--	--
27.0096	0.00165	27.0096	0.000217526	6.13405e-60	4.4871e-46	0.000215626	4.12235e-07	1.48708e-06	2.33656e-74							--	--	--	--	--	--	--
27.1073	0.00166	27.1073	0.000229692	3.14644e-60	2.36637e-46	0.00022765	4.59802e-07	1.58233e-06	6.60073e-74							--	--	--	--	--	--	--
27.2049	0.00167	27.2049	0.00024235	1.61119e-60	1.24537e-46	0.000240155	5.12496e-07	1.68327e-06	1.85862e-73							--	--	--	--	--	--	--
27.3026	0.00167	27.3026	0.000255509	8.23628e-61	6.54043e-47	0.000253147	5.70825e-07	1.79023e-06	5.21645e-73							--	--	--	--	--	--	--
27.4003	0.00168	27.4003	0.000269173	4.2031e-61	3.42777e-47	0.000266634	6.35345e-07	1.90354e-06	1.4593e-72							--	--	--	--	--	--	--
27.498	0.00168	27.498	0.000283348	2.14123e-61	1.79272e-47	0.000280618	7.06657e-07	2.02354e-06	4.06908e-72							--	--	--	--	--	--	--
27.5957	0.00169	27.5957	0.000298039	1.08896e-61	9.35645e-48	0.000295103	7.85419e-07	2.15059e-06	1.13093e-71							--	--	--	--	--	--	--
27.6934	0.0017	27.6934	0.00031325	5.52861e-62	4.87309e-48	0.000310093	8.72344e-07	2.28508e-06	3.13297e-71							--	--	--	--	--	--	--
27.7911	0.0017	27.7911	0.000328983	2.80205e-62	2.53276e-48	0.000325588	9.68204e-07	2.42741e-06	8.65094e-71							--	--	--	--	--	--	--
27.8888	0.00171	27.8888	0.00034524	1.41772e-62	1.31365e-48	0.000341588	1.07384e-06	2.57799e-06	2.38098e-70							--	--	--	--	--	--	--
27.9865	0.00172	27.9865	0.000362021	7.16077e-63	6.79926e-49	0.000358094	1.19016e-06	2.73727e-06	6.53178e-70							--	--	--	--	--	--	--
28.0842	0.00172	28.0842	0.000379326	3.61064e-63	3.51188e-49	0.000375102	1.31815e-06	2.90569e-06	1.78605e-69							--	--	--	--	--	--	--
28.1819	0.00173	28.1819	0.000397152	1.81746e-63	1.81014e-49	0.00039261	1.45887e-06	3.08375e-06	4.86787e-69							--	--	--	--	--	--	--
28.2796	0.00174	28.2796	0.000415497	9.13272e-64	9.3107e-50	0.000410611	1.61348e-06	3.27195e-06	1.32242e-68							--	--	--	--	--	--	--
28.3773	0.00175	28.3773	0.000434355	4.58132e-64	4.77912e-50	0.000429101	1.78321e-06	3.47081e-06	3.58084e-68							--	--	--	--	--	--	--
28.475	0.00175	28.475	0.000453722	2.29423e-64	2.44799e-50	0.000448071	1.9694e-06	3.68089e-06	9.66461e-68							--	--	--	--	--	--	--
28.5726	0.00176	28.5726	0.000473589	1.14693e-64	1.25132e-50	0.000467513	2.1735e-06	3.90275e-06	2.59997e-67							--	--	--	--	--	--	--
28.6703	0.00177	28.6703	0.000493948	5.72392e-65	6.38294e-51	0.000487414	2.39706e-06	4.13701e-06	6.97169e-67							--	--	--	--	--	--	--
28.768	0.00178	28.768	0.00051479	2.85171e-65	3.24915e-51	0.000507764	2.64175e-06	4.38429e-06	1.86334e-66							--	--	--	--	--	--	--
28.8657	0.00179	28.8657	0.000536103	1.41831e-65	1.6505e-51	0.000528548	2.90936e-06	4.64525e-06	4.96399e-66							--	--	--	--	--	--	--
28.9634	0.0018	28.9634	0.000557873	7.04196e-66	8.36676e-52	0.00054975	3.20182e-06	4.92058e-06	1.31812e-65							--	--	--	--	--	--	--
29.0611	0.00181	29.0611	0.000580086	3.49036e-66	4.23248e-52	0.000571354	3.52118e-06	5.211e-06	3.48868e-65							--	--	--	--	--	--	--
29.1588	0.00182	29.1588	0.000602727	1.72704e-66	2.13662e-52	0.00059334	3.86967e-06	5.51725e-06	9.20353e-65							--	--	--	--	--	--	--
29.2565	0.00183	29.2565	0.000625779	8.53081e-67	1.07636e-52	0.000615689	4.24965e-06	5.84012e-06	2.42009e-64							--	--	--	--	--	--	--
29.3542	0.00184	29.3542	0.000649221	4.20662e-67	5.41107e-53	0.000638377	4.66364e-06	6.18041e-06	6.34298e-64							--	--	--	--	--	--	--
29.4519	0.00185	29.4519	0.000673035	2.07076e-67	2.71459e-53	0.000661382	5.11435e-06	6.53899e-06	1.65707e-63							--	--	--	--	--	--	--
29.5496	0.00186	29.5496	0.000697198	1.01762e-67	1.35901e-53	0.000684677	5.60466e-06	6.91673e-06	4.31491e-63							--	--	--	--	--	--	--
29.6473	0.00187	29.6473	0.000721688	4.9922e-68	6.78947e-54	0.000708236	6.13764e-06	7.31456e-06	1.11992e-62							--	--	--	--	--	--	--
29.745	0.00188	29.745	0.00074648	2.44487e-68	3.3849e-54	0.00073203	6.71656e-06	7.73344e-06	2.89727e-62							--	--	--	--	--	--	--
29.8427	0.00189	29.8427	0.000771549	1.19529e-68	1.68403e-54	0.000756029	7.34489e-06	8.17438e-06	7.47091e-62							--	--	--	--	--	--	--
29.9404	0.0019	29.9404	0.000796867	5.83376e-69	8.36089e-55	0.000780202	8.02634e-06	8.63841e-06	1.92019e-61							--	--	--	--	--	--	--
30.038	0.00191	30.038	0.000822407	2.84235e-69	4.14238e-55	0.000804515	8.76481e-06	9.12661e-06	4.91925e-61							--	--	--	--	--	--	--
30.1357	0.00192	30.1357	0.000848139	1.38249e-69	2.04806e-55	0.000828934	9.56448e-06	9.64013e-06	1.25614e-60							--	--	--	--	--	--	--
30.2334	0.00193	30.2334	0.000874034	6.71277e-70	1.01049e-55	0.000853424	1.04297e-05	1.01801e-05	3.19714e-60							--	--	--	--	--	--	--
30.3311	0.00194	30.3311	0.00090006	3.25384e-70	4.97529e-56	0.000877947	1.13652e-05	1.07478e-05	8.11093e-60							--	--	--	--	--	--	--
30.4288	0.00195	30.4288	0.000926185	1.57451e-70	2.44456e-56	0.000902465	1.23759e-05	1.13445e-05	2.05099e-59							--	--	--	--	--	--	--
30.5265	0.00195	30.5265	0.000952377	7.60592e-71	1.19861e-56	0.000926939	1.34669e-05	1.19715e-05	5.16943e-59							--	--	--	--	--	--	--
30.6242	0.00196	30.6242	0.000978603	3.66785e-71	5.86477e-57	0.000951329	1.46438e-05	1.26301e-05	1.29869e-58							--	--	--	--	--	--	--
30.7219	0.00197	30.7219	0.001	1.76574e-71	2.86365e-57	0.000975594	1.59123e-05	1.33218e-05	3.25202e-58							--	--	--	--	--	--	--
30.8196	0.00198	30.8196	0.00103	8.48591e-72	1.39536e-57	0.000999691	1.72784e-05	1.40481e-05	8.1168e-58							--	--	--	--	--	--	--
30.9173	0.00199	30.9173	0.00106	4.07122e-72	6.78496e-58	0.00102	1.87486e-05	1.48104e-05	2.0193e-57							--	--	--	--	--	--	--
31.015	0.002	31.015	0.00108	1.94987e-72	3.29234e-58	0.00105	2.03295e-05	1.56105e-05	5.0073e-57							--	--	--	--	--	--	--
31.1127	0.00201	31.1127	0.00111	9.32272e-73	1.59426e-58	0.00107	2.20282e-05	1.64498e-05	1.23763e-56							--	--	--	--	--	--	--
31.2104	0.00202	31.2104	0.00113	4.44974e-73	7.70385e-59	0.00109	2.38519e-05	1.73302e-05	3.04902e-56							--	--	--	--	--	--	--
31.3081	0.00203	31.3081	0.00116	2.12022e-73	3.71495e-59	0.00112	2.58084e-05	1.82533e-05	7.48714e-56							--	--	--	--	--	--	--
31.4058	0.00205	31.4058	0.00119	1.00852e-73	1.7877e-59	0.00114	2.79057e-05	1.92211e-05	1.83255e-55							--	--	--	--	--	--	--
31.5035	0.00206	31.5035	0.00121	4.78895e-74	8.58484e-60	0.00116	3.01521e-05	2.02354e-05	4.47076e-55							--	--	--	--	--	--	--
31.6012	0.00207	31.6012	0.00124	2.27014e-74	4.11401e-60	0.00118	3.25564e-05	2.12982e-05	1.08715e-54							--	--	--	--	--	--	--
31.6988	0.00208	31.6988	0.00126	1.07429e-74	1.96741e-60	0.0012	3.51275e-05	2.24115e-05	2.63503e-54							--	--	--	--	--	--	--
31.7965	0.00209	31.7965	0.00128	5.07509e-75	9.38903e-61	0.00122	3.78749e-05	2.35775e-05	6.36596e-54							--	--	--	--	--	--	--
31.8942	0.0021	31.8942	0.00131	2.39344e-75	4.47138e-61	0.00124	4.08084e-05	2.47982e-05	1.53295e-53							--	--	--	--	--	--	--
31.9919	0.00211	31.9919	0.00133	1.12682e-75	2.125e-61	0.00126	4.39381e-05	2.60759e-05	3.67939e-53							--	--	--	--	--	--	--
32.0896	0.00212	32.0896	0.00135	5.29596e-76	1.0078e-61	0.00128	4.72744e-05	2.74129e-05	8.80256e-53							--	--	--	--	--	--	--
32.1873	0.00213	32.1873	0.00138	2.48478e-76	4.7696e-62	0.0013	5.08281e-05	2.88118e-05	2.09907e-52							--	--	--	--	--	--	--
32.285	0.00214	32.285	0.0014	1.16382e-76	2.25262e-62	0.00131	5.46103e-05	3.02748e-05	4.98918e-52							--	--	--	--	--	--	--
32.3827	0.00215	32.3827	0.00142	5.44179e-77	1.06167e-62	0.00133	5.86326e-05	3.18045e-05	1.182e-51							--	--	--	--	--	--	--
32.4804	0.00217	32.4804	0.00144	2.5401e-77	4.99329e-63	0.00134	6.29067e-05	3.34037e-05	2.79118e-51							--	--	--	--	--	--	--
32.5781	0.00218	32.5781	0.00146	1.18363e-77	2.34358e-63	0.00136	6.74448e-05	3.5075e-05	6.56968e-51							--	--	--	--	--	--	--
32.6758	0.00219	32.6758	0.00148	5.50599e-78	1.09766e-63	0.00137	7.22591e-05	3.68211e-05	1.54129e-50							--	--	--	--	--	--	--
32.7735	0.0022	32.7735	0.0015	2.55688e-78	5.13044e-64	0.00138	7.73625e-05	3.86451e-05	3.60422e-50							--	--	--	--	--	--	--
32.8712	0.00221	32.8712	0.00152	1.18534e-78	2.39297e-64	0.00139	8.27678e-05	4.05498e-05	8.40081e-50							--	--	--	--	--	--	--
32.9689	0.00222	32.9689	0.00153	5.48563e-79	1.11382e-64	0.0014	8.84882e-05	4.25383e-05	1.95172e-49							--	--	--	--	--	--	--
33.0665	0.00223	33.0665	0.00155	2.53436e-79	5.17353e-65	0.00141	9.45373e-05	4.46137e-05	4.51956e-49							--	--	--	--	--	--	--
33.1642	0.00225	33.1642	0.00157	1.16886e-79	2.39804e-65	0.00142	0.000100929	4.67793e-05	1.04318e-48							--	--	--	--	--	--	--
33.2619	0.00226	33.2619	0.00158	5.38164e-80	1.10923e-65	0.00143	0.000107676	4.90385e-05	2.39999e-48							--	--	--	--	--	--	--
33.3596	0.00227	33.3596	0.0016	2.47355e-80	5.12016e-66	0.00143	0.000114793	5.13945e-05	5.50356e-48							--	--	--	--	--	--	--
33.4573	0.00228	33.4573	0.00161	1.13497e-80	2.35853e-66	0.00144	0.000122294	5.3851e-05	1.25795e-47							--	--	--	--	--	--	--
33.555	0.0023	33.555	0.00163	5.19876e-81	1.08416e-66	0.00144	0.000130194	5.64116e-05	2.86593e-47							--	--	--	--	--	--	--
33.6527	0.00231	33.6527	0.00164	2.37723e-81	4.97329e-67	0.00144	0.000138506	5.90799e-05	6.50809e-47							--	--	--	--	--	--	--
33.7504	0.00232	33.7504	0.00165	1.08517e-81	2.27661e-67	0.00144	0.000147244	6.18598e-05	1.47308e-46							--	--	--	--	--	--	--
33.8481	0.00234	33.8481	0.00166	4.94517e-82	1.03999e-67	0.00144	0.000156424	6.47552e-05	3.3234e-46							--	--	--	--	--	--	--
33.9458	0.00235	33.9458	0.00168	2.24967e-82	4.74098e-68	0.00144	0.000166058	6.777e-05	7.47352e-46							--	--	--	--	--	--	--
34.0435	0.00237	34.0435	0.00169	1.02167e-82	2.15676e-68	0.00144	0.000176161	7.09084e-05	1.67514e-45							--	--	--	--	--	--	--
34.1412	0.00238	34.1412	0.0017	4.63191e-83	9.79108e-69	0.00144	0.000186747	7.41746e-05	3.74251e-45							--	--	--	--	--	--	--
34.2389	0.00239	34.2389	0.00171	2.09635e-83	4.43564e-69	0.00143	0.00019783	7.75729e-05	8.3341e-45							--	--	--	--	--	--	--
34.3366	0.00241	34.3366	0.00172	9.47157e-84	2.00529e-69	0.00143	0.000209422	8.11076e-05	1.84986e-44							--	--	--	--	--	--	--
34.4343	0.00242	34.4343	0.00173	4.27204e-84	9.0468e-70	0.00142	0.000221537	8.47834e-05	4.09265e-44							--	--	--	--	--	--	--
34.532	0.00244	34.532	0.00173	1.92356e-84	4.07294e-70	0.00141	0.000234187	8.86047e-05	9.02516e-44							--	--	--	--	--	--	--
34.6296	0.00245	34.6296	0.00174	8.64627e-85	1.82986e-70	0.0014	0.000247385	9.25764e-05	1.98376e-43							--	--	--	--	--	--	--
34.7273	0.00247	34.7273	0.00175	3.87979e-85	8.20395e-71	0.00139	0.000261142	9.67031e-05	4.34619e-43							--	--	--	--	--	--	--
34.825	0.00248	34.825	0.00176	1.73797e-85	3.67049e-71	0.00138	0.00027547	0.00010099	9.49102e-43							--	--	--	--	--	--	--
34.9227	0.0025	34.9227	0.00177	7.772e-86	1.63878e-71	0.00137	0.000290379	0.000105442	2.06586e-42							--	--	--	--	--	--	--
35.0204	0.00251	35.0204	0.00177	3.46959e-86	7.30155e-72	0.00136	0.000305878	0.000110064	4.48203e-42							--	--	--	--	--	--	--
35.1181	0.00253	35.1181	0.00178	1.54624e-86	3.24642e-72	0.00134	0.000321977	0.000114861	9.69244e-42							--	--	--	--	--	--	--
35.2158	0.00254	35.2158	0.00179	6.87913e-87	1.44042e-72	0.00133	0.000338685	0.00011984	2.08918e-41							--	--	--	--	--	--	--
35.3135	0.00256	35.3135	0.00179	3.05523e-87	6.3778e-73	0.00131	0.000356007	0.000125004	4.48852e-41							--	--	--	--	--	--	--
35.4112	0.00257	35.4112	0.0018	1.3546e-87	2.81805e-73	0.0013	0.000373952	0.00013036	9.61203e-41							--	--	--	--	--	--	--
35.5089	0.00259	35.5089	0.00181	5.99558e-88	1.24257e-73	0.00128	0.000392524	0.000135914	2.05169e-40							--	--	--	--	--	--	--
35.6066	0.0026	35.6066	0.00182	2.64916e-88	5.46753e-74	0.00126	0.000411727	0.00014167	4.36509e-40							--	--	--	--	--	--	--
35.7043	0.00262	35.7043	0.00182	1.16853e-88	2.4008e-74	0.00124	0.000431565	0.000147635	9.25677e-40							--	--	--	--	--	--	--
35.802	0.00263	35.802	0.00183	5.14548e-89	1.05201e-74	0.00122	0.000452039	0.000153815	1.95664e-39							--	--	--	--	--	--	--
35.8997	0.00265	35.8997	0.00184	2.26187e-89	4.60018e-75	0.0012	0.000473151	0.000160216	4.12236e-39							--	--	--	--	--	--	--
35.9973	0.00267	35.9973	0.00185	9.92578e-90	2.00738e-75	0.00118	0.000494899	0.000166844	8.65697e-39							--	--	--	--	--	--	--
36.0951	0.00268	36.0951	0.00185	4.34828e-90	8.74134e-76	0.00116	0.000517281	0.000173704	1.81205e-38							--	--	--	--	--	--	--
36.1927	0.0027	36.1927	0.00186	1.90162e-90	3.7986e-76	0.00114	0.000540293	0.000180804	3.7806e-38							--	--	--	--	--	--	--
36.2904	0.00272	36.2904	0.00187	8.30209e-91	1.64727e-76	0.00112	0.000563931	0.00018815	7.86203e-38							--	--	--	--	--	--	--
36.3881	0.00273	36.3881	0.00188	3.61831e-91	7.12856e-77	0.0011	0.000588187	0.000195747	1.62965e-37							--	--	--	--	--	--	--
36.4858	0.00275	36.4858	0.00189	1.57427e-91	3.07847e-77	0.00107	0.000613054	0.000203604	3.36695e-37							--	--	--	--	--	--	--
36.5835	0.00277	36.5835	0.0019	6.83766e-92	1.32668e-77	0.00105	0.000638521	0.000211725	6.93371e-37							--	--	--	--	--	--	--
36.6812	0.00279	36.6812	0.00191	2.96477e-92	5.70545e-78	0.00103	0.000664577	0.000220118	1.42324e-36							--	--	--	--	--	--	--
36.7789	0.0028	36.7789	0.00192	1.2833e-92	2.44856e-78	0.001	0.000691207	0.00022879	2.9119e-36							--	--	--	--	--	--	--
36.8766	0.00282	36.8766	0.00193	5.54529e-93	1.04865e-78	0.000978097	0.000718397	0.000237747	5.93825e-36							--	--	--	--	--	--	--
36.9743	0.00284	36.9743	0.00195	2.39207e-93	4.48169e-79	0.000953848	0.000746129	0.000246997	1.20705e-35							--	--	--	--	--	--	--
37.072	0.00286	37.072	0.00196	1.0301e-93	1.9114e-79	0.000929469	0.000774385	0.000256545	2.44555e-35							--	--	--	--	--	--	--
37.1697	0.00288	37.1697	0.00197	4.4283e-94	8.13498e-80	0.000905002	0.000803144	0.0002664	4.93871e-35							--	--	--	--	--	--	--
37.2674	0.00289	37.2674	0.00199	1.90043e-94	3.45508e-80	0.000880486	0.000832382	0.000276567	9.9411e-35							--	--	--	--	--	--	--
37.3651	0.00291	37.3651	0.00201	8.14184e-95	1.46438e-80	0.000855962	0.000862076	0.000287055	1.99453e-34							--	--	--	--	--	--	--
37.4627	0.00293	37.4627	0.00202	3.48215e-95	6.19367e-81	0.000831467	0.000892199	0.00029787	3.98869e-34							--	--	--	--	--	--	--
37.5605	0.00295	37.5605	0.00204	1.48672e-95	2.61419e-81	0.000807039	0.000922723	0.000309019	7.9507e-34							--	--	--	--	--	--	--
37.6581	0.00297	37.6581	0.00206	6.33672e-96	1.10109e-81	0.000782714	0.000953617	0.000320509	1.57967e-33							--	--	--	--	--	--	--
37.7558	0.00299	37.7558	0.00208	2.69622e-96	4.62812e-82	0.000758525	0.00098485	0.000332348	3.12831e-33							--	--	--	--	--	--	--
37.8535	0.00301	37.8535	0.0021	1.14525e-96	1.94125e-82	0.000734506	0.00102	0.000344543	6.17502e-33							--	--	--	--	--	--	--
37.9512	0.00303	37.9512	0.00212	4.85627e-97	8.12559e-83	0.000710689	0.00105	0.000357101	1.21493e-32							--	--	--	--	--	--	--
38.0489	0.00305	38.0489	0.00214	2.0557e-97	3.3941e-83	0.000687105	0.00108	0.000370028	2.3826e-32							--	--	--	--	--	--	--
38.1466	0.00307	38.1466	0.00216	8.68703e-98	1.41478e-83	0.000663781	0.00111	0.000383333	4.6573e-32							--	--	--	--	--	--	--
38.2443	0.00309	38.2443	0.00218	3.6647e-98	5.88506e-84	0.000640745	0.00114	0.000397023	9.07406e-32							--	--	--	--	--	--	--
38.342	0.00311	38.342	0.00221	1.54334e-98	2.44291e-84	0.000618023	0.00118	0.000411103	1.7622e-31							--	--	--	--	--	--	--
38.4397	0.00313	38.4397	0.00223	6.48841e-99	1.01195e-84	0.000595638	0.00121	0.000425583	3.41108e-31							--	--	--	--	--	--	--
38.5374	0.00315	38.5374	0.00226	2.72315e-99	4.18322e-85	0.000573613	0.00124	0.000440468	6.58132e-31							--	--	--	--	--	--	--
38.6351	0.00318	38.6351	0.00228	1.14093e-99	1.72566e-85	0.000551969	0.00128	0.000455766	1.26567e-30							--	--	--	--	--	--	--
38.7328	0.0032	38.7328	0.00231	4.77202e-100	7.1039e-86	0.000530724	0.00131	0.000471483	2.42611e-30							--	--	--	--	--	--	--
38.8305	0.00322	38.8305	0.00234	1.99251e-100	2.91833e-86	0.000509896	0.00134	0.000487628	4.6354e-30							--	--	--	--	--	--	--
38.9282	0.00324	38.9282	0.00237	8.30527e-101	1.19638e-86	0.000489501	0.00137	0.000504205	8.8277e-30							--	--	--	--	--	--	--
39.0258	0.00326	39.0258	0.00239	3.45591e-101	4.89437e-87	0.000469552	0.0014	0.000521223	1.67569e-29							--	--	--	--	--	--	--
39.1235	0.00328	39.1235	0.00242	1.43558e-101	1.99812e-87	0.000450063	0.00144	0.000538687	3.17046e-29							--	--	--	--	--	--	--
39.2212	0.0033	39.2212	0.00245	5.95314e-102	8.14035e-88	0.000431043	0.00147	0.000556605	5.97912e-29							--	--	--	--	--	--	--
39.3189	0.00332	39.3189	0.00249	2.46445e-102	3.30949e-88	0.000412503	0.0015	0.000574982	1.12392e-28							--	--	--	--	--	--	--
39.4166	0.00334	39.4166	0.00252	1.01847e-102	1.34268e-88	0.000394451	0.00153	0.000593826	2.10582e-28							--	--	--	--	--	--	--
39.5143	0.00336	39.5143	0.00255	4.20179e-103	5.43604e-89	0.000376892	0.00156	0.000613142	3.93268e-28							--	--	--	--	--	--	--
39.612	0.00338	39.612	0.00258	1.73051e-103	2.19628e-89	0.000359832	0.00159	0.000632937	7.32053e-28							--	--	--	--	--	--	--
39.7097	0.00341	39.7097	0.00261	7.11492e-104	8.85502e-90	0.000343274	0.00162	0.000653216	1.35825e-27							--	--	--	--	--	--	--
39.8074	0.00343	39.8074	0.00265	2.92025e-104	3.56276e-90	0.000327221	0.00165	0.000673985	2.5119e-27							--	--	--	--	--	--	--
39.9051	0.00345	39.9051	0.00268	1.19654e-104	1.43047e-90	0.000311674	0.00167	0.00069525	4.63031e-27							--	--	--	--	--	--	--
40.0028	0.00347	40.0028	0.00271	4.89426e-105	5.73151e-91	0.000296632	0.0017	0.000717016	8.50751e-27							--	--	--	--	--	--	--
40.1005	0.00349	40.1005	0.00275	1.9985e-105	2.29168e-91	0.000282094	0.00173	0.000739288	1.55804e-26							--	--	--	--	--	--	--
40.1982	0.00352	40.1982	0.00278	8.14657e-106	9.14399e-92	0.000268058	0.00175	0.000762072	2.84407e-26							--	--	--	--	--	--	--
40.2959	0.00354	40.2959	0.00282	3.31513e-106	3.64093e-92	0.000254521	0.00178	0.000785372	5.17472e-26							--	--	--	--	--	--	--
40.3936	0.00356	40.3936	0.00285	1.34674e-106	1.44672e-92	0.000241477	0.0018	0.000809193	9.38464e-26							--	--	--	--	--	--	--
40.4913	0.00358	40.4913	0.00289	5.4616e-107	5.73661e-93	0.000228922	0.00182	0.000833539	1.69642e-25							--	--	--	--	--	--	--
40.5889	0.00361	40.5889	0.00292	2.21112e-107	2.26997e-93	0.000216849	0.00184	0.000858414	3.05656e-25							--	--	--	--	--	--	--
40.6866	0.00363	40.6866	0.00295	8.93633e-108	8.96358e-94	0.000205251	0.00186	0.000883822	5.48931e-25							--	--	--	--	--	--	--
40.7843	0.00366	40.7843	0.00299	3.60547e-108	3.53215e-94	0.000194122	0.00188	0.000909766	9.82624e-25							--	--	--	--	--	--	--
40.882	0.00368	40.882	0.00302	1.45218e-108	1.38897e-94	0.000183451	0.0019	0.000936251	1.75324e-24							--	--	--	--	--	--	--
40.9797	0.00371	40.9797	0.00306	5.83893e-109	5.45056e-95	0.000173231	0.00192	0.000963279	3.11803e-24							--	--	--	--	--	--	--
41.0774	0.00373	41.0774	0.00309	2.3437e-109	2.13445e-95	0.000163451	0.00194	0.000990852	5.52718e-24							--	--	--	--	--	--	--
41.1751	0.00376	41.1751	0.00312	9.39128e-110	8.34118e-96	0.000154103	0.00195	0.00102	9.76589e-24							--	--	--	--	--	--	--
41.2728	0.00378	41.2728	0.00316	3.75667e-110	3.25286e-96	0.000145175	0.00196	0.00105	1.71991e-23							--	--	--	--	--	--	--
41.3705	0.00381	41.3705	0.00319	1.50016e-110	1.2659e-96	0.000136657	0.00198	0.00108	3.01913e-23							--	--	--	--	--	--	--
41.4682	0.00383	41.4682	0.00322	5.98035e-111	4.91617e-97	0.000128538	0.00199	0.00111	5.28256e-23							--	--	--	--	--	--	--
41.5659	0.00386	41.5659	0.00325	2.37997e-111	1.90525e-97	0.000120806	0.002	0.00114	9.2128e-23							--	--	--	--	--	--	--
41.6636	0.00388	41.6636	0.00328	9.45519e-112	7.3684e-98	0.00011345	0.002	0.00117	1.60149e-22							--	--	--	--	--	--	--
41.7613	0.00391	41.7613	0.00332	3.74994e-112	2.84374e-98	0.000106458	0.00201	0.0012	2.77485e-22							--	--	--	--	--	--	--
41.859	0.00393	41.859	0.00335	1.48469e-112	1.09523e-98	9.9819e-05	0.00201	0.00123	4.79226e-22							--	--	--	--	--	--	--
41.9567	0.00396	41.9567	0.00338	5.86813e-113	4.20933e-99	9.35202e-05	0.00202	0.00126	8.24947e-22							--	--	--	--	--	--	--
42.0543	0.00399	42.0543	0.00341	2.31537e-113	1.61443e-99	8.75501e-05	0.00202	0.0013	1.41546e-21							--	--	--	--	--	--	--
42.152	0.00401	42.152	0.00343	9.12002e-114	6.17902e-100	8.18967e-05	0.00202	0.00133	2.42076e-21							--	--	--	--	--	--	--
42.2497	0.00404	42.2497	0.00346	3.58614e-114	2.36002e-100	7.65482e-05	0.00202	0.00136	4.12659e-21							--	--	--	--	--	--	--
42.3474	0.00406	42.3474	0.00349	1.40771e-114	8.99517e-101	7.14927e-05	0.00202	0.0014	7.01157e-21							--	--	--	--	--	--	--
42.4451	0.00409	42.4451	0.00352	5.51638e-115	3.42136e-101	6.67188e-05	0.00202	0.00143	1.18747e-20							--	--	--	--	--	--	--
42.5428	0.00411	42.5428	0.00354	2.15799e-115	1.29863e-101	6.22146e-05	0.00201	0.00147	2.00455e-20							--	--	--	--	--	--	--
42.6405	0.00414	42.6405	0.00357	8.42756e-116	4.91887e-102	5.7969e-05	0.00201	0.00151	3.37284e-20							--	--	--	--	--	--	--
42.7382	0.00416	42.7382	0.0036	3.28556e-116	1.85927e-102	5.39707e-05	0.002	0.00154	5.65665e-20							--	--	--	--	--	--	--
42.8359	0.00419	42.8359	0.00362	1.27871e-116	7.01319e-103	5.02087e-05	0.00199	0.00158	9.45599e-20							--	--	--	--	--	--	--
42.9336	0.00421	42.9336	0.00364	4.96808e-117	2.63988e-103	4.66722e-05	0.00198	0.00162	1.57558e-19							--	--	--	--	--	--	--
43.0313	0.00424	43.0313	0.00367	1.92691e-117	9.9163e-104	4.33508e-05	0.00197	0.00166	2.61672e-19							--	--	--	--	--	--	--
43.129	0.00426	43.129	0.00369	7.46085e-118	3.71716e-104	4.02341e-05	0.00195	0.0017	4.3317e-19							--	--	--	--	--	--	--
43.2267	0.00429	43.2267	0.00371	2.88384e-118	1.39049e-104	3.73121e-05	0.00194	0.00174	7.14735e-19							--	--	--	--	--	--	--
43.3244	0.00431	43.3244	0.00373	1.11278e-118	5.19064e-105	3.45752e-05	0.00192	0.00178	1.17548e-18							--	--	--	--	--	--	--
43.422	0.00433	43.4221	0.00376	4.2865e-119	1.93362e-105	3.20138e-05	0.00191	0.00182	1.92696e-18							--	--	--	--	--	--	--
43.5198	0.00436	43.5198	0.00378	1.64836e-119	7.18812e-106	2.9619e-05	0.00189	0.00186	3.14856e-18							--	--	--	--	--	--	--
43.6174	0.00438	43.6174	0.0038	6.32784e-120	2.66659e-106	2.73817e-05	0.00187	0.0019	5.12788e-18							--	--	--	--	--	--	--
43.7151	0.00441	43.7151	0.00382	2.42501e-120	9.87173e-107	2.52936e-05	0.00185	0.00194	8.32429e-18							--	--	--	--	--	--	--
43.8128	0.00443	43.8128	0.00384	9.27745e-121	3.64692e-107	2.33463e-05	0.00183	0.00198	1.34692e-17							--	--	--	--	--	--	--
43.9105	0.00446	43.9105	0.00385	3.54322e-121	1.34448e-107	2.1532e-05	0.00181	0.00203	2.17231e-17							--	--	--	--	--	--	--
44.0082	0.00448	44.0082	0.00387	1.3509e-121	4.9463e-108	1.98432e-05	0.00178	0.00207	3.49209e-17							--	--	--	--	--	--	--
44.1059	0.00451	44.1059	0.00389	5.14165e-122	1.81594e-108	1.82724e-05	0.00176	0.00211	5.59543e-17							--	--	--	--	--	--	--
44.2036	0.00453	44.2036	0.00391	1.95361e-122	6.65302e-109	1.68127e-05	0.00173	0.00216	8.93649e-17							--	--	--	--	--	--	--
44.3013	0.00456	44.3013	0.00393	7.41016e-123	2.43238e-109	1.54575e-05	0.00171	0.0022	1.42261e-16							--	--	--	--	--	--	--
44.399	0.00459	44.399	0.00394	2.80591e-123	8.87445e-110	1.42004e-05	0.00168	0.00225	2.25729e-16							--	--	--	--	--	--	--
44.4967	0.00461	44.4967	0.00396	1.06065e-123	3.23107e-110	1.30353e-05	0.00165	0.00229	3.57005e-16							--	--	--	--	--	--	--
44.5944	0.00464	44.5944	0.00397	4.00249e-124	1.17394e-110	1.19563e-05	0.00163	0.00234	5.6279e-16							--	--	--	--	--	--	--
44.6921	0.00467	44.6921	0.00399	1.50779e-124	4.25642e-111	1.09581e-05	0.0016	0.00238	8.84307e-16							--	--	--	--	--	--	--
44.7898	0.0047	44.7898	0.00401	5.67032e-125	1.54006e-111	1.00353e-05	0.00157	0.00243	1.38498e-15							--	--	--	--	--	--	--
44.8875	0.00473	44.8875	0.00402	2.12877e-125	5.56066e-112	9.183e-06	0.00154	0.00248	2.16207e-15							--	--	--	--	--	--	--
44.9851	0.00475	44.9851	0.00404	7.97821e-126	2.0036e-112	8.39648e-06	0.00151	0.00252	3.3642e-15							--	--	--	--	--	--	--
45.0828	0.00478	45.0828	0.00405	2.98495e-126	7.20432e-113	7.6713e-06	0.00148	0.00257	5.21767e-15							--	--	--	--	--	--	--
45.1805	0.00481	45.1805	0.00407	1.11487e-126	2.58506e-113	7.00325e-06	0.00144	0.00262	8.06597e-15							--	--	--	--	--	--	--
45.2782	0.00484	45.2782	0.00408	4.15688e-127	9.25642e-114	6.38835e-06	0.00141	0.00267	1.24286e-14							--	--	--	--	--	--	--
45.3759	0.00487	45.3759	0.0041	1.54727e-127	3.30759e-114	5.82286e-06	0.00138	0.00271	1.90885e-14							--	--	--	--	--	--	--
45.4736	0.0049	45.4736	0.00412	5.74934e-128	1.17944e-114	5.30326e-06	0.00135	0.00276	2.92217e-14							--	--	--	--	--	--	--
45.5713	0.00493	45.5713	0.00413	2.13268e-128	4.19699e-115	4.82624e-06	0.00132	0.00281	4.45886e-14							--	--	--	--	--	--	--
45.669	0.00496	45.669	0.00415	7.89749e-129	1.49037e-115	4.38867e-06	0.00128	0.00286	6.78152e-14							--	--	--	--	--	--	--
45.7667	0.00499	45.7667	0.00416	2.91949e-129	5.28139e-116	3.98764e-06	0.00125	0.00291	1.02805e-13							--	--	--	--	--	--	--
45.8644	0.00502	45.8644	0.00418	1.07741e-129	1.86766e-116	3.6204e-06	0.00122	0.00296	1.55342e-13							--	--	--	--	--	--	--
45.9621	0.00504	45.9621	0.00419	3.96927e-130	6.59086e-117	3.28441e-06	0.00119	0.003	2.33962e-13							--	--	--	--	--	--	--
46.0598	0.00507	46.0598	0.00421	1.4598e-130	2.32104e-117	2.97726e-06	0.00115	0.00305	3.51227e-13							--	--	--	--	--	--	--
46.1575	0.0051	46.1575	0.00423	5.35961e-131	8.15681e-118	2.69671e-06	0.00112	0.0031	5.25551e-13							--	--	--	--	--	--	--
46.2552	0.00513	46.2552	0.00424	1.96439e-131	2.86058e-118	2.44068e-06	0.00109	0.00315	7.83837e-13							--	--	--	--	--	--	--
46.3529	0.00516	46.3529	0.00426	7.1875e-132	1.00111e-118	2.20722e-06	0.00106	0.0032	1.16526e-12							--	--	--	--	--	--	--
46.4505	0.00518	46.4505	0.00428	2.62532e-132	3.49629e-119	1.99453e-06	0.00102	0.00325	1.72665e-12							--	--	--	--	--	--	--
46.5483	0.00521	46.5483	0.00429	9.57289e-133	1.21851e-119	1.80091e-06	0.000993309	0.0033	2.55017e-12							--	--	--	--	--	--	--
46.6459	0.00524	46.6459	0.00431	3.48464e-133	4.23785e-120	1.62481e-06	0.000961991	0.00335	3.75421e-12							--	--	--	--	--	--	--
46.7436	0.00526	46.7436	0.00433	1.26628e-133	1.47082e-120	1.46478e-06	0.000931002	0.0034	5.50876e-12							--	--	--	--	--	--	--
46.8413	0.00529	46.8413	0.00435	4.59362e-134	5.0941e-121	1.31948e-06	0.000900376	0.00344	8.057e-12							--	--	--	--	--	--	--
46.939	0.00532	46.939	0.00436	1.66355e-134	1.76065e-121	1.18765e-06	0.000870142	0.00349	1.17457e-11							--	--	--	--	--	--	--
47.0367	0.00534	47.0367	0.00438	6.01412e-135	6.07259e-122	1.06816e-06	0.00084033	0.00354	1.70674e-11							--	--	--	--	--	--	--
47.1344	0.00537	47.1344	0.0044	2.17052e-135	2.09012e-122	9.59934e-07	0.000810966	0.00359	2.47195e-11							--	--	--	--	--	--	--
47.2321	0.0054	47.2321	0.00442	7.82006e-136	7.179e-123	8.61996e-07	0.000782076	0.00364	3.56861e-11							--	--	--	--	--	--	--
47.3298	0.00542	47.3298	0.00444	2.81263e-136	2.46067e-123	7.73442e-07	0.000753683	0.00369	5.13501e-11							--	--	--	--	--	--	--
47.4275	0.00545	47.4275	0.00446	1.00988e-136	8.41662e-124	6.9344e-07	0.000725808	0.00373	7.36494e-11							--	--	--	--	--	--	--
47.5252	0.00548	47.5252	0.00448	3.61977e-137	2.87289e-124	6.21225e-07	0.00069847	0.00378	1.05289e-10							--	--	--	--	--	--	--
47.6229	0.00551	47.6229	0.0045	1.29524e-137	9.78579e-125	5.56093e-07	0.000671687	0.00383	1.5003e-10							--	--	--	--	--	--	--
47.7206	0.00554	47.7206	0.00452	4.6267e-138	3.32636e-125	4.97399e-07	0.000645476	0.00387	2.13089e-10							--	--	--	--	--	--	--
47.8183	0.00557	47.8183	0.00454	1.64987e-138	1.12833e-125	4.44551e-07	0.000619849	0.00392	3.01666e-10							--	--	--	--	--	--	--
47.916	0.0056	47.916	0.00456	5.87331e-139	3.81947e-126	3.97005e-07	0.00059482	0.00397	4.25675e-10							--	--	--	--	--	--	--
48.0136	0.00563	48.0136	0.00458	2.08723e-139	1.29022e-126	3.54266e-07	0.000570398	0.00401	5.98706e-10							--	--	--	--	--	--	--
48.1113	0.00566	48.1113	0.0046	7.40482e-140	4.34931e-127	3.1588e-07	0.000546593	0.00406	8.39332e-10							--	--	--	--	--	--	--
48.209	0.0057	48.209	0.00463	2.62249e-140	1.4631e-127	2.81432e-07	0.000523412	0.0041	1.17284e-09							--	--	--	--	--	--	--
48.3067	0.00573	48.3067	0.00465	9.27188e-141	4.9116e-128	2.50543e-07	0.00050086	0.00415	1.63354e-09							--	--	--	--	--	--	--
48.4044	0.00577	48.4044	0.00467	3.27248e-141	1.64539e-128	2.2287e-07	0.000478941	0.00419	2.26779e-09							--	--	--	--	--	--	--
48.5021	0.0058	48.5021	0.00469	1.15303e-141	5.50058e-129	1.98097e-07	0.000457658	0.00423	3.13807e-09							--	--	--	--	--	--	--
48.5998	0.00584	48.5998	0.00471	4.05565e-142	1.83504e-129	1.7594e-07	0.000437012	0.00428	4.32819e-09							--	--	--	--	--	--	--
48.6975	0.00588	48.6975	0.00473	1.42408e-142	6.10912e-130	1.56138e-07	0.000417003	0.00432	5.95025e-09							--	--	--	--	--	--	--
48.7952	0.00592	48.7952	0.00476	4.9919e-143	2.02959e-130	1.38456e-07	0.00039763	0.00436	8.15357e-09							--	--	--	--	--	--	--
48.8929	0.00595	48.8929	0.00478	1.74683e-143	6.72872e-131	1.2268e-07	0.000378888	0.0044	1.11364e-08							--	--	--	--	--	--	--
48.9906	0.00599	48.9906	0.0048	6.10227e-144	2.22615e-131	1.08617e-07	0.000360775	0.00444	1.5161e-08							--	--	--	--	--	--	--
49.0883	0.00603	49.0883	0.00482	2.12808e-144	7.34972e-132	9.60894e-08	0.000343286	0.00448	2.05729e-08							--	--	--	--	--	--	--
49.186	0.00607	49.186	0.00484	7.40864e-145	2.42149e-132	8.49403e-08	0.000326413	0.00452	2.78258e-08							--	--	--	--	--	--	--
49.2837	0.00611	49.2837	0.00487	2.57481e-145	7.96146e-133	7.50259e-08	0.000310151	0.00455	3.75132e-08							--	--	--	--	--	--	--
49.3814	0.00616	49.3814	0.00489	8.93317e-146	2.61215e-133	6.62166e-08	0.000294491	0.00459	5.04087e-08							--	--	--	--	--	--	--
49.4791	0.0062	49.4791	0.00491	3.09401e-146	8.5526e-134	5.83958e-08	0.000279425	0.00463	6.75167e-08							--	--	--	--	--	--	--
49.5767	0.00624	49.5767	0.00493	1.06978e-146	2.79444e-134	5.14582e-08	0.000264942	0.00466	9.01368e-08							--	--	--	--	--	--	--
49.6744	0.00628	49.6744	0.00495	3.69251e-147	9.11147e-135	4.53093e-08	0.000251032	0.0047	1.19944e-07							--	--	--	--	--	--	--
49.7721	0.00632	49.7721	0.00497	1.27234e-147	2.96468e-135	3.98637e-08	0.000237685	0.00473	1.59088e-07							--	--	--	--	--	--	--
49.8698	0.00637	49.8698	0.00499	4.37664e-148	9.62636e-136	3.50451e-08	0.000224888	0.00476	2.10321e-07							--	--	--	--	--	--	--
49.9675	0.00641	49.9675	0.00501	1.50291e-148	3.1192e-136	3.07847e-08	0.00021263	0.0048	2.77148e-07							--	--	--	--	--	--	--
50.0652	0.00645	50.0652	0.00503	5.15206e-149	1.0086e-136	2.70211e-08	0.000200899	0.00483	3.6402e-07							--	--	--	--	--	--	--
50.1629	0.0065	50.1629	0.00505	1.76313e-149	3.25456e-137	2.36989e-08	0.000189681	0.00486	4.76567e-07							--	--	--	--	--	--	--
50.2606	0.00654	50.2606	0.00507	6.02341e-150	1.048e-137	2.07688e-08	0.000178962	0.00489	6.21881e-07							--	--	--	--	--	--	--
50.3583	0.00659	50.3583	0.00508	2.05426e-150	3.36765e-138	1.81868e-08	0.00016873	0.00491	8.08864e-07							--	--	--	--	--	--	--
50.456	0.00663	50.456	0.0051	6.99399e-151	1.07991e-138	1.59132e-08	0.000158971	0.00494	1.04864e-06							--	--	--	--	--	--	--
50.5537	0.00668	50.5537	0.00512	2.37711e-151	3.45577e-139	1.39129e-08	0.000149671	0.00497	1.35508e-06							--	--	--	--	--	--	--
50.6514	0.00673	50.6514	0.00514	8.06543e-152	1.10356e-139	1.21545e-08	0.000140815	0.00499	1.74537e-06							--	--	--	--	--	--	--
50.7491	0.00678	50.7491	0.00515	2.73188e-152	3.51679e-140	1.061e-08	0.00013239	0.00502	2.24076e-06							--	--	--	--	--	--	--
50.8468	0.00683	50.8468	0.00517	9.23744e-153	1.11839e-140	9.25449e-09	0.000124381	0.00504	2.86738e-06							--	--	--	--	--	--	--
50.9445	0.00688	50.9445	0.00518	3.11815e-153	3.54921e-141	8.06581e-09	0.000116773	0.00506	3.65731e-06							--	--	--	--	--	--	--
51.0421	0.00693	51.0421	0.0052	1.05074e-153	1.12401e-141	7.02428e-09	0.000109554	0.00508	4.64968e-06							--	--	--	--	--	--	--
51.1398	0.00698	51.1398	0.00521	3.53469e-154	3.55224e-142	6.11245e-09	0.000102709	0.0051	5.89208e-06							--	--	--	--	--	--	--
51.2375	0.00704	51.2375	0.00522	1.18703e-154	1.12029e-142	5.3148e-09	9.62231e-05	0.00512	7.44215e-06							--	--	--	--	--	--	--
51.3352	0.00709	51.3352	0.00524	3.97949e-155	3.52579e-143	4.61761e-09	9.00833e-05	0.00514	9.36943e-06							--	--	--	--	--	--	--
51.4329	0.00715	51.4329	0.00525	1.33183e-155	1.10733e-143	4.00873e-09	8.42757e-05	0.00515	1.17574e-05							--	--	--	--	--	--	--
51.5306	0.00721	51.5306	0.00526	4.44964e-156	3.47051e-144	3.4774e-09	7.87869e-05	0.00517	1.47061e-05							--	--	--	--	--	--	--
51.6283	0.00728	51.6283	0.00527	1.48407e-156	1.08544e-144	3.01412e-09	7.36036e-05	0.00518	1.83344e-05							--	--	--	--	--	--	--
51.726	0.00735	51.726	0.00529	4.94131e-157	3.38778e-145	2.61052e-09	6.87127e-05	0.00519	2.27835e-05							--	--	--	--	--	--	--
51.8237	0.00741	51.8237	0.0053	1.64242e-157	1.05516e-145	2.25918e-09	6.41015e-05	0.00521	2.82201e-05							--	--	--	--	--	--	--
51.9214	0.00749	51.9214	0.00531	5.4498e-158	3.2796e-146	1.95359e-09	5.97576e-05	0.00522	3.48402e-05							--	--	--	--	--	--	--
52.0191	0.00756	52.0191	0.00532	1.80523e-158	1.01723e-146	1.68801e-09	5.56687e-05	0.00522	4.28734e-05							--	--	--	--	--	--	--
52.1168	0.00764	52.1168	0.00534	5.96953e-159	3.14855e-147	1.45739e-09	5.1823e-05	0.00523	5.25873e-05							--	--	--	--	--	--	--
52.2145	0.00773	52.2145	0.00535	1.97062e-159	9.72523e-148	1.25729e-09	4.82089e-05	0.00524	6.42921e-05							--	--	--	--	--	--	--
52.3122	0.00782	52.3122	0.00537	6.49412e-160	2.99768e-148	1.08381e-09	4.48152e-05	0.00524	7.83464e-05							--	--	--	--	--	--	--
52.4098	0.00791	52.4098	0.00539	2.13645e-160	9.22074e-149	9.3353e-10	4.1631e-05	0.00525	9.51624e-05							--	--	--	--	--	--	--
52.5076	0.00801	52.5076	0.0054	7.01652e-161	2.83036e-149	8.03459e-10	3.86457e-05	0.00525	0.000115212							--	--	--	--	--	--	--
52.6052	0.00811	52.6052	0.00543	2.30041e-161	8.66992e-150	6.90968e-10	3.58491e-05	0.00525	0.000139031							--	--	--	--	--	--	--
52.7029	0.00822	52.7029	0.00545	7.52911e-162	2.65023e-150	5.93759e-10	3.32315e-05	0.00525	0.000167229							--	--	--	--	--	--	--
52.8006	0.00833	52.8006	0.00548	2.46001e-162	8.08442e-151	5.09826e-10	3.07832e-05	0.00525	0.000200492							--	--	--	--	--	--	--
52.8983	0.00845	52.8983	0.00552	8.02392e-163	2.46099e-151	4.37413e-10	2.84952e-05	0.00525	0.000239589							--	--	--	--	--	--	--
52.996	0.00857	52.996	0.00556	2.61271e-163	7.47596e-152	3.74991e-10	2.63587e-05	0.00525	0.000285379							--	--	--	--	--	--	--
53.0937	0.0087	53.0937	0.0056	8.49279e-164	2.26631e-152	3.21224e-10	2.43651e-05	0.00524	0.000338814							--	--	--	--	--	--	--
53.1914	0.00884	53.1914	0.00566	2.75591e-164	6.85596e-153	2.74951e-10	2.25064e-05	0.00524	0.000400945							--	--	--	--	--	--	--
53.2891	0.00898	53.2891	0.00572	8.9276e-165	2.06973e-153	2.35158e-10	2.07748e-05	0.00523	0.000472926							--	--	--	--	--	--	--
53.3868	0.00913	53.3868	0.00579	2.88709e-165	6.23525e-154	2.00966e-10	1.91629e-05	0.00522	0.000556015							--	--	--	--	--	--	--
53.4845	0.00929	53.4845	0.00588	9.32052e-166	1.87452e-154	1.71611e-10	1.76636e-05	0.00521	0.000651574							--	--	--	--	--	--	--
53.5822	0.00945	53.5822	0.00598	3.00383e-166	5.62372e-155	1.46429e-10	1.62701e-05	0.0052	0.000761073							--	--	--	--	--	--	--
53.6799	0.00963	53.6799	0.00609	9.66421e-167	1.68365e-155	1.24844e-10	1.49759e-05	0.00519	0.000886081							--	--	--	--	--	--	--
53.7776	0.00981	53.7776	0.00622	3.10393e-167	5.03011e-156	1.06357e-10	1.3775e-05	0.00517	0.00103							--	--	--	--	--	--	--
53.8753	0.01	53.8753	0.00636	9.95207e-168	1.49968e-156	9.05365e-11	1.26614e-05	0.00516	0.00119							--	--	--	--	--	--	--
53.9729	0.0102	53.9729	0.00653	3.18544e-168	4.46185e-157	7.70087e-11	1.16296e-05	0.00514	0.00137							--	--	--	--	--	--	--
54.0706	0.01041	54.0706	0.00671	1.01784e-168	1.32473e-157	6.54508e-11	1.06744e-05	0.00513	0.00158							--	--	--	--	--	--	--
54.1683	0.01064	54.1683	0.00692	3.24675e-169	3.92497e-158	5.55838e-11	9.79069e-06	0.00511	0.00181							--	--	--	--	--	--	--
54.266	0.01087	54.266	0.00716	1.03388e-169	1.16049e-158	4.71673e-11	8.97382e-06	0.00509	0.00206							--	--	--	--	--	--	--
54.3637	0.01112	54.3637	0.00742	3.2866e-170	3.42407e-159	3.99937e-11	8.2193e-06	0.00507	0.00235							--	--	--	--	--	--	--
54.4614	0.01139	54.4614	0.00772	1.04299e-170	1.00818e-159	3.38845e-11	7.5229e-06	0.00505	0.00266							--	--	--	--	--	--	--
54.5591	0.01167	54.5591	0.00804	3.30421e-171	2.96232e-160	2.8686e-11	6.88065e-06	0.00503	0.00301							--	--	--	--	--	--	--
54.6568	0.01197	54.6568	0.0084	1.04499e-171	8.68602e-161	2.4266e-11	6.28878e-06	0.005	0.00339							--	--	--	--	--	--	--
54.7545	0.01229	54.7545	0.00879	3.2992e-172	2.54159e-161	2.05108e-11	5.74377e-06	0.00498	0.00381							--	--	--	--	--	--	--
54.8522	0.01263	54.8522	0.00922	1.03983e-172	7.42141e-162	1.73232e-11	5.24229e-06	0.00495	0.00426							--	--	--	--	--	--	--
54.9499	0.01299	54.9499	0.00969	3.27168e-173	2.16253e-162	1.46195e-11	4.78121e-06	0.00493	0.00476							--	--	--	--	--	--	--
55.0476	0.01337	55.0476	0.01019	1.02762e-173	6.28834e-163	1.2328e-11	4.35761e-06	0.0049	0.00529							--	--	--	--	--	--	--
55.1453	0.01378	55.1453	0.01074	3.2222e-174	1.82476e-163	1.03876e-11	3.96873e-06	0.00487	0.00587							--	--	--	--	--	--	--
55.243	0.01421	55.243	0.01133	1.00862e-174	5.28408e-164	8.7457e-12	3.61201e-06	0.00484	0.00648							--	--	--	--	--	--	--
55.3407	0.01468	55.3407	0.01195	3.15178e-175	1.52697e-164	7.35755e-12	3.28503e-06	0.00481	0.00714							--	--	--	--	--	--	--
55.4383	0.01517	55.4383	0.01262	9.83198e-176	4.40339e-165	6.18486e-12	2.98554e-06	0.00478	0.00784							--	--	--	--	--	--	--
55.536	0.01569	55.536	0.01333	3.06183e-176	1.26718e-165	5.19501e-12	2.71144e-06	0.00475	0.00858							--	--	--	--	--	--	--
55.6337	0.01624	55.6337	0.01407	9.51866e-177	3.63905e-166	4.36014e-12	2.46076e-06	0.00471	0.00936							--	--	--	--	--	--	--
55.7314	0.01683	55.7314	0.01485	2.9541e-177	1.04288e-166	3.65657e-12	2.23169e-06	0.00468	0.01017							--	--	--	--	--	--	--
55.8291	0.01745	55.8291	0.01567	9.15232e-178	2.98246e-167	3.06412e-12	2.02251e-06	0.00464	0.01103							--	--	--	--	--	--	--
55.9268	0.0181	55.9268	0.01652	2.83069e-178	8.51159e-168	2.56565e-12	1.83164e-06	0.00461	0.01191							--	--	--	--	--	--	--
56.0245	0.01878	56.0245	0.0174	8.73993e-179	2.42406e-168	2.14658e-12	1.65761e-06	0.00457	0.01282							--	--	--	--	--	--	--
56.1222	0.01949	56.1222	0.0183	2.69388e-179	6.88926e-169	1.79455e-12	1.49906e-06	0.00453	0.01376							--	--	--	--	--	--	--
56.2199	0.02024	56.2199	0.01922	8.28906e-180	1.95388e-169	1.49907e-12	1.35472e-06	0.00449	0.01472							--	--	--	--	--	--	--
56.3176	0.02101	56.3176	0.02015	2.54617e-180	5.52991e-170	1.25126e-12	1.22341e-06	0.00446	0.01569							--	--	--	--	--	--	--
56.4153	0.02181	56.4153	0.0211	7.8077e-181	1.56183e-170	1.04359e-12	1.10405e-06	0.00442	0.01668							--	--	--	--	--	--	--
56.513	0.02263	56.513	0.02204	2.3901e-181	4.40197e-171	8.69711e-13	9.95635e-07	0.00437	0.01767							--	--	--	--	--	--	--
56.6107	0.02347	56.6107	0.02299	7.30403e-182	1.2381e-171	7.24231e-13	8.97229e-07	0.00433	0.01865							--	--	--	--	--	--	--
56.7084	0.02432	56.7084	0.02392	2.22825e-182	3.47505e-172	6.02612e-13	8.07979e-07	0.00429	0.01963							--	--	--	--	--	--	--
56.8061	0.02517	56.8061	0.02484	6.78613e-183	9.73333e-173	5.01022e-13	7.27093e-07	0.00425	0.02059							--	--	--	--	--	--	--
56.9038	0.02603	56.9038	0.02574	2.06317e-183	2.72056e-173	4.16231e-13	6.53842e-07	0.00421	0.02153							--	--	--	--	--	--	--
57.0014	0.02688	57.0014	0.0266	6.26185e-184	7.58842e-174	3.45519e-13	5.87556e-07	0.00416	0.02244							--	--	--	--	--	--	--
57.0991	0.02771	57.0991	0.02743	1.89726e-184	2.11222e-174	2.86594e-13	5.27617e-07	0.00412	0.02331							--	--	--	--	--	--	--
57.1968	0.02852	57.1968	0.02821	5.73858e-185	5.86711e-175	2.37532e-13	4.73459e-07	0.00408	0.02413							--	--	--	--	--	--	--
57.2945	0.02929	57.2945	0.02893	1.73276e-185	1.62632e-175	1.96714e-13	4.24559e-07	0.00403	0.0249							--	--	--	--	--	--	--
57.3922	0.03002	57.3922	0.0296	5.22308e-186	4.49865e-176	1.62782e-13	3.80442e-07	0.00399	0.02562							--	--	--	--	--	--	--
57.4899	0.03069	57.4899	0.0302	1.5717e-186	1.24181e-176	1.34597e-13	3.40668e-07	0.00394	0.02626							--	--	--	--	--	--	--
57.5876	0.0313	57.5876	0.03073	4.72139e-187	3.42077e-177	1.11205e-13	3.04837e-07	0.00389	0.02684							--	--	--	--	--	--	--
57.6853	0.03184	57.6853	0.03119	1.41587e-187	9.40347e-178	9.18066e-14	2.72582e-07	0.00385	0.02734							--	--	--	--	--	--	--
57.783	0.03229	57.783	0.03156	4.23872e-188	2.57958e-178	7.57322e-14	2.43568e-07	0.0038	0.02776							--	--	--	--	--	--	--
57.8807	0.03265	57.8807	0.03185	1.26677e-188	7.06164e-179	6.24232e-14	2.17488e-07	0.00375	0.02809							--	--	--	--	--	--	--
57.9784	0.03291	57.9784	0.03204	3.77937e-189	1.92912e-179	5.14127e-14	1.94064e-07	0.0037	0.02834							--	--	--	--	--	--	--
58.0761	0.03306	58.0761	0.03215	1.12563e-189	5.25905e-180	4.2311e-14	1.7304e-07	0.00366	0.02849							--	--	--	--	--	--	--
58.1738	0.0331	58.1738	0.03216	3.34677e-190	1.43071e-180	3.47932e-14	1.54186e-07	0.00361	0.02855							--	--	--	--	--	--	--
58.2715	0.03302	58.2715	0.03209	9.9337e-191	3.88412e-181	2.85887e-14	1.37288e-07	0.00356	0.02852							--	--	--	--	--	--	--
58.3691	0.03283	58.3691	0.03191	2.94342e-191	1.05227e-181	2.34722e-14	1.22156e-07	0.00351	0.0284							--	--	--	--	--	--	--
58.4669	0.03251	58.4669	0.03165	8.70659e-192	2.84487e-182	1.92563e-14	1.08615e-07	0.00346	0.02818							--	--	--	--	--	--	--
58.5645	0.03208	58.5645	0.0313	2.57098e-192	7.67521e-183	1.57851e-14	9.65075e-08	0.00342	0.02788							--	--	--	--	--	--	--
58.6622	0.03152	58.6622	0.03086	7.5789e-193	2.0664e-183	1.29296e-14	8.56887e-08	0.00337	0.02749							--	--	--	--	--	--	--
58.7599	0.03086	58.7599	0.03033	2.23032e-193	5.55183e-184	1.05822e-14	7.6029e-08	0.00332	0.02702							--	--	--	--	--	--	--
58.8576	0.03009	58.8576	0.02973	6.55217e-194	1.48851e-184	8.65427e-15	6.74106e-08	0.00327	0.02646							--	--	--	--	--	--	--
58.9553	0.02923	58.9553	0.02906	1.92157e-194	3.98259e-185	7.07199e-15	5.9727e-08	0.00322	0.02584							--	--	--	--	--	--	--
59.053	0.02828	59.053	0.02832	5.6258e-195	1.06334e-185	5.77447e-15	5.28818e-08	0.00317	0.02515							--	--	--	--	--	--	--
59.1507	0.02725	59.1507	0.02751	1.64425e-195	2.83321e-186	4.7113e-15	4.67881e-08	0.00312	0.02439							--	--	--	--	--	--	--
59.2484	0.02615	59.2484	0.02666	4.79739e-196	7.53319e-187	3.84086e-15	4.13674e-08	0.00307	0.02359							--	--	--	--	--	--	--
59.3461	0.025	59.3461	0.02575	1.39733e-196	1.99883e-187	3.12878e-15	3.65488e-08	0.00302	0.02273							--	--	--	--	--	--	--
59.4438	0.02381	59.4438	0.02481	4.063e-197	5.29259e-188	2.54671e-15	3.22688e-08	0.00297	0.02183							--	--	--	--	--	--	--
59.5415	0.02259	59.5415	0.02383	1.17937e-197	1.39848e-188	2.0713e-15	2.84698e-08	0.00293	0.02091							--	--	--	--	--	--	--
59.6392	0.02135	59.6392	0.02283	3.4175e-198	3.68758e-189	1.68332e-15	2.51004e-08	0.00288	0.01995							--	--	--	--	--	--	--
59.7369	0.02011	59.7369	0.02181	9.88605e-199	9.70337e-190	1.36693e-15	2.21141e-08	0.00283	0.01898							--	--	--	--	--	--	--
59.8346	0.01888	59.8346	0.02078	2.85491e-199	2.548e-190	1.10914e-15	1.94693e-08	0.00278	0.018							--	--	--	--	--	--	--
59.9323	0.01768	59.9323	0.01974	8.23031e-200	6.67685e-191	8.99263e-16	1.71288e-08	0.00273	0.01701							--	--	--	--	--	--	--
60.0299	0.0165	60.0299	0.0187	2.36862e-200	1.74598e-191	7.28524e-16	1.5059e-08	0.00268	0.01602							--	--	--	--	--	--	--
60.1276	0.01536	60.1276	0.01768	6.80504e-201	4.55622e-192	5.89739e-16	1.32299e-08	0.00264	0.01504							--	--	--	--	--	--	--
60.2253	0.01427	60.2253	0.01667	1.95173e-201	1.18649e-192	4.77018e-16	1.16148e-08	0.00259	0.01408							--	--	--	--	--	--	--
60.323	0.01323	60.323	0.01567	5.58812e-202	3.08335e-193	3.85539e-16	1.01897e-08	0.00254	0.01313							--	--	--	--	--	--	--
60.4207	0.01225	60.4207	0.01471	1.59723e-202	7.99604e-194	3.11359e-16	8.93313e-09	0.00249	0.01221							--	--	--	--	--	--	--
60.5184	0.01134	60.5184	0.01376	4.55745e-203	2.0693e-194	2.51254e-16	7.82598e-09	0.00245	0.01132							--	--	--	--	--	--	--
60.6161	0.01048	60.6161	0.01286	1.29817e-203	5.34402e-195	2.02592e-16	6.85121e-09	0.0024	0.01045							--	--	--	--	--	--	--
60.7138	0.0097	60.7138	0.01198	3.69147e-204	1.37724e-195	1.63227e-16	5.99362e-09	0.00236	0.00963							--	--	--	--	--	--	--
60.8115	0.00897	60.8115	0.01114	1.0479e-204	3.54198e-196	1.31407e-16	5.23968e-09	0.00231	0.00883							--	--	--	--	--	--	--
60.9092	0.00831	60.9092	0.01035	2.96959e-205	9.0903e-197	1.05707e-16	4.57734e-09	0.00226	0.00808							--	--	--	--	--	--	--
61.0069	0.00771	61.0069	0.00959	8.40095e-206	2.32813e-197	8.49667e-17	3.9959e-09	0.00222	0.00737							--	--	--	--	--	--	--
61.1046	0.00717	61.1046	0.00887	2.37255e-206	5.9502e-198	6.82421e-17	3.48586e-09	0.00218	0.0067							--	--	--	--	--	--	--
61.2023	0.00669	61.2023	0.0082	6.68894e-207	1.51758e-198	5.47665e-17	3.03877e-09	0.00213	0.00607							--	--	--	--	--	--	--
61.3	0.00625	61.3	0.00756	1.88259e-207	3.8625e-199	4.39173e-17	2.64716e-09	0.00209	0.00548							--	--	--	--	--	--	--
61.3976	0.00587	61.3976	0.00697	5.28941e-208	9.81028e-200	3.51897e-17	2.30438e-09	0.00204	0.00493							--	--	--	--	--	--	--
61.4953	0.00552	61.4954	0.00642	1.48359e-208	2.48651e-200	2.81743e-17	2.00458e-09	0.002	0.00442							--	--	--	--	--	--	--
61.593	0.00521	61.593	0.00591	4.15411e-209	6.28919e-201	2.25399e-17	1.74255e-09	0.00196	0.00395							--	--	--	--	--	--	--
61.6907	0.00493	61.6907	0.00544	1.16117e-209	1.58743e-201	1.8018e-17	1.5137e-09	0.00192	0.00352							--	--	--	--	--	--	--
61.7884	0.00469	61.7884	0.005	3.24018e-210	3.99845e-202	1.4392e-17	1.31398e-09	0.00187	0.00313							--	--	--	--	--	--	--
61.8861	0.00446	61.8861	0.0046	9.02606e-211	1.00504e-202	1.14867e-17	1.1398e-09	0.00183	0.00277							--	--	--	--	--	--	--
61.9838	0.00426	61.9838	0.00424	2.51005e-211	2.521e-203	9.16067e-18	9.88016e-10	0.00179	0.00245							--	--	--	--	--	--	--
62.0815	0.00408	62.0815	0.0039	6.96821e-212	6.31041e-204	7.29992e-18	8.55839e-10	0.00175	0.00215							--	--	--	--	--	--	--
62.1792	0.00391	62.1792	0.0036	1.93115e-212	1.5763e-204	5.81256e-18	7.40821e-10	0.00171	0.00189							--	--	--	--	--	--	--
62.2769	0.00376	62.2769	0.00332	5.34275e-213	3.92929e-205	4.62462e-18	6.40808e-10	0.00167	0.00165							--	--	--	--	--	--	--
62.3746	0.00361	62.3746	0.00307	1.4756e-213	9.77433e-206	3.67657e-18	5.53906e-10	0.00163	0.00144							--	--	--	--	--	--	--
62.4723	0.00348	62.4723	0.00284	4.06845e-214	2.42636e-206	2.92058e-18	4.78451e-10	0.0016	0.00125							--	--	--	--	--	--	--
62.57	0.00335	62.57	0.00264	1.11981e-214	6.01063e-207	2.31821e-18	4.12983e-10	0.00156	0.00108							--	--	--	--	--	--	--
62.6677	0.00323	62.6677	0.00245	3.07691e-215	1.48587e-207	1.83864e-18	3.56221e-10	0.00152	0.00093126							--	--	--	--	--	--	--
62.7654	0.00311	62.7654	0.00229	8.43996e-216	3.66554e-208	1.45713e-18	3.07044e-10	0.00149	0.000800743							--	--	--	--	--	--	--
62.8631	0.003	62.8631	0.00214	2.31111e-216	9.02381e-209	1.15388e-18	2.64469e-10	0.00145	0.000686278							--	--	--	--	--	--	--
62.9607	0.00289	62.9607	0.002	6.31767e-217	2.21686e-209	9.13016e-19	2.27637e-10	0.00141	0.000586262							--	--	--	--	--	--	--
63.0584	0.00278	63.0584	0.00188	1.72404e-217	5.43479e-210	7.21866e-19	1.95796e-10	0.00138	0.000499193							--	--	--	--	--	--	--
63.1561	0.00268	63.1561	0.00177	4.69672e-218	1.32961e-210	5.70287e-19	1.6829e-10	0.00134	0.000423672							--	--	--	--	--	--	--
63.2538	0.00258	63.2538	0.00167	1.27731e-218	3.24609e-211	4.50183e-19	1.44546e-10	0.00131	0.000358406							--	--	--	--	--	--	--
63.3515	0.00249	63.3515	0.00158	3.46779e-219	7.90848e-212	3.55094e-19	1.24064e-10	0.00128	0.000302208							--	--	--	--	--	--	--
63.4492	0.0024	63.4492	0.0015	9.39865e-220	1.92274e-212	2.7987e-19	1.0641e-10	0.00124	0.000253992							--	--	--	--	--	--	--
63.5469	0.00231	63.5469	0.00142	2.54292e-220	4.66494e-213	2.20408e-19	9.12031e-11	0.00121	0.000212775							--	--	--	--	--	--	--
63.6446	0.00222	63.6446	0.00136	6.86839e-221	1.12945e-213	1.73444e-19	7.81143e-11	0.00118	0.000177666							--	--	--	--	--	--	--
63.7423	0.00214	63.7423	0.0013	1.85196e-221	2.72887e-214	1.36379e-19	6.68566e-11	0.00115	0.000147868							--	--	--	--	--	--	--
63.84	0.00206	63.84	0.00124	4.985e-222	6.57954e-215	1.07151e-19	5.7181e-11	0.00112	0.000122667							--	--	--	--	--	--	--
63.9377	0.00199	63.9377	0.00119	1.33953e-222	1.58308e-215	8.41206e-20	4.88712e-11	0.00109	0.00010143							--	--	--	--	--	--	--
64.0354	0.00192	64.0354	0.00114	3.59333e-223	3.80109e-216	6.59884e-20	4.17395e-11	0.00106	8.35968e-05							--	--	--	--	--	--	--
64.1331	0.00185	64.1331	0.0011	9.62267e-224	9.10771e-217	5.1724e-20	3.56233e-11	0.00103	6.86748e-05							--	--	--	--	--	--	--
64.2308	0.00179	64.2308	0.00106	2.57246e-224	2.17774e-217	4.05112e-20	3.03819e-11	0.001	5.62328e-05							--	--	--	--	--	--	--
64.3285	0.00173	64.3285	0.00102	6.86528e-225	5.19635e-218	3.17042e-20	2.58934e-11	0.00097416	4.58952e-05							--	--	--	--	--	--	--
64.4262	0.00167	64.4262	0.000984252	1.82904e-225	1.23733e-218	2.47923e-20	2.20524e-11	0.000946916	3.73361e-05							--	--	--	--	--	--	--
64.5238	0.00162	64.5238	0.000950491	4.86454e-226	2.94016e-219	1.93721e-20	1.8768e-11	0.000920216	3.02744e-05							--	--	--	--	--	--	--
64.6215	0.00157	64.6215	0.000918526	1.29157e-226	6.97191e-220	1.51249e-20	1.59614e-11	0.000894058	2.44685e-05							--	--	--	--	--	--	--
64.7192	0.00153	64.7192	0.000888149	3.42331e-227	1.64979e-220	1.17997e-20	1.35649e-11	0.000868437	1.97116e-05							--	--	--	--	--	--	--
64.8169	0.00149	64.8169	0.000859179	9.05798e-228	3.89584e-221	9.19826e-21	1.15202e-11	0.000843351	1.58279e-05							--	--	--	--	--	--	--
64.9146	0.00145	64.9146	0.000831463	2.39261e-228	9.18056e-222	7.16473e-21	9.7767e-12	0.000818795	1.2668e-05							--	--	--	--	--	--	--
65.0123	0.00141	65.0123	0.000804873	6.30909e-229	2.15891e-222	5.57638e-21	8.29124e-12	0.000794767	1.0106e-05							--	--	--	--	--	--	--
65.11	0.00138	65.11	0.000779296	1.6608e-229	5.06634e-223	4.33675e-21	7.02652e-12	0.000771261	8.03588e-06							--	--	--	--	--	--	--
65.2077	0.00135	65.2077	0.000754642	4.36439e-230	1.18645e-223	3.37003e-21	5.9505e-12	0.000748272	6.36902e-06							--	--	--	--	--	--	--
65.3054	0.00132	65.3054	0.000730829	1.14494e-230	2.7727e-224	2.61675e-21	5.03571e-12	0.000725798	5.03149e-06							--	--	--	--	--	--	--
65.4031	0.00129	65.4031	0.000707793	2.99848e-231	6.46624e-225	2.03026e-21	4.25854e-12	0.000703831	3.96192e-06							--	--	--	--	--	--	--
65.5008	0.00126	65.5008	0.000685478	7.83921e-232	1.50486e-225	1.57397e-21	3.59878e-12	0.000682368	3.10956e-06							--	--	--	--	--	--	--
65.5985	0.00124	65.5985	0.000663835	2.04597e-232	3.49492e-226	1.21928e-21	3.03908e-12	0.000661403	2.43263e-06							--	--	--	--	--	--	--
65.6962	0.00121	65.6962	0.000642827	5.33066e-233	8.09978e-227	9.4377e-22	2.56461e-12	0.00064093	1.89688e-06							--	--	--	--	--	--	--
65.7939	0.00119	65.7939	0.000622418	1.38649e-233	1.87329e-227	7.29943e-22	2.1627e-12	0.000620944	1.4743e-06							--	--	--	--	--	--	--
65.8915	0.00117	65.8915	0.00060258	3.60007e-234	4.32349e-228	5.64118e-22	1.82248e-12	0.000601438	1.14214e-06							--	--	--	--	--	--	--
65.9892	0.00115	65.9892	0.00058329	9.33164e-235	9.95769e-229	4.35622e-22	1.5347e-12	0.000582408	8.81933e-07							--	--	--	--	--	--	--
66.0869	0.00113	66.0869	0.000564524	2.41469e-235	2.28865e-229	3.36131e-22	1.29144e-12	0.000563846	6.78793e-07							--	--	--	--	--	--	--
66.1846	0.0011	66.1846	0.000546267	6.23762e-236	5.24923e-230	2.59159e-22	1.08598e-12	0.000545746	5.20743e-07							--	--	--	--	--	--	--
66.2823	0.00108	66.2823	0.000528501	1.60854e-236	1.20146e-230	1.99656e-22	9.12562e-13	0.000528102	3.98193e-07							--	--	--	--	--	--	--
66.38	0.00106	66.38	0.000511212	4.14095e-237	2.7442e-231	1.53694e-22	7.66295e-13	0.000510908	3.03494e-07							--	--	--	--	--	--	--
66.4777	0.00104	66.4777	0.000494387	1.0642e-237	6.25491e-232	1.1822e-22	6.43017e-13	0.000494157	2.30563e-07							--	--	--	--	--	--	--
66.5754	0.00103	66.5754	0.000478016	2.73025e-238	1.42273e-232	9.08623e-23	5.39191e-13	0.000477841	1.74588e-07							--	--	--	--	--	--	--
66.6731	0.00101	66.6731	0.000462087	6.99257e-239	3.22937e-233	6.97806e-23	4.5181e-13	0.000461955	1.31772e-07							--	--	--	--	--	--	--
66.7708	0.000987747	66.7708	0.000446591	1.78783e-239	7.31493e-234	5.35482e-23	3.78323e-13	0.000446492	9.9133e-08							--	--	--	--	--	--	--
66.8685	0.000969395	66.8685	0.000431518	4.56321e-240	1.65348e-234	4.10595e-23	3.16564e-13	0.000431444	7.43356e-08							--	--	--	--	--	--	--
66.9662	0.000951325	66.9662	0.000416859	1.16271e-240	3.72978e-235	3.14587e-23	2.64701e-13	0.000416804	5.55598e-08							--	--	--	--	--	--	--
67.0639	0.000933536	67.0639	0.000402607	2.9575e-241	8.39583e-236	2.40839e-23	2.21178e-13	0.000402566	4.13913e-08							--	--	--	--	--	--	--
67.1616	0.00091603	67.1616	0.000388752	7.50992e-242	1.88599e-236	1.84235e-23	1.84681e-13	0.000388722	3.07356e-08							--	--	--	--	--	--	--
67.2593	0.000898817	67.2593	0.000375288	1.90371e-242	4.22778e-237	1.40824e-23	1.54097e-13	0.000375265	2.27489e-08							--	--	--	--	--	--	--
67.3569	0.000881909	67.3569	0.000362205	4.8175e-243	9.4576e-238	1.07557e-23	1.28488e-13	0.000362188	1.67827e-08							--	--	--	--	--	--	--
67.4547	0.000865326	67.4547	0.000349497	1.21702e-243	2.11128e-238	8.2084e-24	1.07058e-13	0.000349485	1.2341e-08							--	--	--	--	--	--	--
67.5523	0.000849094	67.5523	0.000337156	3.06922e-244	4.70333e-239	6.25948e-24	8.91402e-14	0.000337147	9.04524e-09							--	--	--	--	--	--	--
67.65	0.000833247	67.65	0.000325174	7.72706e-245	1.04559e-239	4.76954e-24	7.41685e-14	0.000325167	6.6081e-09							--	--	--	--	--	--	--
67.7477	0.000817821	67.7477	0.000313544	1.94203e-245	2.31961e-240	3.6314e-24	6.16679e-14	0.000313539	4.81191e-09							--	--	--	--	--	--	--
67.8454	0.000802861	67.8454	0.000302259	4.87251e-246	5.13527e-241	2.76268e-24	5.1238e-14	0.000302256	3.49256e-09							--	--	--	--	--	--	--
67.9431	0.000788409	67.9431	0.000291312	1.22041e-246	1.13451e-241	2.10012e-24	4.2542e-14	0.000291309	2.5267e-09							--	--	--	--	--	--	--
68.0408	0.000774512	68.0408	0.000280694	3.05149e-247	2.5012e-242	1.59521e-24	3.5297e-14	0.000280692	1.822e-09							--	--	--	--	--	--	--
68.1385	0.000761212	68.1385	0.0002704	7.61682e-248	5.50281e-243	1.21074e-24	2.92651e-14	0.000270399	1.30957e-09							--	--	--	--	--	--	--
68.2362	0.000748546	68.2362	0.000260422	1.89798e-248	1.20814e-243	9.18208e-25	2.42469e-14	0.000260421	9.38194e-10							--	--	--	--	--	--	--
68.3339	0.000736543	68.3339	0.000250752	4.72132e-249	2.64695e-244	6.9581e-25	2.0075e-14	0.000250752	6.69949e-10							--	--	--	--	--	--	--
68.4316	0.000725224	68.4316	0.000241385	1.17244e-249	5.78721e-245	5.26864e-25	1.66092e-14	0.000241384	4.76843e-10							--	--	--	--	--	--	--
68.5293	0.000714597	68.5293	0.000232312	2.90653e-250	1.26267e-245	3.98626e-25	1.3732e-14	0.000232312	3.38294e-10							--	--	--	--	--	--	--
68.627	0.000704655	68.627	0.000223528	7.19305e-251	2.7492e-246	3.01364e-25	1.13452e-14	0.000223528	2.3922e-10							--	--	--	--	--	--	--
68.7247	0.00069538	68.7247	0.000215025	1.77708e-251	5.97336e-247	2.27654e-25	9.3667e-15	0.000215025	1.68611e-10							--	--	--	--	--	--	--
68.8224	0.00068674	68.8224	0.000206796	4.38284e-252	1.29517e-247	1.71838e-25	7.72774e-15	0.000206796	1.18456e-10							--	--	--	--	--	--	--
68.9201	0.00067869	68.9201	0.000198835	1.07909e-252	2.80241e-248	1.29605e-25	6.37106e-15	0.000198835	8.29497e-11							--	--	--	--	--	--	--
69.0177	0.000671174	69.0177	0.000191136	2.65227e-253	6.05107e-249	9.76747e-26	5.24885e-15	0.000191136	5.7897e-11							--	--	--	--	--	--	--
69.1154	0.00066413	69.1154	0.000183691	6.50778e-254	1.30385e-249	7.35532e-26	4.32125e-15	0.000183691	4.02794e-11							--	--	--	--	--	--	--
69.2131	0.000657488	69.2131	0.000176494	1.59405e-254	2.80363e-250	5.53452e-26	3.55508e-15	0.000176494	2.79315e-11							--	--	--	--	--	--	--
69.3108	0.000651176	69.3108	0.000169539	3.89787e-255	6.01602e-251	4.16118e-26	2.92268e-15	0.000169539	1.93059e-11							--	--	--	--	--	--	--
69.4085	0.000645124	69.4085	0.00016282	9.51497e-256	1.28823e-251	3.12617e-26	2.40108e-15	0.00016282	1.33006e-11							--	--	--	--	--	--	--
69.5062	0.000639265	69.5062	0.00015633	2.31869e-256	2.75279e-252	2.34675e-26	1.97118e-15	0.00015633	9.13347e-12							--	--	--	--	--	--	--
69.6039	0.000633536	69.6039	0.000150063	5.6407e-257	5.87016e-253	1.76027e-26	1.6171e-15	0.000150063	6.25152e-12							--	--	--	--	--	--	--
69.7016	0.000627886	69.7016	0.000144013	1.36987e-257	1.24917e-253	1.31932e-26	1.3257e-15	0.000144013	4.26501e-12							--	--	--	--	--	--	--
69.7993	0.000622269	69.7993	0.000138174	3.32108e-258	2.65272e-254	9.88057e-27	1.08603e-15	0.000138174	2.90028e-12							--	--	--	--	--	--	--
69.897	0.000616652	69.897	0.000132541	8.03777e-259	5.62154e-255	7.39386e-27	8.89068e-16	0.000132541	1.96582e-12							--	--	--	--	--	--	--
69.9947	0.00061101	69.9947	0.000127107	1.94199e-259	1.18882e-255	5.52865e-27	7.27311e-16	0.000127107	1.3281e-12							--	--	--	--	--	--	--
70.0924	0.000605327	70.0924	0.000121867	4.68396e-260	2.50883e-256	4.13072e-27	5.94565e-16	0.000121867	8.94346e-13							--	--	--	--	--	--	--
70.1901	0.000599598	70.1901	0.000116816	1.12781e-260	5.28353e-257	3.08384e-27	4.85703e-16	0.000116816	6.00293e-13							--	--	--	--	--	--	--
70.2878	0.000593819	70.2878	0.000111947	2.71089e-261	1.11038e-257	2.30047e-27	3.96494e-16	0.000111947	4.01611e-13							--	--	--	--	--	--	--
70.3855	0.000587995	70.3855	0.000107256	6.50496e-262	2.32872e-258	1.71474e-27	3.23441e-16	0.000107256	2.67814e-13							--	--	--	--	--	--	--
70.4831	0.00058213	70.4831	0.000102737	1.55823e-262	4.87368e-259	1.27715e-27	2.63662e-16	0.000102737	1.7801e-13							--	--	--	--	--	--	--
70.5808	0.000576229	70.5808	9.83857e-05	3.72627e-263	1.01787e-259	9.50475e-28	2.14779e-16	9.83857e-05	1.17935e-13							--	--	--	--	--	--	--
70.6785	0.000570297	70.6785	9.41959e-05	8.89554e-264	2.12142e-260	7.06805e-28	1.74836e-16	9.41959e-05	7.78796e-14							--	--	--	--	--	--	--
70.7762	0.000564334	70.7762	9.01633e-05	2.11995e-264	4.41219e-261	5.25191e-28	1.42221e-16	9.01633e-05	5.12613e-14							--	--	--	--	--	--	--
70.8739	0.000558338	70.8739	8.62828e-05	5.04352e-265	9.15754e-262	3.89937e-28	1.15608e-16	8.62828e-05	3.3631e-14							--	--	--	--	--	--	--
70.9716	0.000552303	70.9716	8.25498e-05	1.19783e-265	1.8967e-262	2.89287e-28	9.39089e-17	8.25498e-05	2.19926e-14							--	--	--	--	--	--	--
71.0693	0.000546222	71.0693	7.89597e-05	2.83998e-266	3.92026e-263	2.14449e-28	7.62287e-17	7.89597e-05	1.43349e-14							--	--	--	--	--	--	--
71.167	0.000540084	71.167	7.55077e-05	6.72186e-267	8.08589e-264	1.58846e-28	6.18335e-17	7.55077e-05	9.31324e-15							--	--	--	--	--	--	--
71.2647	0.000533877	71.2647	7.21896e-05	1.58825e-267	1.66432e-264	1.17568e-28	5.01213e-17	7.21896e-05	6.03101e-15							--	--	--	--	--	--	--
71.3624	0.000527591	71.3624	6.9001e-05	3.7463e-268	3.41854e-265	8.69477e-29	4.05989e-17	6.9001e-05	3.89282e-15							--	--	--	--	--	--	--
71.4601	0.000521221	71.4601	6.59376e-05	8.8215e-269	7.00714e-266	6.42521e-29	3.28624e-17	6.59376e-05	2.50451e-15							--	--	--	--	--	--	--
71.5578	0.000514762	71.5578	6.29953e-05	2.07366e-269	1.4333e-266	4.74433e-29	2.65814e-17	6.29953e-05	1.60608e-15							--	--	--	--	--	--	--
71.6555	0.000508218	71.6555	6.017e-05	4.86617e-270	2.9257e-267	3.50043e-29	2.14857e-17	6.017e-05	1.02658e-15							--	--	--	--	--	--	--
71.7532	0.0005016	71.7532	5.74579e-05	1.13997e-270	5.95961e-268	2.58063e-29	1.73546e-17	5.74579e-05	6.54045e-16							--	--	--	--	--	--	--
71.8508	0.000494926	71.8508	5.4855e-05	2.66595e-271	1.21144e-268	1.90104e-29	1.40079e-17	5.4855e-05	4.15341e-16							--	--	--	--	--	--	--
71.9485	0.000488222	71.9485	5.23576e-05	6.22398e-272	2.45744e-269	1.39931e-29	1.12986e-17	5.23576e-05	2.62898e-16							--	--	--	--	--	--	--
72.0462	0.000481522	72.0462	4.99621e-05	1.45057e-272	4.9746e-270	1.02919e-29	9.10685e-18	4.99621e-05	1.65865e-16							--	--	--	--	--	--	--
72.1439	0.000474864	72.1439	4.76649e-05	3.37493e-273	1.00492e-270	7.5637e-30	7.3351e-18	4.76649e-05	1.04305e-16							--	--	--	--	--	--	--
72.2416	0.000468292	72.2416	4.54625e-05	7.83873e-274	2.02581e-271	5.55435e-30	5.90388e-18	4.54625e-05	6.53796e-17							--	--	--	--	--	--	--
72.3393	0.000461852	72.3393	4.33517e-05	1.81753e-274	4.07534e-272	4.07559e-30	4.74856e-18	4.33517e-05	4.08473e-17							--	--	--	--	--	--	--
72.437	0.000455587	72.437	4.1329e-05	4.20701e-275	8.18133e-273	2.98818e-30	3.81663e-18	4.1329e-05	2.54372e-17							--	--	--	--	--	--	--
72.5347	0.000449541	72.5347	3.93914e-05	9.72122e-276	1.639e-273	2.18918e-30	3.06543e-18	3.93914e-05	1.57892e-17							--	--	--	--	--	--	--
72.6324	0.000443748	72.6324	3.75358e-05	2.24245e-276	3.27667e-274	1.60257e-30	2.46035e-18	3.75358e-05	9.76863e-18							--	--	--	--	--	--	--
72.7301	0.000438238	72.7301	3.57591e-05	5.16393e-277	6.53703e-275	1.17222e-30	1.97331e-18	3.57591e-05	6.02412e-18							--	--	--	--	--	--	--
72.8278	0.000433027	72.8278	3.40584e-05	1.18711e-277	1.30144e-275	8.5676e-31	1.58156e-18	3.40584e-05	3.70286e-18							--	--	--	--	--	--	--
72.9255	0.000428122	72.9255	3.2431e-05	2.72433e-278	2.58562e-276	6.25705e-31	1.26669e-18	3.2431e-05	2.26865e-18							--	--	--	--	--	--	--
73.0232	0.000423518	73.0232	3.0874e-05	6.24142e-279	5.12627e-277	4.56602e-31	1.01379e-18	3.0874e-05	1.38542e-18							--	--	--	--	--	--	--
73.1209	0.000419196	73.1209	2.93848e-05	1.42745e-279	1.01422e-277	3.3294e-31	8.1081e-19	2.93848e-05	8.43294e-19							--	--	--	--	--	--	--
73.2186	0.000415128	73.2186	2.79608e-05	3.25908e-280	2.00245e-278	2.42578e-31	6.48013e-19	2.79608e-05	5.11637e-19							--	--	--	--	--	--	--
73.3162	0.000411273	73.3162	2.65995e-05	7.42819e-281	3.94536e-279	1.76602e-31	5.17537e-19	2.65995e-05	3.09407e-19							--	--	--	--	--	--	--
73.4139	0.000407584	73.4139	2.52985e-05	1.69016e-281	7.75723e-280	1.28469e-31	4.1304e-19	2.52985e-05	1.86501e-19							--	--	--	--	--	--	--
73.5116	0.000404008	73.5116	2.40554e-05	3.83907e-282	1.52203e-280	9.33818e-32	3.2941e-19	2.40554e-05	1.12052e-19							--	--	--	--	--	--	--
73.6093	0.000400489	73.6093	2.2868e-05	8.70523e-283	2.98013e-281	6.7824e-32	2.62527e-19	2.2868e-05	6.71028e-20							--	--	--	--	--	--	--
73.707	0.000396972	73.707	2.17341e-05	1.97056e-283	5.82295e-282	4.92224e-32	2.09076e-19	2.17341e-05	4.00541e-20							--	--	--	--	--	--	--
73.8047	0.000393403	73.8047	2.06515e-05	4.45302e-284	1.1354e-282	3.56945e-32	1.66391e-19	2.06515e-05	2.38308e-20							--	--	--	--	--	--	--
73.9024	0.000389737	73.9024	1.96182e-05	1.00456e-284	2.20926e-283	2.58642e-32	1.32327e-19	1.96182e-05	1.41323e-20							--	--	--	--	--	--	--
74.0001	0.000385937	74.0001	1.86321e-05	2.26229e-285	4.28987e-284	1.87264e-32	1.05162e-19	1.86321e-05	8.35362e-21							--	--	--	--	--	--	--
74.0978	0.000381975	74.0978	1.76915e-05	5.08604e-286	8.31259e-285	1.35478e-32	8.35145e-20	1.76915e-05	4.92175e-21							--	--	--	--	--	--	--
74.1955	0.000377836	74.1955	1.67943e-05	1.14147e-286	1.6074e-285	9.79361e-33	6.62765e-20	1.67943e-05	2.89034e-21							--	--	--	--	--	--	--
74.2932	0.000373518	74.2932	1.59389e-05	2.55744e-287	3.10176e-286	7.07416e-33	5.25594e-20	1.59389e-05	1.69186e-21							--	--	--	--	--	--	--
74.3909	0.000369032	74.3909	1.51235e-05	5.72007e-288	5.97295e-287	5.10582e-33	4.16518e-20	1.51235e-05	9.87105e-22							--	--	--	--	--	--	--
74.4886	0.0003644	74.4886	1.43463e-05	1.27718e-288	1.1478e-287	3.68227e-33	3.29846e-20	1.43463e-05	5.74047e-22							--	--	--	--	--	--	--
74.5863	0.000359654	74.5863	1.36059e-05	2.84681e-289	2.20109e-288	2.65353e-33	2.61025e-20	1.36059e-05	3.32748e-22							--	--	--	--	--	--	--
74.684	0.000354837	74.684	1.29007e-05	6.33462e-290	4.21217e-289	1.91069e-33	2.06417e-20	1.29007e-05	1.92251e-22							--	--	--	--	--	--	--
74.7817	0.000349996	74.7817	1.22291e-05	1.40714e-290	8.04396e-290	1.37473e-33	1.63119e-20	1.22291e-05	1.10715e-22							--	--	--	--	--	--	--
74.8794	0.000345183	74.8794	1.15897e-05	3.12039e-291	1.53296e-290	9.88328e-34	1.28811e-20	1.15897e-05	6.3552e-23							--	--	--	--	--	--	--
74.977	0.000340453	74.977	1.09812e-05	6.90774e-292	2.91532e-291	7.09977e-34	1.01648e-20	1.09812e-05	3.63611e-23							--	--	--	--	--	--	--
75.0747	0.000335856	75.0747	1.04021e-05	1.52658e-292	5.53272e-292	5.0962e-34	8.01558e-21	1.04021e-05	2.07362e-23							--	--	--	--	--	--	--
75.1724	0.000331441	75.1724	9.85129e-06	3.36788e-293	1.04782e-292	3.65517e-34	6.31634e-21	9.85129e-06	1.17871e-23							--	--	--	--	--	--	--
75.2701	0.000327251	75.2701	9.3274e-06	7.41736e-294	1.9803e-293	2.61955e-34	4.97381e-21	9.3274e-06	6.67831e-24							--	--	--	--	--	--	--
75.3678	0.000323321	75.3678	8.82928e-06	1.63079e-294	3.73483e-294	1.87588e-34	3.91387e-21	8.82928e-06	3.77149e-24							--	--	--	--	--	--	--
75.4655	0.000319678	75.4655	8.35578e-06	3.57932e-295	7.02922e-295	1.34228e-34	3.07763e-21	8.35578e-06	2.12297e-24							--	--	--	--	--	--	--
75.5632	0.000316338	75.5632	7.9058e-06	7.84258e-296	1.3202e-295	9.59705e-35	2.41836e-21	7.9058e-06	1.19113e-24							--	--	--	--	--	--	--
75.6609	0.000313309	75.6609	7.47829e-06	1.71543e-296	2.47439e-296	6.85633e-35	1.89897e-21	7.47829e-06	6.6613e-25							--	--	--	--	--	--	--
75.7586	0.00031059	75.7586	7.07222e-06	3.74577e-297	4.62798e-297	4.89446e-35	1.49007e-21	7.07222e-06	3.71316e-25							--	--	--	--	--	--	--
75.8563	0.000308171	75.8563	6.68661e-06	8.16517e-298	8.63798e-298	3.49122e-35	1.1684e-21	6.68661e-06	2.06306e-25							--	--	--	--	--	--	--
75.954	0.000306037	75.954	6.32054e-06	1.77683e-298	1.6089e-298	2.48833e-35	9.1552e-22	6.32054e-06	1.14253e-25							--	--	--	--	--	--	--
76.0517	0.000304164	76.0517	5.97309e-06	3.85993e-299	2.99048e-299	1.77213e-35	7.16866e-22	5.97309e-06	6.30675e-26							--	--	--	--	--	--	--
76.1494	0.000302529	76.1494	5.6434e-06	8.37084e-300	5.54688e-300	1.26109e-35	5.60921e-22	5.6434e-06	3.47e-26							--	--	--	--	--	--	--
76.2471	0.000301103	76.2471	5.33065e-06	1.81223e-300	1.02672e-300	8.96709e-36	4.38589e-22	5.33065e-06	1.90299e-26							--	--
76.3448	0.00029986	76.3448	5.03404e-06	3.91664e-301	1.8965e-301	6.37114e-36	3.42695e-22	5.03404e-06	1.04023e-26							--	--
76.4424	0.000298772	76.4424	4.75281e-06	8.45025e-302	3.49582e-302	4.52315e-36	2.67579e-22	4.75281e-06	5.66771e-27							--	--
76.5401	0.000297816	76.5401	4.48622e-06	1.82004e-302	6.43045e-303	3.20866e-36	2.0878e-22	4.48622e-06	3.07801e-27							--	--
76.6378	0.000296973	76.6378	4.23359e-06	3.91332e-303	1.1804e-303	2.2744e-36	1.62786e-22	4.23359e-06	1.66616e-27							--	--
76.7355	0.000296227	76.7355	3.99424e-06	8.39976e-304	2.16229e-304	1.61089e-36	1.26836e-22	3.99424e-06	8.98976e-28							--	--
76.8332	0.000295567	76.8332	3.76753e-06	1.79988e-304	3.9527e-305	1.14005e-36	9.87548e-23	3.76753e-06	4.83464e-28							--	--
76.9309	0.000294988	76.9309	3.55284e-06	3.85012e-305	7.21058e-306	8.06201e-37	7.68366e-23	3.55284e-06	2.59158e-28							--	--
77.0286	0.000294486	77.0286	3.3496e-06	8.22169e-306	1.31263e-306	5.69666e-37	5.97408e-23	3.3496e-06	1.38468e-28							--	--
77.1263	0.000294065	77.1263	3.15723e-06	1.75268e-306	2.38457e-307	4.02212e-37	4.6416e-23	3.15723e-06	7.3743e-29							--	--
77.224	0.000293728	77.224	2.97521e-06	3.72993e-307	0	2.83759e-37	3.60377e-23	2.97521e-06	3.91449e-29							--	--
77.3217	0.000293482	77.3217	2.80301e-06	0	0	2.00033e-37	2.79602e-23	2.80301e-06	2.07117e-29							--	--
77.4194	0.000293332	77.4194	2.64016e-06	0	0	1.40901e-37	2.16779e-23	2.64016e-06	1.09229e-29							--	--
77.5171	0.000293286	77.5171	2.48618e-06	0	--	9.91709e-38	1.67953e-23	2.48618e-06	5.74181e-30							--	--
77.6148	0.000293346	77.6148	2.34063e-06	--	--	6.9745e-38	1.30032e-23	2.34063e-06	3.00844e-30							--	--
77.7125	0.000293515	77.7125	2.20308e-06	--	0	4.90118e-38	1.00602e-23	2.20308e-06	1.57116e-30							--	--
77.8101	0.00029379	77.8101	2.07312e-06	--	0	3.4415e-38	7.77778e-24	2.07312e-06	8.17868e-31							--	--
77.9078	0.000294167	77.9078	1.95036e-06	0	0	2.41464e-38	6.00895e-24	1.95036e-06	4.24357e-31							--	--
78.0055	0.000294634	78.0055	1.83444e-06	0	0	1.69284e-38	4.63911e-24	1.83444e-06	2.19464e-31							--	--
78.1032	0.00029518	78.1032	1.725e-06	0	0	1.18588e-38	3.57902e-24	1.725e-06	1.13131e-31							--	--
78.2009	0.000295787	78.2009	1.6217e-06	0	0	8.30081e-39	2.75922e-24	1.6217e-06	5.81276e-32							--	--
78.2986	0.000296436	78.2986	1.52423e-06	0	0	5.80578e-39	2.1257e-24	1.52423e-06	2.97693e-32							--	--
78.3963	0.000297105	78.3963	1.43228e-06	0	0	4.05751e-39	1.63649e-24	1.43228e-06	1.51964e-32							--	--
78.494	0.000297772	78.494	1.34556e-06	0	0	2.83346e-39	1.25897e-24	1.34556e-06	7.73206e-33							--	--
78.5917	0.000298416	78.5917	1.26379e-06	0	0	1.97712e-39	9.67857e-25	1.26379e-06	3.92135e-33							--	--
78.6894	0.000299015	78.6894	1.1867e-06	0	0	1.3785e-39	7.43533e-25	1.1867e-06	1.98226e-33							--	--
78.7871	0.000299553	78.7871	1.11406e-06	0	0	9.60378e-40	5.70799e-25	1.11406e-06	9.98782e-34							--	--
78.8848	0.000300014	78.8848	1.04561e-06	0	0	6.68551e-40	4.37884e-25	1.04561e-06	5.01609e-34							--	--
78.9825	0.00030039	78.9825	9.81141e-07	0	0	4.65035e-40	3.35682e-25	9.81141e-07	2.51098e-34							--	--
79.0802	0.000300677	79.0802	9.20426e-07	0	0	3.23218e-40	2.57152e-25	9.20426e-07	1.25288e-34							--	--
79.1779	0.000300876	79.1779	8.63263e-07	0	0	2.24473e-40	1.96855e-25	8.63263e-07	6.23098e-35							--	--
79.2755	0.000300995	79.2755	8.09459e-07	0	0	1.55773e-40	1.5059e-25	8.09459e-07	3.0888e-35							--	--
79.3732	0.000301046	79.3732	7.58828e-07	0	0	1.08013e-40	1.15117e-25	7.58828e-07	1.52619e-35							--	--
79.4709	0.000301049	79.4709	7.11196e-07	0	0	7.48381e-41	8.79374e-26	7.11196e-07	7.5164e-36							--	--
79.5686	0.000301025	79.5686	6.66397e-07	0	0	5.18115e-41	6.71278e-26	6.66397e-07	3.68975e-36							--	--
79.6663	0.000301002	79.6663	6.24271e-07	0	0	3.58417e-41	5.12065e-26	6.24271e-07	1.80538e-36							--	--
79.764	0.000301008	79.764	5.8467e-07	0	0	2.47748e-41	3.90338e-26	5.8467e-07	8.80492e-37							--	--
79.8617	0.000301073	79.8617	5.47451e-07	0	0	1.71116e-41	2.97337e-26	5.47451e-07	4.28023e-37							--	--
79.9594	0.000301227	79.9594	5.1248e-07	0	0	1.18094e-41	2.26335e-26	5.1248e-07	2.07392e-37							--	--
80.0571	0.000301498	80.0571	4.7963e-07	0	0	8.14377e-42	1.72166e-26	4.7963e-07	1.00162e-37							--	--
80.1548	0.00030191	80.1548	4.48779e-07	0	0	5.61153e-42	1.30869e-26	4.48779e-07	4.82168e-38							--	--
80.2525	0.000302485	80.2525	4.19813e-07	0	0	3.86364e-42	9.94073e-27	4.19813e-07	2.31355e-38							--	--
80.3502	0.000303238	80.3502	3.92623e-07	0	0	2.65809e-42	7.5456e-27	3.92623e-07	1.10648e-38							--	--
80.4479	0.000304177	80.4479	3.67108e-07	0	0	1.82727e-42	5.72351e-27	3.67108e-07	5.27464e-39							--	--
80.5456	0.000305306	80.5456	3.4317e-07	0	0	1.25514e-42	4.33835e-27	3.4317e-07	2.50626e-39							--	--
80.6433	0.000306618	80.6433	3.20716e-07	0	0	8.61475e-43	3.28609e-27	3.20716e-07	1.18699e-39							--	--
80.741	0.000308102	80.741	2.99661e-07	0	0	5.90814e-43	2.4873e-27	2.99661e-07	5.60336e-40							--	--
80.8387	0.000309738	80.8387	2.79922e-07	0	0	4.04872e-43	1.88135e-27	2.79922e-07	2.63655e-40							--	--
80.9363	0.000311502	80.9363	2.61421e-07	0	0	2.77232e-43	1.42202e-27	2.61421e-07	1.23654e-40							--	--
81.034	0.000313362	81.034	2.44085e-07	0	0	1.89683e-43	1.07407e-27	2.44085e-07	5.78052e-41							--	--
81.1317	0.000315283	81.1317	2.27845e-07	0	0	1.2968e-43	8.10692e-28	2.27845e-07	2.69345e-41							--	--
81.2294	0.000317226	81.2294	2.12635e-07	0	0	8.85878e-44	6.11464e-28	2.12635e-07	1.25094e-41							--	--
81.3271	0.000319152	81.3271	1.98393e-07	0	0	6.04692e-44	4.60871e-28	1.98393e-07	5.79091e-42							--	--
81.4248	0.000321017	81.4248	1.85061e-07	0	0	4.12434e-44	3.47121e-28	1.85061e-07	2.67204e-42							--	--
81.5225	0.000322784	81.5225	1.72585e-07	0	0	2.81081e-44	2.61262e-28	1.72585e-07	1.22892e-42							--	--
81.6202	0.000324413	81.6202	1.60911e-07	0	0	1.91412e-44	1.96501e-28	1.60911e-07	5.63364e-43							--	--
81.7179	0.000325871	81.7179	1.49992e-07	0	0	1.30246e-44	1.47688e-28	1.49992e-07	2.57418e-43							--	--
81.8156	0.000327129	81.8156	1.3978e-07	0	0	8.85563e-45	1.10923e-28	1.3978e-07	1.1724e-43							--	--
81.9133	0.000328164	81.9133	1.30233e-07	0	0	6.01634e-45	8.3251e-29	1.30233e-07	5.32223e-44							--	--
82.011	0.000328958	82.011	1.21309e-07	0	0	4.08417e-45	6.24383e-29	1.21309e-07	2.40823e-44							--	--
82.1087	0.000329503	82.1087	1.1297e-07	0	0	2.77035e-45	4.67957e-29	1.1297e-07	1.08614e-44							--	--
82.2064	0.000329797	82.2064	1.05179e-07	0	0	1.87769e-45	3.50472e-29	1.05179e-07	4.88271e-45							--	--
82.3041	0.000329846	82.3041	9.79024e-08	0	0	1.27166e-45	2.62298e-29	9.79024e-08	2.18786e-45							--	--
82.4018	0.000329663	82.4018	9.11076e-08	0	0	8.60556e-46	1.96169e-29	9.11076e-08	9.77151e-46							--	--
82.4994	0.000329269	82.4994	8.47643e-08	0	0	5.81895e-46	1.46608e-29	8.47643e-08	4.35e-46							--	--
82.5971	0.000328691	82.5971	7.8844e-08	0	0	3.9316e-46	1.09491e-29	7.8844e-08	1.9302e-46							--	--
82.6948	0.000327961	82.6948	7.33198e-08	0	0	2.65431e-46	8.17136e-30	7.33198e-08	8.53687e-47							--	--
82.7925	0.000327116	82.7925	6.81665e-08	0	0	1.79058e-46	6.094e-30	6.81665e-08	3.7634e-47							--	--
82.8902	0.000326197	82.8902	6.33604e-08	0	0	1.20696e-46	4.54154e-30	6.33604e-08	1.65366e-47							--	--
82.9879	0.000325247	82.9879	5.88792e-08	0	0	8.1293e-47	3.38219e-30	5.88792e-08	7.24265e-48							--	--
83.0856	0.00032431	83.0856	5.47021e-08	0	0	5.47106e-47	2.51701e-30	5.47021e-08	3.16179e-48							--	--
83.1833	0.000323428	83.1833	5.08092e-08	0	0	3.67915e-47	1.87183e-30	5.08092e-08	1.37579e-48							--	--
83.281	0.000322645	83.281	4.71822e-08	0	0	2.4722e-47	1.39105e-30	4.71822e-08	5.96703e-49							--	--
83.3787	0.000321998	83.3787	4.38037e-08	0	0	1.65988e-47	1.03302e-30	4.38037e-08	2.57958e-49							--	--
83.4764	0.000321523	83.4764	4.06575e-08	0	0	1.1136e-47	7.66603e-31	4.06575e-08	1.11153e-49							--	--
83.5741	0.000321249	83.5741	3.77284e-08	0	0	7.4652e-48	5.68492e-31	3.77284e-08	4.77399e-50							--	--
83.6718	0.000321199	83.6718	3.5002e-08	0	0	5.00048e-48	4.21281e-31	3.5002e-08	2.04374e-50							--	--
83.7695	0.000321392	83.7695	3.24649e-08	0	0	3.34689e-48	3.1197e-31	3.24649e-08	8.72075e-51							--	--
83.8671	0.000321835	83.8671	3.01046e-08	0	0	2.23835e-48	2.30859e-31	3.01046e-08	3.70909e-51							--	--
83.9648	0.000322532	83.9648	2.79093e-08	0	0	1.49581e-48	1.70716e-31	2.79093e-08	1.57241e-51							--	--
84.0625	0.000323478	84.0625	2.5868e-08	0	0	9.98805e-49	1.26153e-31	2.5868e-08	6.64427e-52							--	--
84.1602	0.000324659	84.1602	2.39702e-08	0	0	6.66415e-49	9.31559e-32	2.39702e-08	2.79843e-52							--	--
84.2579	0.000326058	84.2579	2.22065e-08	0	0	4.44291e-49	6.87413e-32	2.22065e-08	1.17481e-52							--	--
84.3556	0.000327648	84.3556	2.05676e-08	0	0	2.95971e-49	5.06895e-32	2.05676e-08	4.9159e-53							--	--
84.4533	0.000329401	84.4533	1.90452e-08	0	0	1.9701e-49	3.73519e-32	1.90452e-08	2.05033e-53							--	--
84.551	0.000331281	84.551	1.76313e-08	0	0	1.31035e-49	2.75043e-32	1.76313e-08	8.52373e-54							--	--
84.6487	0.000333254	84.6487	1.63186e-08	0	0	8.70854e-50	2.02386e-32	1.63186e-08	3.532e-54							--	--
84.7464	0.000335281	84.7464	1.50999e-08	0	0	5.78311e-50	1.48818e-32	1.50999e-08	1.4588e-54							--	--
84.8441	0.000337324	84.8441	1.3969e-08	0	0	3.8374e-50	1.09351e-32	1.3969e-08	6.00559e-55							--	--
84.9418	0.000339349	84.9418	1.29197e-08	0	0	2.54431e-50	8.02939e-33	1.29197e-08	2.46434e-55							--	--
85.0395	0.000341323	85.0395	1.19464e-08	0	0	1.68563e-50	5.89164e-33	1.19464e-08	1.00793e-55							--	--
85.1372	0.000343218	85.1372	1.10438e-08	0	0	1.11587e-50	4.32e-33	1.10438e-08	4.10907e-56							--	--
85.2349	0.00034501	85.2349	1.0207e-08	0	0	7.38115e-51	3.16537e-33	1.0207e-08	1.66971e-56							--	--
85.3325	0.000346683	85.3325	9.43139e-09	0	0	4.87857e-51	2.3177e-33	9.43139e-09	6.76278e-57							--	--
85.4302	0.000348226	85.4302	8.71263e-09	0	0	3.22196e-51	1.69584e-33	8.71263e-09	2.73019e-57							--	--
85.5279	0.000349637	85.5279	8.04674e-09	0	0	2.12621e-51	1.23995e-33	8.04674e-09	1.09862e-57							--	--
85.6256	0.000350917	85.6256	7.42998e-09	0	0	1.40201e-51	9.05981e-34	7.42998e-09	4.40639e-58							--	--
85.7233	0.000352076	85.7233	6.85888e-09	0	0	9.23751e-52	6.61494e-34	6.85888e-09	1.76159e-58							--	--
85.821	0.000353129	85.821	6.33017e-09	0	0	6.08159e-52	4.82643e-34	6.33017e-09	7.01959e-59							--	--
85.9187	0.000354094	85.9187	5.84083e-09	0	0	4.00072e-52	3.519e-34	5.84083e-09	2.78807e-59							--	--
86.0164	0.000354993	86.0164	5.38805e-09	0	0	2.62977e-52	2.56393e-34	5.38805e-09	1.10377e-59							--	--
86.1141	0.000355849	86.1141	4.96918e-09	0	0	1.72726e-52	1.86675e-34	4.96918e-09	4.35552e-60							--	--
86.2118	0.000356687	86.2118	4.5818e-09	0	0	1.13359e-52	1.35819e-34	4.5818e-09	1.71311e-60							--	--
86.3095	0.000357527	86.3095	4.22361e-09	0	0	7.43379e-53	9.87478e-35	4.22361e-09	6.71607e-61							--	--
86.4072	0.00035839	86.4072	3.89251e-09	0	0	4.87108e-53	7.17443e-35	3.89251e-09	2.6244e-61							--	--
86.5049	0.000359289	86.5049	3.58651e-09	0	0	3.18932e-53	5.20884e-35	3.58651e-09	1.02219e-61							--	--
86.6026	0.000360235	86.6026	3.30378e-09	0	0	2.08656e-53	3.77909e-35	3.30378e-09	3.96838e-62							--	--
86.7003	0.000361231	86.7003	3.04262e-09	0	0	1.36402e-53	2.73985e-35	3.04262e-09	1.53562e-62							--	--
86.798	0.000362276	86.798	2.80145e-09	0	0	8.90987e-54	1.985e-35	2.80145e-09	5.92292e-63							--	--
86.8956	0.00036336	86.8956	2.57878e-09	0	0	5.8154e-54	1.4371e-35	2.57878e-09	2.27706e-63							--	--
86.9933	0.00036447	86.9933	2.37324e-09	0	0	3.79269e-54	1.0397e-35	2.37324e-09	8.72563e-64							--	--
87.091	0.000365586	87.091	2.18357e-09	0	0	2.47157e-54	7.51658e-36	2.18357e-09	3.33276e-64							--	--
87.1887	0.000366685	87.1887	2.00858e-09	0	0	1.60938e-54	5.43034e-36	2.00858e-09	1.26881e-64							--	--
87.2864	0.000367742	87.2864	1.84718e-09	0	0	1.04713e-54	3.92037e-36	1.84718e-09	4.81475e-65							--	--
87.3841	0.000368729	87.3841	1.69835e-09	0	0	6.80774e-55	2.82826e-36	1.69835e-09	1.82111e-65							--	--
87.4818	0.00036962	87.4818	1.56114e-09	0	0	4.42246e-55	2.03895e-36	1.56114e-09	6.86565e-66							--	--
87.5795	0.000370393	87.5795	1.43467e-09	0	0	2.87067e-55	1.46888e-36	1.43467e-09	2.57996e-66							--	--
87.6772	0.000371028	87.6772	1.31814e-09	0	0	1.86192e-55	1.05745e-36	1.31814e-09	9.66336e-67							--	--
87.7749	0.000371511	87.7749	1.21078e-09	0	0	1.2067e-55	7.60721e-37	1.21078e-09	3.60768e-67							--	--
87.8726	0.000371834	87.8726	1.11191e-09	0	0	7.81437e-56	5.46871e-37	1.11191e-09	1.3425e-67							--	--
87.9703	0.000371998	87.9703	1.02087e-09	0	0	5.05648e-56	3.9286e-37	1.02087e-09	4.97947e-68							--	--
88.068	0.000372011	88.068	9.37059e-10	0	0	3.26935e-56	2.82023e-37	9.37059e-10	1.84093e-68							--	--
88.1657	0.000371889	88.1657	8.59927e-10	0	0	2.11219e-56	2.02313e-37	8.59927e-10	6.78385e-69							--	--
88.2634	0.000371654	88.2634	7.88957e-10	0	0	1.36353e-56	1.4503e-37	7.88957e-10	2.49172e-69							--	--
88.3611	0.000371337	88.3611	7.23672e-10	0	0	8.79536e-57	1.03892e-37	7.23672e-10	9.12238e-70							--	--
88.4587	0.000370972	88.4587	6.63633e-10	0	0	5.66894e-57	7.43707e-38	6.63633e-10	3.3289e-70							--	--
88.5564	0.000370599	88.5564	6.0843e-10	0	0	3.65097e-57	5.32004e-38	6.0843e-10	1.21082e-70							--	--
88.6541	0.000370258	88.6541	5.57688e-10	0	0	2.34949e-57	3.80295e-38	5.57688e-10	4.38977e-71							--	--
88.7518	0.00036999	88.7518	5.11056e-10	0	0	1.51077e-57	2.71657e-38	5.11056e-10	1.58631e-71							--	--
88.8495	0.000369833	88.8495	4.68213e-10	0	0	9.70692e-58	1.93916e-38	4.68213e-10	5.71374e-72							--	--
88.9472	0.000369825	88.9472	4.2886e-10	0	0	6.23194e-58	1.38324e-38	4.2886e-10	2.05134e-72							--	--
89.0449	0.000369996	89.0449	3.92721e-10	0	0	3.99782e-58	9.86003e-39	3.92721e-10	7.3407e-73							--	--
89.1426	0.00037037	89.1426	3.59543e-10	0	0	2.56261e-58	7.02345e-39	3.59543e-10	2.61832e-73							--	--
89.2403	0.000370964	89.2403	3.29089e-10	0	0	1.64135e-58	4.99938e-39	3.29089e-10	9.30881e-74							--	--
89.338	0.000371787	89.338	3.01144e-10	0	0	1.05046e-58	3.55611e-39	3.01144e-10	3.29875e-74							--	--
89.4357	0.000372839	89.4357	2.75506e-10	0	0	6.71758e-59	2.52771e-39	2.75506e-10	1.16517e-74							--	--
89.5334	0.000374112	89.5334	2.51992e-10	0	0	4.29247e-59	1.79545e-39	2.51992e-10	4.10217e-75							--	--
89.6311	0.000375592	89.6311	2.3043e-10	0	0	2.74069e-59	1.27442e-39	2.3043e-10	1.43954e-75							--	--
89.7288	0.000377255	89.7288	2.10663e-10	0	0	1.74852e-59	9.03952e-40	2.10663e-10	5.0352e-76							--	--
89.8264	0.000379075	89.8264	1.92546e-10	0	0	1.11466e-59	6.40724e-40	1.92546e-10	1.75548e-76							--	--
89.9241	0.000381018	89.9241	1.75945e-10	0	0	7.10021e-60	4.53826e-40	1.75945e-10	6.1004e-77							--	--
90.0218	0.000383048	90.0218	1.60738e-10	0	0	4.51917e-60	3.2122e-40	1.60738e-10	2.11303e-77							--	--
90.1195	0.000385129	90.1195	1.4681e-10	0	0	2.87412e-60	2.272e-40	1.4681e-10	7.29523e-78							--	--
90.2172	0.000387223	90.2172	1.34058e-10	0	0	1.82646e-60	1.60586e-40	1.34058e-10	2.51048e-78							--	--
90.3149	0.000389292	90.3149	1.22384e-10	0	0	1.15978e-60	1.13422e-40	1.22384e-10	8.61109e-79							--	--
90.4126	0.000391303	90.4126	1.117e-10	0	0	7.35863e-61	8.00542e-41	1.117e-10	2.94405e-79							--	--
90.5103	0.000393224	90.5103	1.01925e-10	0	0	4.66529e-61	5.64628e-41	1.01925e-10	1.00327e-79							--	--
90.608	0.000395027	90.608	9.2983e-11	0	0	2.95542e-61	3.97956e-41	9.2983e-11	3.40778e-80							--	--
90.7057	0.000396687	90.7057	8.48056e-11	0	0	1.87076e-61	2.80285e-41	8.48056e-11	1.15375e-80							--	--
90.8034	0.000398186	90.8034	7.7329e-11	0	0	1.18325e-61	1.97269e-41	7.7329e-11	3.89348e-81							--	--
90.9011	0.000399509	90.9011	7.04949e-11	0	0	7.47811e-62	1.38743e-41	7.04949e-11	1.30963e-81							--	--
90.9988	0.000400646	90.9988	6.42496e-11	0	0	4.72244e-62	9.75116e-42	6.42496e-11	4.39079e-82							--	--
91.0965	0.000401592	91.0965	5.85437e-11	0	0	2.97989e-62	6.84849e-42	5.85437e-11	1.46731e-82							--	--
91.1942	0.000402345	91.1942	5.33319e-11	0	0	1.87885e-62	4.80647e-42	5.33319e-11	4.88749e-83							--	--
91.2918	0.000402911	91.2918	4.85725e-11	0	0	1.18371e-62	3.37095e-42	4.85725e-11	1.62269e-83							--	--
91.3895	0.000403296	91.3895	4.42274e-11	0	0	7.45169e-63	2.36249e-42	4.42274e-11	5.36993e-84							--	--
91.4872	0.000403512	91.4872	4.02615e-11	0	0	4.68731e-63	1.65456e-42	4.02615e-11	1.77128e-84							--	--
91.5849	0.000403576	91.5849	3.66425e-11	0	0	2.94612e-63	1.15794e-42	3.66425e-11	5.82357e-85							--	--
91.6826	0.000403508	91.6826	3.3341e-11	0	0	1.85028e-63	8.09814e-43	3.3341e-11	1.90843e-85							--	--
91.7803	0.000403332	91.7803	3.03297e-11	0	0	1.16113e-63	5.65949e-43	3.03297e-11	6.23374e-86							--	--
91.878	0.000403076	91.878	2.75839e-11	0	0	7.28091e-64	3.95241e-43	2.75839e-11	2.02958e-86							--	--
91.9757	0.000402772	91.9757	2.50807e-11	0	0	4.56192e-64	2.75829e-43	2.50807e-11	6.58638e-87							--	--
92.0734	0.000402454	92.0734	2.27993e-11	0	0	2.85607e-64	1.92359e-43	2.27993e-11	2.13046e-87							--	--
92.1711	0.000402161	92.1711	2.07205e-11	0	0	1.78669e-64	1.34053e-43	2.07205e-11	6.86885e-88							--	--
92.2688	0.000401933	92.2688	1.88267e-11	0	0	1.11683e-64	9.33544e-44	1.88267e-11	2.20739e-88							--	--
92.3665	0.00040181	92.3665	1.7102e-11	0	0	6.97565e-65	6.4966e-44	1.7102e-11	7.07066e-89							--	--
92.4642	0.000401836	92.4642	1.55317e-11	0	0	4.35352e-65	4.51784e-44	1.55317e-11	2.25748e-89							--	--
92.5619	0.000402049	92.5619	1.41021e-11	0	0	2.71491e-65	3.13956e-44	1.41021e-11	7.18413e-90							--	--
92.6596	0.00040249	92.6596	1.28012e-11	0	0	1.69172e-65	2.18022e-44	1.28012e-11	2.27881e-90							--	--
92.7572	0.000403193	92.7572	1.16175e-11	0	0	1.05332e-65	1.51295e-44	1.16175e-11	7.20489e-91							--	--
92.855	0.000404187	92.855	1.05407e-11	0	0	6.55319e-66	1.04916e-44	1.05407e-11	2.27055e-91							--	--
92.9526	0.000405497	92.9526	9.5615e-12	0	0	4.07382e-66	7.27034e-45	9.5615e-12	7.13213e-92							--	--
93.0503	0.000407136	93.0503	8.67119e-12	0	0	2.53053e-66	5.03453e-45	8.67119e-12	2.23302e-92							--	--
93.148	0.000409113	93.148	7.86193e-12	0	0	1.57064e-66	3.48383e-45	7.86193e-12	6.96867e-93							--	--
93.2457	0.000411423	93.2457	7.12651e-12	0	0	9.74101e-67	2.40906e-45	7.12651e-12	2.16767e-93							--	--
93.3434	0.000414056	93.3434	6.45835e-12	0	0	6.03654e-67	1.66469e-45	6.45835e-12	6.72077e-94							--	--
93.4411	0.000416988	93.4411	5.85144e-12	0	0	3.73794e-67	1.1495e-45	5.85144e-12	2.07697e-94							--	--
93.5388	0.000420189	93.5388	5.30032e-12	0	0	2.31278e-67	7.93198e-46	5.30032e-12	6.39775e-95							--	--
93.6365	0.000423619	93.6365	4.79997e-12	0	0	1.42986e-67	5.46948e-46	4.79997e-12	1.9643e-95							--	--
93.7342	0.000427231	93.7342	4.34582e-12	0	0	8.83312e-68	3.76881e-46	4.34582e-12	6.01138e-96							--	--
93.8319	0.000430973	93.8319	3.93371e-12	0	0	5.45246e-68	2.5951e-46	3.93371e-12	1.83368e-96							--	--
93.9296	0.00043479	93.9296	3.55983e-12	0	0	3.36302e-68	1.78566e-46	3.55983e-12	5.57519e-97							--	--
94.0273	0.000438625	94.0273	3.22073e-12	0	0	2.07265e-68	1.22783e-46	3.22073e-12	1.68958e-97							--	--
94.125	0.000442422	94.125	2.91324e-12	0	0	1.27638e-68	8.4366e-47	2.91324e-12	5.10369e-98							--	--
94.2227	0.000446125	94.2227	2.63448e-12	0	0	7.85404e-69	5.79284e-47	2.63448e-12	1.53664e-98							--	--
94.3204	0.000449686	94.3204	2.38184e-12	0	0	4.82909e-69	3.97475e-47	2.38184e-12	4.61155e-99							--	--
94.418	0.00045306	94.418	2.15291e-12	0	0	2.96685e-69	2.72534e-47	2.15291e-12	1.37945e-99							--	--
94.5157	0.00045621	94.5157	1.94552e-12	0	0	1.82131e-69	1.86734e-47	1.94552e-12	4.1129e-100							--	--
94.6134	0.000459107	94.6134	1.7577e-12	0	0	1.11721e-69	1.27856e-47	1.7577e-12	1.2223e-100							--	--
94.7111	0.00046173	94.7111	1.58763e-12	0	0	6.84763e-70	8.74807e-48	1.58763e-12	3.62067e-101							--	--
94.8088	0.000464065	94.8088	1.43368e-12	0	0	4.19378e-70	5.98131e-48	1.43368e-12	1.06902e-101							--	--
94.9065	0.000466109	94.9065	1.29435e-12	0	0	2.56643e-70	4.08671e-48	1.29435e-12	3.14607e-102							--	--
95.0042	0.000467861	95.0042	1.16828e-12	0	0	1.56933e-70	2.79026e-48	1.16828e-12	9.22857e-103							--	--
95.1019	0.000469332	95.1019	1.05424e-12	0	0	9.58859e-71	1.90374e-48	1.05424e-12	2.69827e-103							--	--
95.1996	0.000470533	95.1996	9.51113e-13	0	0	5.85403e-71	1.29797e-48	9.51113e-13	7.8636e-104							--	--
95.2973	0.000471481	95.2973	8.57867e-13	0	0	3.5712e-71	8.84333e-49	8.57867e-13	2.28424e-104							--	--
95.395	0.000472196	95.395	7.7358e-13	0	0	2.17687e-71	6.02088e-49	7.7358e-13	6.61375e-105							--	--
95.4927	0.000472698	95.4927	6.9741e-13	0	0	1.3259e-71	4.09635e-49	6.9741e-13	1.9087e-105							--	--
95.5904	0.00047301	95.5904	6.2859e-13	0	0	8.06946e-72	2.78501e-49	6.2859e-13	5.4905e-106							--	--
95.6881	0.000473151	95.6881	5.66427e-13	0	0	4.90726e-72	1.89213e-49	5.66427e-13	1.57424e-106							--	--
95.7857	0.000473143	95.7857	5.10291e-13	0	0	2.98189e-72	1.2846e-49	5.10291e-13	4.49899e-107							--	--
95.8834	0.000473007	95.8834	4.5961e-13	0	0	1.81052e-72	8.71522e-50	4.5961e-13	1.28158e-107							--	--
95.9811	0.00047276	95.9811	4.13864e-13	0	0	1.09843e-72	5.90857e-50	4.13864e-13	3.63879e-108							--	--
96.0788	0.000472422	96.0788	3.72583e-13	0	0	6.65891e-73	4.00294e-50	3.72583e-13	1.02981e-108							--	--
96.1765	0.000472012	96.1765	3.3534e-13	0	0	4.03358e-73	2.71e-50	3.3534e-13	2.90495e-109							--	--
96.2742	0.000471547	96.2742	3.01749e-13	0	0	2.44139e-73	1.83338e-50	3.01749e-13	8.16781e-110							--	--
96.3719	0.000471047	96.3719	2.71458e-13	0	0	1.47653e-73	1.23945e-50	2.71458e-13	2.28906e-110							--	--
96.4696	0.000470532	96.4696	2.4415e-13	0	0	8.92291e-74	8.37336e-51	2.4415e-13	6.39432e-111							--	--
96.5673	0.000470023	96.5673	2.19537e-13	0	0	5.38802e-74	5.6528e-51	2.19537e-13	1.78039e-111							--	--
96.665	0.00046954	96.665	1.97359e-13	0	0	3.25095e-74	3.81347e-51	1.97359e-13	4.94108e-112							--	--
96.7627	0.000469107	96.7627	1.77379e-13	0	0	1.95998e-74	2.57081e-51	1.77379e-13	1.36682e-112							--	--
96.8604	0.000468745	96.8604	1.59384e-13	0	0	1.18073e-74	1.73186e-51	1.59384e-13	3.76867e-113							--	--
96.9581	0.000468475	96.9581	1.43181e-13	0	0	7.10735e-75	1.16587e-51	1.43181e-13	1.03573e-113							--	--
97.0558	0.000468316	97.0558	1.28595e-13	0	0	4.27488e-75	7.84296e-52	1.28595e-13	2.83722e-114							--	--
97.1535	0.000468287	97.1535	1.15467e-13	0	0	2.56921e-75	5.27234e-52	1.15467e-13	7.74681e-115							--	--
97.2511	0.000468399	97.2511	1.03655e-13	0	0	1.54288e-75	3.54177e-52	1.03655e-13	2.10832e-115							--	--
97.3488	0.000468663	97.3488	9.30288e-14	0	0	9.25818e-76	2.37755e-52	9.30288e-14	5.71921e-116							--	--
97.4465	0.000469082	97.4465	8.34725e-14	0	0	5.55107e-76	1.5949e-52	8.34725e-14	1.54639e-116							--	--
97.5442	0.000469655	97.5442	7.48801e-14	0	0	3.32573e-76	1.06913e-52	7.48801e-14	4.16761e-117							--	--
97.6419	0.000470374	97.6419	6.71563e-14	0	0	1.99093e-76	7.16175e-53	6.71563e-14	1.11954e-117							--	--
97.7396	0.000471226	97.7396	6.02149e-14	0	0	1.19092e-76	4.79404e-53	6.02149e-14	2.99763e-118							--	--
97.8373	0.000472193	97.8373	5.39782e-14	0	0	7.11819e-77	3.20685e-53	5.39782e-14	8.00019e-119							--	--
97.935	0.000473252	97.935	4.8376e-14	0	0	4.25123e-77	2.14362e-53	4.8376e-14	2.12817e-119							--	--
98.0327	0.000474377	98.0327	4.3345e-14	0	0	2.53699e-77	1.43189e-53	4.3345e-14	5.64285e-120							--	--
98.1304	0.000475539	98.1304	3.8828e-14	0	0	1.5128e-77	9.55801e-54	3.8828e-14	1.49133e-120							--	--
98.2281	0.00047671	98.2281	3.47735e-14	0	0	9.01367e-78	6.37554e-54	3.47735e-14	3.92858e-121							--	--
98.3258	0.000477861	98.3258	3.1135e-14	0	0	5.36638e-78	4.24971e-54	3.1135e-14	1.03153e-121							--	--
98.4235	0.000478965	98.4235	2.78706e-14	0	0	3.19242e-78	2.83071e-54	2.78706e-14	2.69968e-122							--	--
98.5212	0.000480001	98.5212	2.49426e-14	0	0	1.89766e-78	1.88419e-54	2.49426e-14	7.0425e-123							--	--
98.6189	0.000480949	98.6189	2.23169e-14	0	0	1.12713e-78	1.25328e-54	2.23169e-14	1.83116e-123							--	--
98.7165	0.000481796	98.7165	1.99629e-14	0	0	6.68942e-79	8.33037e-55	1.99629e-14	4.74582e-124							--	--
98.8143	0.000482535	98.8143	1.78529e-14	0	0	3.967e-79	5.53316e-55	1.78529e-14	1.22597e-124							--	--
98.9119	0.000483162	98.9119	1.59622e-14	0	0	2.35068e-79	3.67262e-55	1.59622e-14	3.1567e-125							--	--
99.0096	0.00048368	99.0096	1.42683e-14	0	0	1.39183e-79	2.43597e-55	1.42683e-14	8.10163e-126							--	--
99.1073	0.000484096	99.1073	1.27512e-14	0	0	8.23446e-80	1.61459e-55	1.27512e-14	2.0725e-126							--	--
99.205	0.000484419	99.205	1.13927e-14	0	0	4.86792e-80	1.06941e-55	1.13927e-14	5.28449e-127							--	--
99.3027	0.000484662	99.3027	1.01765e-14	0	0	2.87548e-80	7.07815e-56	1.01765e-14	1.34306e-127							--	--
99.4004	0.000484838	99.4004	9.08799e-15	0	0	1.69721e-80	4.68154e-56	9.08799e-15	3.4023e-128							--	--
99.4981	0.000484957	99.4981	8.11399e-15	0	0	1.00097e-80	3.09422e-56	8.11399e-15	8.59082e-129							--	--
99.5958	0.000485033	99.5958	7.24266e-15	0	0	5.89881e-81	2.04365e-56	7.24266e-15	2.16213e-129							--	--
99.6935	0.000485072	99.6935	6.46337e-15	0	0	3.4735e-81	1.34883e-56	6.46337e-15	5.42391e-130							--	--
99.7912	0.00048508	99.7912	5.76657e-15	0	0	2.04375e-81	8.89608e-57	5.76657e-15	1.35621e-130							--	--
99.8889	0.000485059	99.8889	5.14366e-15	0	0	1.20157e-81	5.8632e-57	5.14366e-15	3.38009e-131							--	--
99.9866	0.000485006	99.9866	4.58696e-15	0	0	7.05872e-82	3.86157e-57	4.58696e-15	8.3968e-132							--	--
100.084	0.000484918	100.084	4.08954e-15	0	0	4.14346e-82	2.54147e-57	4.08954e-15	2.07914e-132							--	--
100.182	0.000484786	100.182	3.6452e-15	0	0	2.43029e-82	1.67148e-57	3.6452e-15	5.13143e-133							--	--
100.28	0.000484602	100.28	3.24837e-15	0	0	1.42434e-82	1.09853e-57	3.24837e-15	1.26234e-133							--	--
100.377	0.000484355	100.377	2.89405e-15	0	0	8.34116e-83	7.2146e-58	2.89405e-15	3.09529e-134							--	--
100.475	0.000484038	100.475	2.57777e-15	0	0	4.88088e-83	4.73487e-58	2.57777e-15	7.56502e-135							--	--
100.573	0.000483643	100.573	2.29551e-15	0	0	2.85384e-83	3.10525e-58	2.29551e-15	1.84291e-135							--	--
100.67	0.000483164	100.67	2.04368e-15	0	0	1.66732e-83	2.03507e-58	2.04368e-15	4.47488e-136							--	--
100.768	0.000482602	100.768	1.81904e-15	0	0	9.73344e-84	1.33277e-58	1.81904e-15	1.08304e-136							--	--
100.866	0.000481959	100.866	1.61871e-15	0	0	5.67771e-84	8.72214e-59	1.61871e-15	2.61271e-137							--	--
100.963	0.000481241															--	--
--	--	--	--	--	--	--	--									--	--
--	--	--	--	--	--	--	--									--	--
--	--	--	--	--	--	--	--									--	--
--	--	--	--	--	--	--	--									--	--
--	--	--	--	--	--	--	--									--	--
--	--	--	--	--	--	--	--									--	--
--	--	--	--	--	--	--	--									--	--
--	--	--	--	--	--	--	--									--	--
--	--	--	--	--	--	--	--									--	--
--	--	--	--	--	--	--	--									--	--
--	--	--	--	--	--	--	--									--	--
--	--	--	--	--	--	--	--									--	--
--	--	--	--	--	--	--	--									--	--
--	--	--	--	--	--	--	--									--	--
--	--	--	--	--	--	--	--									--	--
--	--	--	--	--	--	--	--									--	--
--	--	--	--	--	--	--	--									--	--
--	--	--	--	--	--	--	--									--	--
--	--	--	--	--	--	--	--									--	--
--	--	--	--	--	--	--	--									--	--
--	--	--	--	--	--	--	--									--	--
--	--	--	--	--	--	--	--									--	--
--	--	--	--	--	--	--	--									--	--
--	--	--	--	--	--	--	--									--	--
--	--	--	--	--	--	--	--									--	--
--	--	--	--	--	--	--	--									--	--
--	--	--	--	--	--	--	--									--	--
--	--	--	--	--	--	--	--									--	--
--	--	--	--	--	--	--	--									--	--
--	--	--	--	--	--	--	--									--	--
--	--	--	--	--	--	--	--									--	--
--	--	--	--	--	--	--	--									--	--
--	--	--	--	--	--	--	--									--	--
--	--	--	--	--	--	--	--									--	--
--	--	--	--	--	--	--	--									--	--
--	--	--	--	--	--	--	--									--	--
--	--	--	--	--	--	--	--									--	--
--	--	--	--	--	--	--	--									--	--
--	--	--	--	--	--	--	--									--	--
--	--	--	--	--	--	--	--									--	--
--	--	--	--	--	--	--	--									--	--
--	--	--	--	--	--	--	--									--	--
--	--	--	--	--	--	--	--									--	--
--	--	--	--	--	--	--	--									--	--
--	--	--	--	--	--	--	--									--	--
--	--	--	--	--	--	--	--									--	--
--	--	--	--	--	--	--	--									--	--
--	--	--	--	--	--	--	--									--	--
--	--	--	--	--	--	--	--									--	--
--	--	--	--	--	--	--	--									--	--
--	--	--	--	--	--	--	--									--	--
--	--	--	--	--	--	--	--									--	--
--	--	--	--	--	--	--	--									--	--
--	--	--	--	--	--	--	--									--	--
--	--	--	--	--	--	--	--									--	--
--	--	--	--	--	--	--	--									--	--
--	--	--	--	--	--	--	--									--	--
--	--	--	--	--	--	--	--									--	--
--	--	--	--	--	--	--	--									--	--
--	--	--	--	--	--	--	--									--	--
--	--	--	--	--	--	--	--									--	--
--	--	--	--	--	--	--	--									--	--
--	--	--	--	--	--	--	--									--	--
--	--	--	--	--	--	--	--									--	--
--	--	--	--	--	--	--	--									--	--
--	--	--	--	--	--	--	--									--	--
--	--	--	--	--	--	--	--									--	--
--	--	--	--	--	--	--	--									--	--
--	--	--	--	--	--	--	--									--	--
--	--	--	--	--	--	--	--									--	--
--	--	--	--	--	--	--	--									--	--
--	--	--	--	--	--	--	--									--	--
--	--	--	--	--	--	--	--									--	--
--	--	--	--	--	--	--	--									--	--
--	--	--	--	--	--	--	--									--	--
--	--	--	--	--	--	--	--									--	--
--	--	--	--	--	--	--	--									--	--
--	--	--	--	--	--	--	--									--	--
--	--	--	--	--	--	--	--									--	--
--	--	--	--	--	--	--	--									--	--
--	--	--	--	--	--	--	--									--	--
--	--	--	--	--	--	--	--									--	--
--	--	--	--	--	--	--	--									--	--
--	--	--	--	--	--	--	--									--	--
--	--	--	--	--	--	--	--									--	--
--	--	--	--	--	--	--	--									--	--
--	--	--	--	--	--	--	--									--	--
--	--	--	--	--	--	--	--									--	--
--	--	--	--	--	--	--	--									--	--
--	--	--	--	--	--	--	--									--	--
--	--	--	--	--	--	--	--									--	--
--	--	--	--	--	--	--	--									--	--
--	--	--	--	--	--	--	--									--	--
--	--	--	--	--	--	--	--									--	--
--	--	--	--	--	--	--	--									--	--
--	--	--	--	--	--	--	--									--	--
--	--	--	--	--	--	--	--									--	--
--	--	--	--	--	--	--	--									--	--
--	--	--	--	--	--	--	--									--	--
--	--	--	--	--	--	--	--									--	--
--	--	--	--	--	--	--	--									--	--
--	--	--	--	--	--	--	--									--	--
--	--	--	--	--	--	--	--									--	--
--	--	--	--	--	--	--	--									--	--
--	--	--	--	--	--	--	--									--	--
--	--	--	--	--	--	--	--									--	--
--	--	--	--	--	--	--	--									--	--
--	--	--	--	--	--	--	--									--	--
--	--	--	--	--	--	--	--									--	--
--	--	--	--	--	--	--	--									--	--
--	--	--	--	--	--	--	--									--	--
--	--	--	--	--	--	--	--									--	--
--	--	--	--	--	--	--	--									--	--
--	--	--	--	--	--	--	--									--	--
--	--	--	--	--	--	--	--									--	--
--	--	--	--	--	--	--	--									--	--
--	--	--	--	--	--	--	--									--	--
--	--	--	--	--	--	--	--									--	--
--	--	--	--	--	--	--	--									--	--
--	--	--	--	--	--	--	--									--	--
--	--	--	--	--	--	--	--									--	--
--	--	--	--	--	--	--	--									--	--
--	--	--	--	--	--	--	--									--	--
--	--	--	--	--	--	--	--									--	--
--	--	--	--	--	--	--	--									--	--
--	--	--	--	--	--	--	--									--	--
--	--	--	--	--	--	--	--									--	--
--	--	--	--	--	--	--	--									--	--
--	--	--	--	--	--	--	--									--	--
--	--	--	--	--	--	--	--									--	--
--	--	--	--	--	--	--	--									--	--
--	--	--	--	--	--	--	--									--	--
--	--	--	--	--	--	--	--									--	--
--	--	--	--	--	--	--	--									--	--
--	--	--	--	--	--	--	--									--	--
--	--	--	--	--	--	--	--									--	--
--	--	--	--	--	--	--	--									--	--
--	--	--	--	--	--	--	--									--	--
--	--	--	--	--	--	--	--									--	--
--	--	--	--	--	--	--	--									--	--
--	--	--	--	--	--	--	--									--	--
--	--	--	--	--	--	--	--									--	--
--	--	--	--	--	--	--	--									--	--
--	--	--	--	--	--	--	--									--	--
--	--	--	--	--	--	--	--									--	--
--	--	--	--	--	--	--	--									--	--
--	--	--	--	--	--	--	--									--	--
--	--	--	--	--	--	--	--									--	--
--	--	--	--	--	--	--	--									--	--
--	--	--	--	--	--	--	--									--	--
--	--	--	--	--	--	--	--									--	--
--	--	--	--	--	--	--	--									--	--
--	--	--	--	--	--	--	--									--	--
--	--	--	--	--	--	--	--									--	--
--	--	--	--	--	--	--	--									--	--
--	--	--	--	--	--	--	--									--	--
--	--	--	--	--	--	--	--									--	--
--	--	--	--	--	--	--	--									--	--
--	--	--	--	--	--	--	--									--	--
--	--	--	--	--	--	--	--									--	--
--	--	--	--	--	--	--	--									--	--
--	--	--	--	--	--	--	--									--	--
--	--	--	--	--	--	--	--									--	--
--	--	--	--	--	--	--	--									--	--
--	--	--	--	--	--	--	--									--	--
--	--	--	--	--	--	--	--									--	--
--	--	--	--	--	--	--	--									--	--
--	--	--	--	--	--	--	--									--	--
--	--	--	--	--	--	--	--									--	--
--	--	--	--	--	--	--	--									--	--
--	--	--	--	--	--	--	--									--	--
--	--	--	--	--	--	--	--									--	--
--	--	--	--	--	--	--	--									--	--
--	--	--	--	--	--	--	--									--	--
--	--	--	--	--	--	--	--									--	--
--	--	--	--	--	--	--	--									--	--
--	--	--	--	--	--	--	--									--	--
--	--	--	--	--	--	--	--									--	--
--	--	--	--	--	--	--	--									--	--
--	--	--	--	--	--	--	--									--	--
--	--	--	--	--	--	--	--									--	--
--	--	--	--	--	--	--	--									--	--
--	--	--	--	--	--	--	--									--	--
--	--	--	--	--	--	--	--									--	--
--	--	--	--	--	--	--	--									--	--
--	--	--	--	--	--	--	--									--	--
--	--	--	--	--	--	--	--									--	--
--	--	--	--	--	--	--	--									--	--
--	--	--	--	--	--	--	--									--	--
--	--	--	--	--	--	--	--									--	--
--	--	--	--	--	--	--	--									--	--
--	--	--	--	--	--	--	--									--	--
--	--	--	--	--	--	--	--									--	--
--	--	--	--	--	--	--	--									--	--
--	--	--	--	--	--	--	--									--	--
--	--	--	--	--	--	--	--									--	--
--	--	--	--	--	--	--	--									--	--
--	--	--	--	--	--	--	--									--	--
--	--	--	--	--	--	--	--									--	--
--	--	--	--	--	--	--	--									--	--
--	--	--	--	--	--	--	--									--	--
--	--	--	--	--	--	--	--									--	--
--	--	--	--	--	--	--	--									--	--
--	--	--	--	--	--	--	--									--	--
--	--	--	--	--	--	--	--									--	--
--	--	--	--	--	--	--	--									--	--
--	--	--	--	--	--	--	--									--	--
--	--	--	--	--	--	--	--									--	--
--	--	--	--	--	--	--	--									--	--
--	--	--	--	--	--	--	--									--	--
--	--	--	--	--	--	--	--									--	--
--	--	--	--	--	--	--	--									--	--
--	--	--	--	--	--	--	--									--	--
--	--	--	--	--	--	--	--									--	--
--	--	--	--	--	--	--	--									--	--
--	--	--	--	--	--	--	--									--	--
--	--	--	--	--	--	--	--									--	--
--	--	--	--	--	--	--	--									--	--
--	--	--	--	--	--	--	--									--	--
--	--	--	--	--	--	--	--									--	--
--	--	--	--	--	--	--	--									--	--
--	--	--	--	--	--	--	--									--	--
--	--	--	--	--	--	--	--									--	--
--	--	--	--	--	--	--	--									--	--
--	--	--	--	--	--	--	--									--	--
--	--	--	--	--	--	--	--									--	--
--	--	--	--	--	--	--	--									--	--
--	--	--	--	--	--	--	--									--	--
--	--	--	--	--	--	--	--									--	--
--	--	--	--	--	--	--	--									--	--
--	--	--	--	--	--	--	--									--	--
--	--	--	--	--	--	--	--									--	--
--	--	--	--	--	--	--	--									--	--
--	--	--	--	--	--	--	--									--	--
--	--	--	--	--	--	--	--									--	--
--	--	--	--	--	--	--	--									--	--
--	--	--	--	--	--	--	--									--	--
--	--	--	--	--	--	--	--									--	--
--	--	--	--	--	--	--	--									--	--
--	--	--	--	--	--	--	--									--	--
--	--	--	--	--	--	--	--									--	--
--	--	--	--	--	--	--	--									--	--
--	--	--	--	--	--	--	--									--	--
--	--	--	--	--	--	--	--									--	--
--	--	--	--	--	--	--	--									--	--
--	--	--	--	--	--	--	--									--	--
--	--	--	--	--	--	--	--									--	--
--	--	--	--	--	--	--	--									--	--
--	--	--	--	--	--	--	--									--	--
--	--	--	--	--	--	--	--									--	--
--	--	--	--	--	--	--	--									--	--
--	--	--	--	--	--	--	--									--	--
--	--	--	--	--	--	--	--									--	--
--	--	--	--	--	--	--	--									--	--
--	--	--	--	--	--	--	--									--	--
--	--	--	--	--	--	--	--									--	--
--	--	--	--	--	--	--	--									--	--
--	--	--	--	--	--	--	--									--	--
--	--	--	--	--	--	--	--									--	--
--	--	--	--	--	--	--	--									--	--
--	--	--	--	--	--	--	--									--	--
--	--	--	--	--	--	--	--									--	--
--	--	--	--	--	--	--	--									--	--
--	--	--	--	--	--	--	--									--	--
--	--	--	--	--	--	--	--									--	--
--	--	--	--	--	--	--	--									--	--
--	--	--	--	--	--	--	--									--	--
--	--	--	--	--	--	--	--									--	--
--	--	--	--	--	--	--	--									--	--
--	--	--	--	--	--	--	--									--	--
--	--	--	--	--	--	--	--									--	--
--	--	--	--	--	--	--	--									--	--
--	--	--	--	--	--	--	--									--	--
--	--	--	--	--	--	--	--									--	--
--	--	--	--	--	--	--	--									--	--
--	--	--	--	--	--	--	--									--	--
--	--	--	--	--	--	--	--									--	--
--	--	--	--	--	--	--	--									--	--
--	--	--	--	--	--	--	--									--	--
--	--	--	--	--	--	--	--									--	--
--	--	--	--	--	--	--	--									--	--
--	--	--	--	--	--	--	--									--	--
--	--	--	--	--	--	--	--									--	--
--	--	--	--	--	--	--	--									--	--
--	--	--	--	--	--	--	--									--	--
--	--	--	--	--	--	--	--									--	--
--	--	--	--	--	--	--	--									--	--
--	--	--	--	--	--	--	--									--	--
--	--	--	--	--	--	--	--									--	--
--	--	--	--	--	--	--	--									--	--
--	--	--	--	--	--	--	--									--	--
--	--	--	--	--	--	--	--									--	--
--	--	--	--	--	--	--	--									--	--
--	--	--	--	--	--	--	--									--	--
--	--	--	--	--	--	--	--									--	--
--	--	--	--	--	--	--	--									--	--
--	--	--	--	--	--	--	--									--	--
--	--	--	--	--	--	--	--									--	--
--	--	--	--	--	--	--	--									--	--
--	--	--	--	--	--	--	--									--	--
--	--	--	--	--	--	--	--									--	--
--	--	--	--	--	--	--	--									--	--
--	--	--	--	--	--	--	--									--	--
--	--	--	--	--	--	--	--									--	--
--	--	--	--	--	--	--	--									--	--
--	--	--	--	--	--	--	--									--	--
--	--	--	--	--	--	--	--									--	--
--	--	--	--	--	--	--	--									--	--
--	--	--	--	--	--	--	--									--	--
--	--	--	--	--	--	--	--									--	--
--	--	--	--	--	--	--	--									--	--
--	--	--	--	--	--	--	--									--	--
--	--	--	--	--	--	--	--									--	--
--	--	--	--	--	--	--	--									--	--
--	--	--	--	--	--	--	--									--	--
--	--	--	--	--	--	--	--									--	--
--	--	--	--	--	--	--	--									--	--
--	--	--	--	--	--	--	--									--	--
--	--	--	--	--	--	--	--									--	--
--	--	--	--	--	--	--	--									--	--
--	--	--	--	--	--	--	--									--	--
--	--	--	--	--	--	--	--									--	--
--	--	--	--	--	--	--	--									--	--
--	--	--	--	--	--	--	--									--	--
--	--	--	--	--	--	--	--									--	--
--	--	--	--	--	--	--	--									--	--
--	--	--	--	--	--	--	--									--	--
--	--	--	--	--	--	--	--									--	--
--	--	--	--	--	--	--	--									--	--
--	--	--	--	--	--	--	--									--	--
--	--	--	--	--	--	--	--									--	--
--	--	--	--	--	--	--	--									--	--
--	--	--	--	--	--	--	--									--	--
--	--	--	--	--	--	--	--									--	--
--	--	--	--	--	--	--	--									--	--
--	--	--	--	--	--	--	--									--	--
--	--	--	--	--	--	--	--									--	--
--	--	--	--	--	--	--	--									--	--
--	--	--	--	--	--	--	--									--	--
--	--	--	--	--	--	--	--									--	--
--	--	--	--	--	--	--	--									--	--
--	--	--	--	--	--	--	--									--	--
--	--	--	--	--	--	--	--									--	--
--	--	--	--	--	--	--	--									--	--
--	--	--	--	--	--	--	--									--	--
--	--	--	--	--	--	--	--									--	--
--	--	--	--	--	--	--	--									--	--
--	--	--	--	--	--	--	--									--	--
--	--	--	--	--	--	--	--									--	--
--	--	--	--	--	--	--	--									--	--
--	--	--	--	--	--	--	--									--	--
--	--	--	--	--	--	--	--									--	--
--	--	--	--	--	--	--	--									--	--
--	--	--	--	--	--	--	--									--	--
--	--	--	--	--	--	--	--									--	--
--	--	--	--	--	--	--	--									--	--
--	--	--	--	--	--	--	--									--	--
--	--	--	--	--	--	--	--									--	--
--	--	--	--	--	--	--	--									--	--
--	--	--	--	--	--	--	--									--	--
--	--	--	--	--	--	--	--									--	--
--	--	--	--	--	--	--	--									--	--
--	--	--	--	--	--	--	--									--	--
--	--	--	--	--	--	--	--									--	--
--	--	--	--	--	--	--	--									--	--
--	--	--	--	--	--	--	--									--	--
--	--	--	--	--	--	--	--									--	--
--	--	--	--	--	--	--	--									--	--
--	--	--	--	--	--	--	--									--	--
--	--	--	--	--	--	--	--									--	--
--	--	--	--	--	--	--	--									--	--
--	--	--	--	--	--	--	--									--	--
--	--	--	--	--	--	--	--									--	--
--	--	--	--	--	--	--	--									--	--
--	--	--	--	--	--	--	--									--	--
--	--	--	--	--	--	--	--									--	--
--	--	--	--	--	--	--	--									--	--
--	--	--	--	--	--	--	--									--	--
--	--	--	--	--	--	--	--									--	--
--	--	--	--	--	--	--	--									--	--
--	--	--	--	--	--	--	--									--	--
--	--	--	--	--	--	--	--									--	--
--	--	--	--	--	--	--	--									--	--
--	--	--	--	--	--	--	--									--	--
--	--	--	--	--	--	--	--									--	--
--	--	--	--	--	--	--	--									--	--
--	--	--	--	--	--	--	--									--	--
--	--	--	--	--	--	--	--									--	--
--	--	--	--	--	--	--	--									--	--
--	--	--	--	--	--	--	--									--	--
--	--	--	--	--	--	--	--									--	--
--	--	--	--	--	--	--	--									--	--
--	--	--	--	--	--	--	--									--	--
--	--	--	--	--	--	--	--									--	--
--	--	--	--	--	--	--	--									--	--
--	--	--	--	--	--	--	--									--	--
--	--	--	--	--	--	--	--									--	--
--	--	--	--	--	--	--	--									--	--
--	--	--	--	--	--	--	--									--	--
--	--	--	--	--	--	--	--									--	--
--	--	--	--	--	--	--	--									--	--
--	--	--	--	--	--	--	--									--	--
--	--	--	--	--	--	--	--									--	--
--	--	--	--	--	--	--	--									--	--
--	--	--	--	--	--	--	--									--	--
--	--	--	--	--	--	--	--									--	--
--	--	--	--	--	--	--	--									--	--
--	--	--	--	--	--	--	--									--	--
--	--	--	--	--	--	--	--									--	--
--	--	--	--	--	--	--	--									--	--
--	--	--	--	--	--	--	--									--	--
--	--	--	--	--	--	--	--									--	--
--	--	--	--	--	--	--	--									--	--
--	--	--	--	--	--	--	--									--	--
--	--	--	--	--	--	--	--									--	--
--	--	--	--	--	--	--	--									--	--
--	--	--	--	--	--	--	--									--	--
--	--	--	--	--	--	--	--									--	--
--	--	--	--	--	--	--	--									--	--
--	--	--	--	--	--	--	--									--	--
--	--	--	--	--	--	--	--									--	--
--	--	--	--	--	--	--	--									--	--
--	--	--	--	--	--	--	--									--	--
--	--	--	--	--	--	--	--									--	--
--	--	--	--	--	--	--	--									--	--
--	--	--	--	--	--	--	--									--	--
--	--	--	--	--	--	--	--									--	--
--	--	--	--	--	--	--	--									--	--
--	--	--	--	--	--	--	--									--	--
--	--	--	--	--	--	--	--									--	--
--	--	--	--	--	--	--	--									--	--
--	--	--	--	--	--	--	--									--	--
--	--	--	--	--	--	--	--									--	--
--	--	--	--	--	--	--	--									--	--
--	--	--	--	--	--	--	--									--	--
--	--	--	--	--	--	--	--									--	--
--	--	--	--	--	--	--	--									--	--
--	--	--	--	--	--	--	--									--	--
--	--	--	--	--	--	--	--									--	--
--	--	--	--	--	--	--	--									--	--
--	--	--	--	--	--	--	--									--	--
--	--	--	--	--	--	--	--									--	--
--	--	--	--	--	--	--	--									--	--
--	--	--	--	--	--	--	--									--	--
--	--	--	--	--	--	--	--									--	--
--	--	--	--	--	--	--	--									--	--
--	--	--	--	--	--	--	--									--	--
--	--	--	--	--	--	--	--									--	--
--	--	--	--	--	--	--	--									--	--
--	--	--	--	--	--	--	--									--	--
--	--	--	--	--	--	--	--									--	--
--	--	--	--	--	--	--	--									--	--
--	--	--	--	--	--	--	--									--	--
--	--	--	--	--	--	--	--									--	--
--	--	--	--	--	--	--	--									--	--
--	--	--	--	--	--	--	--									--	--
--	--	--	--	--	--	--	--									--	--
--	--	--	--	--	--	--	--									--	--
--	--	--	--	--	--	--	--									--	--
--	--	--	--	--	--	--	--									--	--
--	--	--	--	--	--	--	--									--	--
--	--	--	--	--	--	--	--									--	--
--	--	--	--	--	--	--	--									--	--
--	--	--	--	--	--	--	--									--	--
--	--	--	--	--	--	--	--									--	--
--	--	--	--	--	--	--	--									--	--
--	--	--	--	--	--	--	--									--	--
--	--	--	--	--	--	--	--									--	--
--	--	--	--	--	--	--	--									--	--
--	--	--	--	--	--	--	--									--	--
--	--	--	--	--	--	--	--									--	--
--	--	--	--	--	--	--	--									--	--
--	--	--	--	--	--	--	--									--	--
--	--	--	--	--	--	--	--									--	--
--	--	--	--	--	--	--	--									--	--
--	--	--	--	--	--	--	--									--	--
--	--	--	--	--	--	--	--									--	--
--	--	--	--	--	--	--	--									--	--
--	--	--	--	--	--	--	--									--	--
--	--	--	--	--	--	--	--									--	--
--	--	--	--	--	--	--	--									--	--
--	--	--	--	--	--	--	--									--	--
--	--	--	--	--	--	--	--									--	--
--	--	--	--	--	--	--	--									--	--
--	--	--	--	--	--	--	--									--	--
--	--	--	--	--	--	--	--									--	--
--	--	--	--	--	--	--	--									--	--
--	--	--	--	--	--	--	--									--	--
--	--	--	--	--	--	--	--									--	--
--	--	--	--	--	--	--	--									--	--
--	--	--	--	--	--	--	--									--	--
--	--	--	--	--	--	--	--									--	--
--	--	--	--	--	--	--	--									--	--
--	--	--	--	--	--	--	--									--	--
--	--	--	--	--	--	--	--									--	--
--	--	--	--	--	--	--	--									--	--
--	--	--	--	--	--	--	--									--	--
--	--	--	--	--	--	--	--									--	--
--	--	--	--	--	--	--	--									--	--
--	--	--	--	--	--	--	--									--	--
--	--	--	--	--	--	--	--									--	--
--	--	--	--	--	--	--	--									--	--
--	--	--	--	--	--	--	--									--	--
--	--	--	--	--	--	--	--									--	--
--	--	--	--	--	--	--	--									--	--
--	--	--	--	--	--	--	--									--	--
--	--	--	--	--	--	--	--									--	--
--	--	--	--	--	--	--	--									--	--
--	--	--	--	--	--	--	--									--	--
--	--	--	--	--	--	--	--									--	--
--	--	--	--	--	--	--	--									--	--
--	--	--	--	--	--	--	--									--	--
--	--	--	--	--	--	--	--									--	--
--	--	--	--	--	--	--	--									--	--
--	--	--	--	--	--	--	--									--	--
--	--	--	--	--	--	--	--									--	--
--	--	--	--	--	--	--	--									--	--
--	--	--	--	--	--	--	--									--	--
--	--	--	--	--	--	--	--									--	--
--	--	--	--	--	--	--	--									--	--
--	--	--	--	--	--	--	--									--	--
--	--	--	--	--	--	--	--									--	--
--	--	--	--	--	--	--	--									--	--
--	--	--	--	--	--	--	--									--	--
--	--	--	--	--	--	--	--									--	--
--	--	--	--	--	--	--	--									--	--
--	--	--	--	--	--	--	--									--	--
--	--	--	--	--	--	--	--									--	--
--	--	--	--	--	--	--	--									--	--
--	--	--	--	--	--	--	--									--	--
--	--	--	--	--	--	--	--									--	--
--	--	--	--	--	--	--	--									--	--
--	--	--	--	--	--	--	--									--	--
--	--	--	--	--	--	--	--									--	--
--	--	--	--	--	--	--	--									--	--
--	--	--	--	--	--	--	--									--	--
--	--	--	--	--	--	--	--									--	--
--	--	--	--	--	--	--	--									--	--
--	--	--	--	--	--	--	--									--	--
--	--	--	--	--	--	--	--									--	--
--	--	--	--	--	--	--	--									--	--
--	--	--	--	--	--	--	--									--	--
--	--	--	--	--	--	--	--									--	--
--	--	--	--	--	--	--	--									--	--
--	--	--	--	--	--	--	--									--	--
--	--	--	--	--	--	--	--									--	--
--	--	--	--	--	--	--	--									--	--
--	--	--	--	--	--	--	--									--	--
--	--	--	--	--	--	--	--									--	--
--	--	--	--	--	--	--	--									--	--
--	--	--	--	--	--	--	--									--	--
--	--	--	--	--	--	--	--									--	--
--	--	--	--	--	--	--	--									--	--
--	--	--	--	--	--	--	--									--	--
--	--	--	--	--	--	--	--									--	--
--	--	--	--	--	--	--	--									--	--
--	--	--	--	--	--	--	--									--	--
--	--	--	--	--	--	--	--									--	--
--	--	--	--	--	--	--	--									--	--
--	--	--	--	--	--	--	--									--	--
--	--	--	--	--	--	--	--									--	--
--	--	--	--	--	--	--	--									--	--
--	--	--	--	--	--	--	--									--	--
--	--	--	--	--	--	--	--									--	--
--	--	--	--	--	--	--	--									--	--
--	--	--	--	--	--	--	--									--	--
--	--	--	--	--	--	--	--									--	--
--	--	--	--	--	--	--	--									--	--
--	--	--	--	--	--	--	--									--	--
--	--	--	--	--	--	--	--									--	--
--	--	--	--	--	--	--	--									--	--
--	--	--	--	--	--	--	--									--	--
--	--	--	--	--	--	--	--									--	--
--	--	--	--	--	--	--	--									--	--
--	--	--	--	--	--	--	--									--	--
--	--	--	--	--	--	--	--									--	--
--	--	--	--	--	--	--	--									--	--
--	--	--	--	--	--	--	--									--	--
--	--	--	--	--	--	--	--									--	--
--	--	--	--	--	--	--	--									--	--
--	--	--	--	--	--	--	--									--	--
--	--	--	--	--	--	--	--									--	--
--	--	--	--	--	--	--	--									--	--
--	--	--	--	--	--	--	--									--	--
--	--	--	--	--	--	--	--									--	--
--	--	--	--	--	--	--	--									--	--
--	--	--	--	--	--	--	--									--	--
--	--	--	--	--	--	--	--									--	--
--	--	--	--	--	--	--	--									--	--
--	--	--	--	--	--	--	--									--	--
--	--	--	--	--	--	--	--									--	--
--	--	--	--	--	--	--	--									--	--
--	--	--	--	--	--	--	--									--	--
--	--	--	--	--	--	--	--									--	--
--	--	--	--	--	--	--	--									--	--
--	--	--	--	--	--	--	--									--	--
--	--	--	--	--	--	--	--									--	--
--	--	--	--	--	--	--	--									--	--
--	--	--	--	--	--	--	--									--	--
--	--	--	--	--	--	--	--									--	--
--	--	--	--	--	--	--	--									--	--
--	--	--	--	--	--	--	--									--	--
--	--	--	--	--	--	--	--									--	--
--	--	--	--	--	--	--	--									--	--
--	--	--	--	--	--	--	--									--	--
--	--	--	--	--	--	--	--									--	--
--	--	--	--	--	--	--	--									--	--
--	--	--	--	--	--	--	--									--	--
--	--	--	--	--	--	--	--									--	--
--	--	--	--	--	--	--	--									--	--
--	--	--	--	--	--	--	--									--	--
--	--	--	--	--	--	--	--									--	--
--	--	--	--	--	--	--	--									--	--
--	--	--	--	--	--	--	--									--	--
--	--	--	--	--	--	--	--									--	--
--	--	--	--	--	--	--	--									--	--
--	--	--	--	--	--	--	--									--	--
--	--	--	--	--	--	--	--									--	--
--	--	--	--	--	--	--	--									--	--
--	--	--	--	--	--	--	--									--	--
--	--	--	--	--	--	--	--									--	--
--	--	--	--	--	--	--	--									--	--
--	--	--	--	--	--	--	--									--	--
--	--	--	--	--	--	--	--									--	--
--	--	--	--	--	--	--	--									--	--
--	--	--	--	--	--	--	--									--	--
--	--	--	--	--	--	--	--									--	--
--	--	--	--	--	--	--	--									--	--
--	--	--	--	--	--	--	--									--	--
--	--	--	--	--	--	--	--									--	--
--	--	--	--	--	--	--	--									--	--
--	--	--	--	--	--	--	--									--	--
--	--	--	--	--	--	--	--									--	--
--	--	--	--	--	--	--	--									--	--
--	--	--	--	--	--	--	--									--	--
--	--	--	--	--	--	--	--									--	--
--	--	--	--	--	--	--	--									--	--
--	--	--	--	--	--	--	--									--	--
--	--	--	--	--	--	--	--									--	--
--	--	--	--	--	--	--	--									--	--
--	--	--	--	--	--	--	--									--	--
--	--	--	--	--	--	--	--									--	--
--	--	--	--	--	--	--	--									--	--
--	--	--	--	--	--	--	--									--	--
--	--	--	--	--	--	--	--									--	--
--	--	--	--	--	--	--	--									--	--
--	--	--	--	--	--	--	--									--	--
--	--	--	--	--	--	--	--									--	--
--	--	--	--	--	--	--	--									--	--
--	--	--	--	--	--	--	--									--	--
--	--	--	--	--	--	--	--									--	--
--	--	--	--	--	--	--	--									--	--
--	--	--	--	--	--	--	--									--	--
--	--	--	--	--	--	--	--									--	--
--	--	--	--	--	--	--	--									--	--
--	--	--	--	--	--	--	--									--	--
--	--	--	--	--	--	--	--									--	--
--	--	--	--	--	--	--	--									--	--
--	--	--	--	--	--	--	--									--	--
--	--	--	--	--	--	--	--									--	--
--	--	--	--	--	--	--	--									--	--
--	--	--	--	--	--	--	--									--	--
--	--	--	--	--	--	--	--									--	--
--	--	--	--	--	--	--	--									--	--
--	--	--	--	--	--	--	--									--	--
--	--	--	--	--	--	--	--									--	--
--	--	--	--	--	--	--	--									--	--
--	--	--	--	--	--	--	--									--	--
--	--	--	--	--	--	--	--									--	--
--	--	--	--	--	--	--	--									--	--
--	--	--	--	--	--	--	--									--	--
--	--	--	--	--	--	--	--									--	--
--	--	--	--	--	--	--	--									--	--
--	--	--	--	--	--	--	--									--	--
--	--	--	--	--	--	--	--									--	--
--	--	--	--	--	--	--	--									--	--
--	--	--	--	--	--	--	--									--	--
--	--	--	--	--	--	--	--									--	--
--	--	--	--	--	--	--	--									--	--
--	--	--	--	--	--	--	--									--	--
--	--	--	--	--	--	--	--									--	--
--	--	--	--	--	--	--	--									--	--
--	--	--	--	--	--	--	--									--	--
--	--	--	--	--	--	--	--									--	--
--	--	--	--	--	--	--	--									--	--
--	--	--	--	--	--	--	--									--	--
--	--	--	--	--	--	--	--									--	--
--	--	--	--	--	--	--	--									--	--
--	--	--	--	--	--	--	--									--	--
--	--	--	--	--	--	--	--									--	--
--	--	--	--	--	--	--	--									--	--
--	--	--	--	--	--	--	--									--	--
--	--	--	--	--	--	--	--									--	--
--	--	--	--	--	--	--	--									--	--
--	--	--	--	--	--	--	--									--	--
--	--	--	--	--	--	--	--									--	--
--	--	--	--	--	--	--	--									--	--
--	--	--	--	--	--	--	--									--	--
--	--	--	--	--	--	--	--									--	--
--	--	--	--	--	--	--	--									--	--
--	--	--	--	--	--	--	--									--	--
--	--	--	--	--	--	--	--									--	--
--	--	--	--	--	--	--	--									--	--
--	--	--	--	--	--	--	--									--	--
--	--	--	--	--	--	--	--									--	--
--	--	--	--	--	--	--	--									--	--
--	--	--	--	--	--	--	--									--	--
--	--	--	--	--	--	--	--									--	--
--	--	--	--	--	--	--	--									--	--
--	--	--	--	--	--	--	--									--	--
--	--	--	--	--	--	--	--									--	--
--	--	--	--	--	--	--	--									--	--
--	--	--	--	--	--	--	--									--	--
--	--	--	--	--	--	--	--									--	--
--	--	--	--	--	--	--	--									--	--
--	--	--	--	--	--	--	--									--	--
--	--	--	--	--	--	--	--									--	--
--	--	--	--	--	--	--	--									--	--
--	--	--	--	--	--	--	--									--	--
--	--	--	--	--	--	--	--									--	--
--	--	--	--	--	--	--	--									--	--
--	--	--	--	--	--	--	--									--	--
--	--	--	--	--	--	--	--									--	--
--	--	--	--	--	--	--	--									--	--
--	--	--	--	--	--	--	--									--	--
--	--	--	--	--	--	--	--									--	--
--	--	--	--	--	--	--	--									--	--
--	--	--	--	--	--	--	--									--	--
--	--	--	--	--	--	--	--									--	--
--	--	--	--	--	--	--	--									--	--
--	--	--	--	--	--	--	--									--	--
--	--	--	--	--	--	--	--									--	--
--	--	--	--	--	--	--	--									--	--
--	--	--	--	--	--	--	--									--	--
--	--	--	--	--	--	--	--									--	--
--	--	--	--	--	--	--	--									--	--
--	--	--	--	--	--	--	--									--	--
--	--	--	--	--	--	--	--									--	--
--	--	--	--	--	--	--	--									--	--
--	--	--	--	--	--	--	--									--	--
--	--	--	--	--	--	--	--									--	--
--	--	--	--	--	--	--	--									--	--
--	--	--	--	--	--	--	--									--	--
--	--	--	--	--	--	--	--									--	--
--	--	--	--	--	--	--	--									--	--
--	--	--	--	--	--	--	--									--	--
--	--	--	--	--	--	--	--									--	--
[truncated: 6,191 more rows]

## Sheet: Supplementary Figure 4
Supplementary Figure 4a						Supplementary Figure 4b
Cu(NO3)2 concentration	Cu content					Cu content	Cu/Al
mmol/L	wt.%					wt.%
0	0					0	0
1	0.47					0.47	0.04
5	0.63					0.63	0.05
50	1.72					1.72	0.14
500	2.92					2.92	0.24

## Sheet: Supplementary Figure 5
Supplementary Figure 5
Wavelength	Kubelka-Munk	Kubelka-Munk	Kubelka-Munk	Kubelka-Munk
nm
	1Cu/AEI	5Cu/AEI	50Cu/AEI	500Cu/AEI
900	0.00818	0.06624	0.41688	0.00646
899.5	1079.77	3450.9	5000000	3822.73
899	0.2785	1.68707	0.16381	5.38905
898.5	0.17546	7.39826	0.25794	5000000
898	5000000	1.23163	5000000	5000000
897.5	6.66847	0.00618	5000000	5000000
897	0.79792	0.37525	0.83584	0.60398
896.5	1.12067	0.30861	0.65589	0.1411
896	5000000	0.80951	1.20708	0.86327
895.5	0.00173	0.04617	0.1991	0.00539
895	0.0036	0.03271	0.61998	0.4433
894.5	0.49467	1.21882	0.93843	3.77353
894	0.07152	1.78787	0.02135	0.96614
893.5	0.11312	0.04233	0.39174	0.50897
893	0.50917	0.14343	1.27134	0.5948
892.5	0.41475	0.20985	0.14677	0.000388883
892	0.24858	0.21664	0.16986	0.11999
891.5	0.35758	0.00139	0.0069	0.00102
891	0.045	0.59776	0.09885	1.18514
890.5	0.02752	0.12125	0.00197	2.73476
890	0.00302	0.01203	5.13283e-05	0.51448
889.5	0.16485	0.4956	0.3147	0.16591
889	0.09257	0.59016	0.1087	1.21892
888.5	0.01675	1.80678	0.0358	2.83005
888	0.00372	0.11948	0.01298	0.6885
887.5	0.00483	0.28729	0.08832	0.03614
887	0.02969	0.11198	0.13112	0.10214
886.5	0.00441	0.07222	0.30369	0.19969
886	0.04381	0.26313	0.44357	0.98131
885.5	0.13872	0.49356	0.39395	0.17728
885	0.01875	0.20383	0.09357	0.2631
884.5	0.0078	0.07011	0.18442	0.31222
884	0.01556	0.00048301	0.13324	0.29017
883.5	0.06165	0.30474	0.33895	0.04952
883	0.00382	0.10769	0.08758	0.05211
882.5	0.05264	0.184	0.27758	0.18805
882	0.02808	0.20786	0.10677	0.22212
881.5	0.01733	0.08715	0.01198	1.3494
881	0.07368	0.09459	0.10796	0.30341
880.5	0.11981	0.05412	0.07499	0.15542
880	0.022	0.12601	0.08813	0.2895
879.5	0.00363	0.08866	0.15318	0.25341
879	0.11312	0.11273	0.09353	0.16774
878.5	0.10249	0.28604	0.07735	0.4024
878	0.00851	0.20962	0.16028	0.23335
877.5	0.00127	0.0663	0.15396	0.05068
877	0.01592	0.05217	0.15126	0.2309
876.5	0.17368	0.26055	0.23527	0.31755
876	0.06119	0.0965	0.15264	0.07571
875.5	0.06412	0.15445	0.10372	0.11212
875	0.02267	0.24996	0.05725	0.13171
874.5	0.00984	0.16803	0.07086	0.10877
874	0.09139	0.14024	0.21995	0.26425
873.5	0.08782	0.16418	0.12069	0.26077
873	0.04853	0.09378	0.1057	0.17524
872.5	0.01482	0.05246	0.07195	0.1636
872	0.05386	0.08884	0.27004	0.22586
871.5	0.03276	0.17511	0.1892	0.36595
871	0.02622	0.14414	0.0924	0.26142
870.5	0.00966	0.08862	0.16836	0.12124
870	0.02499	0.10952	0.21324	0.17432
869.5	0.0471	0.12142	0.09127	0.13705
869	0.03054	0.09564	0.08981	0.18044
868.5	0.03462	0.09185	0.13353	0.20319
868	0.02128	0.13553	0.13916	0.13611
867.5	0.03664	0.12694	0.12492	0.15868
867	0.04587	0.20086	0.15663	0.21492
866.5	0.02414	0.1073	0.10341	0.17694
866	0.03837	0.06448	0.09475	0.12856
865.5	0.06233	0.14891	0.1892	0.2521
865	0.03427	0.11458	0.17287	0.20591
864.5	0.0182	0.05826	0.08907	0.11826
864	0.02435	0.08702	0.16138	0.0993
863.5	0.07285	0.11755	0.16522	0.12885
863	0.05253	0.09935	0.11826	0.15213
862.5	0.03666	0.09052	0.14728	0.18506
862	0.0729	0.10262	0.10428	0.19042
861.5	0.04704	0.1	0.09032	0.16229
861	0.05711	0.09507	0.12574	0.21466
860.5	0.06399	0.09463	0.13622	0.20709
860	0.0411	0.12319	0.14799	0.16406
859.5	0.02634	0.10519	0.1398	0.13849
859	0.03754	0.10955	0.12176	0.1761
858.5	0.03356	0.09977	0.09057	0.16756
858	0.05085	0.10752	0.1139	0.17405
857.5	0.0391	0.1041	0.10049	0.16223
857	0.01883	0.07241	0.09747	0.15535
856.5	0.0357	0.07278	0.10957	0.15562
856	0.04332	0.08001	0.09606	0.1497
855.5	0.03203	0.06993	0.1003	0.13654
855	0.03697	0.07522	0.11356	0.16228
854.5	0.02744	0.08117	0.11459	0.16516
854	0.03718	0.09107	0.11652	0.16125
853.5	0.03637	0.09674	0.13307	0.1667
853	0.03201	0.09086	0.12459	0.15646
852.5	0.02882	0.0875	0.12735	0.14487
852	0.02982	0.0948	0.1381	0.16787
851.5	0.04108	0.09486	0.12163	0.14873
851	0.03571	0.08845	0.10267	0.1293
850.5	0.0344	0.10309	0.12512	0.1532
850	0.03703	0.11476	0.14204	0.16186
849.5	0.03702	0.1061	0.12736	0.17149
849	0.02514	0.06431	0.08277	0.13812
848.5	0.02951	0.07954	0.08976	0.12062
848	0.02408	0.09168	0.11125	0.15584
847.5	0.03316	0.09467	0.13768	0.15665
847	0.03859	0.0977	0.1257	0.15272
846.5	0.04097	0.09906	0.11433	0.1686
846	0.0399	0.10349	0.10984	0.1552
845.5	0.04621	0.10689	0.1202	0.14957
845	0.04248	0.11089	0.11797	0.16995
844.5	0.03444	0.0884	0.10698	0.16286
844	0.03693	0.0968	0.11346	0.14961
843.5	0.02855	0.08713	0.11137	0.15372
843	0.03518	0.08556	0.11981	0.14565
842.5	0.0277	0.09304	0.10711	0.14911
842	0.03613	0.09829	0.11357	0.17285
841.5	0.04295	0.10288	0.11991	0.17439
841	0.03675	0.105	0.12198	0.17568
840.5	0.03463	0.09671	0.11336	0.14353
840	0.02584	0.09279	0.11712	0.14564
839.5	0.02699	0.10281	0.13232	0.16537
839	0.03347	0.11553	0.12712	0.16899
838.5	0.03027	0.10835	0.11982	0.15974
838	0.03265	0.10294	0.12361	0.15177
837.5	0.03491	0.09467	0.11325	0.15176
837	0.03094	0.08832	0.10795	0.14694
836.5	0.03093	0.09673	0.1093	0.15883
836	0.02892	0.09656	0.11133	0.16015
835.5	0.02953	0.09124	0.12057	0.16103
835	0.03291	0.09542	0.112	0.16588
834.5	0.0351	0.0989	0.11372	0.17294
834	0.03542	0.09586	0.11167	0.16775
833.5	0.04013	0.09767	0.1195	0.17011
833	0.02983	0.0902	0.12009	0.13891
832.5	0.03292	0.09299	0.11976	0.14583
832	0.02939	0.09124	0.12588	0.1508
831.5	0.02977	0.08868	0.11574	0.14165
831	0.03442	0.09485	0.11873	0.14184
830.5	0.03716	0.10267	0.12649	0.16454
830	0.03514	0.1059	0.12345	0.17145
829.5	0.03385	0.10675	0.12353	0.17488
829	0.03544	0.1023	0.13261	0.16602
828.5	0.03085	0.09127	0.10346	0.14862
828	0.03761	0.10154	0.11337	0.161
827.5	0.0346	0.09241	0.11579	0.15161
827	0.03309	0.09292	0.11369	0.14273
826.5	0.03698	0.08827	0.13241	0.1636
826	0.0393	0.09126	0.13067	0.15837
825.5	0.0391	0.09819	0.12165	0.16229
825	0.0345	0.09824	0.1203	0.16774
824.5	0.03423	0.09152	0.1103	0.15131
824	0.03317	0.09218	0.11461	0.14757
823.5	0.03423	0.0894	0.11891	0.15904
823	0.03333	0.09825	0.11498	0.1624
822.5	0.0351	0.09573	0.1181	0.17042
822	0.03603	0.09538	0.12714	0.16714
821.5	0.03457	0.09318	0.11712	0.15216
821	0.03931	0.09928	0.12797	0.15625
820.5	0.03832	0.09601	0.12282	0.15747
820	0.02945	0.08602	0.11759	0.15249
819.5	0.0292	0.08535	0.11122	0.1352
819	0.02962	0.0903	0.1135	0.14381
818.5	0.02881	0.08698	0.11065	0.14786
818	0.02929	0.08907	0.11018	0.14275
817.5	0.03444	0.09404	0.1194	0.14484
817	0.03615	0.0959	0.12038	0.14089
816.5	0.03803	0.09383	0.11867	0.15236
816	0.038	0.09127	0.12658	0.15906
815.5	0.03596	0.09818	0.12463	0.16025
815	0.03834	0.10263	0.12933	0.16804
814.5	0.03119	0.09499	0.11395	0.14868
814	0.02959	0.09857	0.11241	0.14697
813.5	0.0305	0.09174	0.11418	0.1508
813	0.03482	0.08938	0.11332	0.14469
812.5	0.03265	0.09699	0.11499	0.15227
812	0.03043	0.0953	0.12279	0.15704
811.5	0.03077	0.09315	0.11894	0.15963
811	0.03294	0.09248	0.1171	0.1643
810.5	0.03644	0.09954	0.12313	0.16482
810	0.03132	0.09354	0.12053	0.15566
809.5	0.03399	0.09316	0.10971	0.15743
809	0.0378	0.09987	0.12212	0.16074
808.5	0.0334	0.09737	0.11966	0.15542
808	0.03315	0.09479	0.11979	0.15076
807.5	0.03448	0.09034	0.11973	0.14611
807	0.03734	0.09271	0.11913	0.15568
806.5	0.03556	0.09761	0.11629	0.15694
806	0.03391	0.0951	0.11706	0.15494
805.5	0.03269	0.09779	0.12234	0.15956
805	0.03157	0.09132	0.1168	0.15809
804.5	0.03158	0.0911	0.1168	0.15468
804	0.0344	0.09629	0.11513	0.15361
803.5	0.03417	0.09328	0.11667	0.15189
803	0.03606	0.09208	0.12644	0.1595
802.5	0.0333	0.09039	0.12021	0.15454
802	0.03468	0.092	0.11504	0.15264
801.5	0.04016	0.09997	0.11622	0.15608
801	0.0386	0.09452	0.12344	0.15746
800.5	0.03589	0.08859	0.12383	0.15575
800	0.03268	0.09	0.12277	0.1565
799.5	0.02905	0.08908	0.11601	0.14947
799	0.02919	0.08474	0.11413	0.14662
798.5	0.03217	0.08776	0.11846	0.14895
798	0.03469	0.09223	0.11799	0.14767
797.5	0.0323	0.08985	0.11395	0.14596
797	0.03309	0.08904	0.1136	0.15164
796.5	0.03154	0.08703	0.11105	0.15286
796	0.03119	0.0819	0.10774	0.1528
795.5	0.03261	0.08646	0.11183	0.15549
795	0.03406	0.0903	0.11641	0.15355
794.5	0.03589	0.09315	0.11852	0.15459
794	0.03304	0.08986	0.11007	0.15506
793.5	0.02963	0.08708	0.107	0.14403
793	0.03243	0.0922	0.11848	0.15116
792.5	0.03202	0.08919	0.11438	0.14886
792	0.03335	0.09038	0.11551	0.15857
791.5	0.03097	0.08705	0.11398	0.15581
791	0.03278	0.09082	0.11549	0.15635
790.5	0.03525	0.09385	0.12178	0.16121
790	0.03122	0.09079	0.121	0.1522
789.5	0.03143	0.09046	0.11771	0.15504
789	0.03179	0.09374	0.11471	0.16022
788.5	0.03322	0.0911	0.11628	0.16096
788	0.03264	0.09211	0.11691	0.15725
787.5	0.03492	0.09667	0.12414	0.15208
787	0.03575	0.09737	0.12013	0.15471
786.5	0.0313	0.09604	0.11489	0.15786
786	0.02863	0.08949	0.11262	0.14987
785.5	0.03121	0.08716	0.11253	0.14798
785	0.03171	0.08801	0.11437	0.15362
784.5	0.03384	0.09194	0.11561	0.15934
784	0.03243	0.0875	0.1154	0.15064
783.5	0.03347	0.0914	0.11422	0.15685
783	0.03179	0.0959	0.11355	0.15435
782.5	0.03192	0.08805	0.11438	0.1497
782	0.03229	0.08675	0.1139	0.15133
781.5	0.03344	0.08886	0.11757	0.15544
781	0.03081	0.08766	0.11336	0.1504
780.5	0.02869	0.08757	0.10997	0.14815
780	0.02917	0.08651	0.11	0.14156
779.5	0.0318	0.08664	0.11385	0.14432
779	0.03161	0.0895	0.11557	0.1478
778.5	0.03227	0.09037	0.1164	0.1528
778	0.03077	0.08515	0.11476	0.15001
777.5	0.03003	0.08903	0.11245	0.14485
777	0.03265	0.091	0.11501	0.14852
776.5	0.03242	0.08578	0.11361	0.15045
776	0.0332	0.08882	0.11161	0.153
775.5	0.03233	0.0898	0.11311	0.15186
775	0.03157	0.08828	0.11322	0.15201
774.5	0.03015	0.08787	0.10962	0.15124
774	0.03087	0.08898	0.11243	0.15098
773.5	0.03022	0.08743	0.11272	0.15083
773	0.03097	0.08534	0.10942	0.14886
772.5	0.03345	0.08977	0.11243	0.14967
772	0.03446	0.09056	0.11343	0.15327
771.5	0.03053	0.08653	0.10755	0.15009
771	0.02974	0.08387	0.10529	0.14908
770.5	0.03121	0.08441	0.10975	0.15194
770	0.03184	0.08653	0.10869	0.14967
769.5	0.03088	0.08548	0.10912	0.1485
769	0.02877	0.08351	0.10948	0.14711
768.5	0.03066	0.08519	0.10962	0.15001
768	0.03142	0.08421	0.10864	0.14639
767.5	0.03122	0.08353	0.10662	0.15013
767	0.03062	0.08559	0.10809	0.15142
766.5	0.03056	0.08746	0.11016	0.15178
766	0.03074	0.08718	0.10986	0.14705
765.5	0.03117	0.08512	0.10698	0.14592
765	0.03188	0.08734	0.11163	0.15304
764.5	0.03026	0.08475	0.10912	0.14884
764	0.0306	0.0854	0.10674	0.14437
763.5	0.02866	0.08142	0.10573	0.14463
763	0.02862	0.086	0.1105	0.14436
762.5	0.03122	0.08827	0.10839	0.14683
762	0.03149	0.08804	0.10729	0.14949
761.5	0.03269	0.09239	0.109	0.15135
761	0.03128	0.08716	0.10588	0.14477
760.5	0.02932	0.0841	0.1049	0.14463
760	0.03085	0.08336	0.10577	0.14475
759.5	0.03	0.08139	0.10485	0.14437
759	0.03014	0.08513	0.10767	0.14556
758.5	0.03018	0.08365	0.10768	0.14639
758	0.03079	0.08438	0.10792	0.14706
757.5	0.03008	0.08326	0.10688	0.14737
757	0.02924	0.08322	0.10489	0.14759
756.5	0.0291	0.08077	0.10498	0.14319
756	0.02775	0.08061	0.10358	0.14045
755.5	0.02922	0.08337	0.10451	0.14252
755	0.02955	0.08237	0.10469	0.14161
754.5	0.02822	0.07942	0.10193	0.14158
754	0.02881	0.07872	0.10004	0.14087
753.5	0.02937	0.08149	0.10486	0.14347
753	0.03024	0.08396	0.105	0.14426
752.5	0.02941	0.08206	0.10407	0.14219
752	0.03034	0.08285	0.10727	0.14068
751.5	0.02968	0.08251	0.10429	0.13939
751	0.03003	0.0835	0.10672	0.1422
750.5	0.02991	0.08323	0.10811	0.14233
750	0.02984	0.07889	0.10295	0.1415
749.5	0.02772	0.07729	0.09846	0.13934
749	0.02829	0.08016	0.1009	0.14204
748.5	0.03072	0.0801	0.10206	0.14152
748	0.02985	0.08102	0.10465	0.14336
747.5	0.03	0.07718	0.10265	0.14056
747	0.02918	0.08097	0.10252	0.14067
746.5	0.02864	0.08058	0.1008	0.14132
746	0.02774	0.08132	0.09998	0.14009
745.5	0.0268	0.08069	0.09834	0.13893
745	0.02935	0.08161	0.1041	0.14376
744.5	0.02729	0.07867	0.10178	0.13895
744	0.02728	0.07981	0.10051	0.13998
743.5	0.02767	0.07843	0.09811	0.13961
743	0.02609	0.07888	0.09786	0.13748
742.5	0.02758	0.08075	0.09805	0.1398
742	0.02697	0.08029	0.09704	0.14348
741.5	0.02633	0.0806	0.09923	0.14301
741	0.02755	0.08094	0.09911	0.13946
740.5	0.02862	0.08091	0.09764	0.13741
740	0.02768	0.07881	0.0966	0.1393
739.5	0.02633	0.07547	0.09608	0.13527
739	0.02503	0.07711	0.09373	0.13463
738.5	0.0271	0.07875	0.09492	0.13512
738	0.02706	0.07585	0.09459	0.13541
737.5	0.02708	0.07608	0.09439	0.1382
737	0.02733	0.07932	0.09633	0.13553
736.5	0.02812	0.08334	0.09846	0.13571
736	0.02777	0.08138	0.09669	0.13709
735.5	0.02599	0.07392	0.09269	0.13388
735	0.02696	0.07211	0.09264	0.13288
734.5	0.02657	0.0763	0.09613	0.13158
734	0.02635	0.07563	0.0937	0.13245
733.5	0.02819	0.07524	0.09354	0.13447
733	0.02749	0.07495	0.09328	0.13569
732.5	0.02487	0.07436	0.09286	0.13302
732	0.02547	0.07608	0.09097	0.13137
731.5	0.02556	0.07579	0.08919	0.12717
731	0.02661	0.07506	0.09377	0.12982
730.5	0.02474	0.07316	0.09287	0.12789
730	0.02458	0.07655	0.09265	0.12892
729.5	0.02622	0.07418	0.09195	0.13176
729	0.02599	0.07271	0.0904	0.13185
728.5	0.02597	0.07308	0.08892	0.12994
728	0.02518	0.07256	0.08831	0.12724
727.5	0.026	0.07522	0.08986	0.12746
727	0.02525	0.07449	0.08834	0.12894
726.5	0.0255	0.07397	0.08844	0.13113
726	0.02585	0.07447	0.08822	0.13229
725.5	0.02456	0.07274	0.08788	0.12806
725	0.02484	0.07306	0.09142	0.12675
724.5	0.02616	0.07368	0.09169	0.12761
724	0.02608	0.07386	0.089	0.12893
723.5	0.02449	0.07082	0.08459	0.12766
723	0.02311	0.07202	0.08714	0.12703
722.5	0.02402	0.07398	0.08871	0.12628
722	0.02536	0.07279	0.08916	0.12768
721.5	0.02487	0.07072	0.0864	0.12634
721	0.02398	0.07289	0.08716	0.12541
720.5	0.02287	0.07159	0.08434	0.12435
720	0.02524	0.07236	0.08635	0.12603
719.5	0.02391	0.07166	0.08871	0.12415
719	0.02455	0.07146	0.08562	0.12651
718.5	0.02437	0.07078	0.08586	0.12621
718	0.0246	0.07077	0.08418	0.1264
717.5	0.02233	0.07119	0.08372	0.12455
717	0.02318	0.07129	0.08436	0.12121
716.5	0.02362	0.06857	0.08446	0.12291
716	0.02407	0.06927	0.08265	0.12193
715.5	0.02367	0.06859	0.08134	0.11882
715	0.02386	0.06792	0.08201	0.11928
714.5	0.02431	0.07108	0.08319	0.12341
714	0.02222	0.07007	0.08313	0.1257
713.5	0.02291	0.06886	0.08448	0.12325
713	0.02466	0.06902	0.0854	0.12486
712.5	0.02326	0.06758	0.08224	0.12041
712	0.02315	0.06867	0.0824	0.11859
711.5	0.02224	0.06711	0.08203	0.12019
711	0.02112	0.06657	0.07961	0.12129
710.5	0.02255	0.06763	0.07873	0.12117
710	0.02372	0.06793	0.08156	0.11906
709.5	0.02286	0.06754	0.08263	0.12019
709	0.02142	0.06449	0.07686	0.11746
708.5	0.02188	0.06374	0.07706	0.11992
708	0.02088	0.06514	0.07722	0.11528
707.5	0.02171	0.0646	0.07785	0.11644
707	0.02223	0.06659	0.07764	0.11899
706.5	0.02178	0.06625	0.07764	0.11471
706	0.02128	0.06535	0.07499	0.11482
705.5	0.02059	0.06486	0.07547	0.1135
705	0.02086	0.06521	0.07613	0.11392
704.5	0.02184	0.06618	0.07647	0.11665
704	0.02177	0.06687	0.07702	0.1174
703.5	0.02173	0.06905	0.0767	0.11713
703	0.0215	0.06646	0.07535	0.11536
702.5	0.02128	0.0631	0.07469	0.11357
702	0.02131	0.06313	0.07524	0.11439
701.5	0.02137	0.06454	0.0762	0.11518
701	0.02048	0.06388	0.07404	0.11435
700.5	0.02003	0.06389	0.07383	0.11388
700	0.02005	0.0633	0.07296	0.11635
699.5	0.02161	0.0648	0.07252	0.1169
699	0.02223	0.06493	0.07343	0.11345
698.5	0.02187	0.06418	0.07527	0.11244
698	0.02091	0.06264	0.07199	0.11254
697.5	0.01919	0.06103	0.07139	0.11028
697	0.01978	0.06223	0.07324	0.11098
696.5	0.02008	0.06081	0.07289	0.11155
696	0.01915	0.05879	0.07044	0.10789
695.5	0.01905	0.05964	0.06797	0.1057
695	0.02052	0.0609	0.06982	0.10797
694.5	0.02018	0.05953	0.06963	0.10512
694	0.02039	0.06096	0.07027	0.10642
693.5	0.01949	0.0584	0.06875	0.10663
693	0.01922	0.0607	0.06888	0.10639
692.5	0.01855	0.05812	0.0689	0.10531
692	0.0183	0.05797	0.06955	0.10616
691.5	0.01868	0.0588	0.06984	0.10562
691	0.01893	0.05696	0.06736	0.10509
690.5	0.01814	0.05724	0.06707	0.10626
690	0.01878	0.05806	0.06839	0.10669
689.5	0.0184	0.05699	0.06648	0.10502
689	0.01826	0.05779	0.06832	0.10303
688.5	0.01881	0.05575	0.06776	0.10457
688	0.018	0.05539	0.06736	0.10497
687.5	0.01905	0.05852	0.06885	0.10342
687	0.01874	0.05806	0.06895	0.10281
686.5	0.01803	0.05424	0.06714	0.10262
686	0.01806	0.05336	0.06814	0.10203
685.5	0.017	0.05371	0.06744	0.10139
685	0.0182	0.05629	0.06743	0.10277
684.5	0.01839	0.05648	0.0674	0.1013
684	0.01833	0.0553	0.06527	0.1006
683.5	0.01688	0.05488	0.06435	0.09739
683	0.01763	0.05504	0.06674	0.09895
682.5	0.01843	0.05803	0.06817	0.10232
682	0.01811	0.0564	0.06603	0.09965
681.5	0.0174	0.05457	0.0657	0.09805
681	0.01743	0.05276	0.06538	0.09937
680.5	0.017	0.0507	0.06388	0.09533
680	0.0165	0.05128	0.06301	0.09613
679.5	0.01731	0.0555	0.06245	0.09841
679	0.0172	0.05576	0.06153	0.09745
678.5	0.01756	0.05506	0.0645	0.09835
678	0.01776	0.05366	0.06482	0.09812
677.5	0.01716	0.05281	0.06213	0.09566
677	0.01759	0.05485	0.0606	0.09955
676.5	0.01744	0.05245	0.05888	0.09713
676	0.0169	0.05317	0.06019	0.09717
675.5	0.01688	0.05261	0.05994	0.09764
675	0.01566	0.05184	0.05694	0.09329
674.5	0.01655	0.05231	0.05843	0.09365
674	0.01558	0.05309	0.05824	0.09339
673.5	0.01553	0.05225	0.05664	0.09251
673	0.01571	0.05214	0.05497	0.09258
672.5	0.01692	0.05053	0.05591	0.09286
672	0.01691	0.05177	0.05829	0.09574
671.5	0.01575	0.05237	0.05638	0.09178
671	0.01543	0.05045	0.0547	0.09083
670.5	0.01525	0.05121	0.05539	0.09344
670	0.01497	0.04958	0.05442	0.09026
669.5	0.01631	0.05089	0.0554	0.09089
669	0.01721	0.05351	0.05719	0.09306
668.5	0.01594	0.05042	0.0561	0.08946
668	0.01686	0.0504	0.05523	0.08892
667.5	0.01575	0.05205	0.05353	0.08783
667	0.01569	0.05117	0.05302	0.08766
666.5	0.01475	0.04729	0.05348	0.08557
666	0.01472	0.04799	0.05342	0.08533
665.5	0.01457	0.04813	0.05299	0.08264
665	0.01613	0.05254	0.05367	0.08735
664.5	0.01731	0.05687	0.05235	0.09228
664	0.01746	0.05903	0.05216	0.09503
663.5	0.01606	0.05719	0.04993	0.09304
663	0.01579	0.05467	0.04703	0.09131
662.5	0.01551	0.05324	0.04639	0.09023
662	0.01506	0.05215	0.04714	0.08904
661.5	0.01467	0.0498	0.04542	0.0867
661	0.01392	0.04768	0.04434	0.08586
660.5	0.01422	0.04678	0.0442	0.08459
660	0.01366	0.04546	0.04427	0.08298
659.5	0.01302	0.04439	0.04363	0.08079
659	0.01289	0.04337	0.04305	0.07989
658.5	0.01218	0.0419	0.04304	0.07834
658	0.01222	0.04149	0.0433	0.07783
657.5	0.01238	0.04106	0.04415	0.07799
657	0.01243	0.04084	0.04444	0.07691
656.5	0.01219	0.03997	0.04445	0.07587
656	0.01241	0.03981	0.04545	0.07566
655.5	0.01224	0.03959	0.0459	0.07511
655	0.01237	0.03952	0.04658	0.07516
654.5	0.01252	0.04025	0.04753	0.07594
654	0.01251	0.04048	0.04876	0.07609
653.5	0.01222	0.04078	0.04975	0.07627
653	0.01267	0.04132	0.05067	0.07678
652.5	0.01299	0.04241	0.05218	0.0776
652	0.01342	0.04372	0.05228	0.07788
651.5	0.01362	0.04487	0.05315	0.07862
651	0.01368	0.0462	0.05418	0.07916
650.5	0.01416	0.04722	0.05547	0.0792
650	0.01441	0.04796	0.05557	0.08025
649.5	0.01466	0.05024	0.05606	0.08003
649	0.01383	0.04912	0.05415	0.07946
648.5	0.01377	0.04927	0.05288	0.07991
648	0.01372	0.04861	0.05036	0.08039
647.5	0.01303	0.04518	0.04484	0.07766
647	0.01202	0.04438	0.04456	0.07416
646.5	0.01263	0.04204	0.04407	0.074
646	0.0125	0.04043	0.04278	0.07365
645.5	0.012	0.04091	0.04187	0.07345
645	0.01151	0.04139	0.04065	0.07288
644.5	0.01247	0.04203	0.04149	0.07402
644	0.01143	0.04058	0.04149	0.07424
643.5	0.0117	0.04084	0.04079	0.07289
643	0.01159	0.03982	0.03947	0.06879
642.5	0.01105	0.03905	0.03973	0.06885
642	0.01102	0.03891	0.03969	0.06956
641.5	0.01142	0.0392	0.03883	0.07086
641	0.01103	0.0402	0.03901	0.07155
640.5	0.01134	0.04002	0.03859	0.0688
640	0.01091	0.03907	0.03861	0.06744
639.5	0.01069	0.03856	0.03838	0.06784
639	0.01053	0.03809	0.03639	0.06529
638.5	0.011	0.03836	0.03698	0.06657
638	0.01088	0.03796	0.03604	0.06585
637.5	0.0104	0.03847	0.03724	0.06662
637	0.01096	0.038	0.03672	0.06564
636.5	0.011	0.03832	0.03829	0.06713
636	0.01134	0.03995	0.0379	0.06674
635.5	0.01076	0.03808	0.03618	0.06456
635	0.00992	0.03713	0.03464	0.06286
634.5	0.01005	0.03822	0.0352	0.06432
634	0.01043	0.03795	0.03613	0.06543
633.5	0.01065	0.03787	0.03586	0.06424
633	0.01024	0.0367	0.03517	0.06229
632.5	0.0105	0.03701	0.03542	0.06249
632	0.01042	0.03538	0.03448	0.062
631.5	0.01004	0.03596	0.03401	0.06255
631	0.00954	0.03536	0.03353	0.06147
630.5	0.01004	0.03575	0.03389	0.0612
630	0.00992	0.03575	0.03375	0.06029
629.5	0.01014	0.03581	0.03363	0.06068
629	0.01011	0.03611	0.03429	0.06151
628.5	0.00951	0.03575	0.03394	0.0609
628	0.00948	0.03452	0.03265	0.05996
627.5	0.00952	0.03456	0.0324	0.05839
627	0.00961	0.0347	0.03196	0.05832
626.5	0.00967	0.03572	0.03198	0.05856
626	0.00921	0.03532	0.03162	0.05734
625.5	0.0094	0.03389	0.03141	0.05784
625	0.00922	0.03309	0.03095	0.05745
624.5	0.00909	0.03299	0.03081	0.05667
624	0.00874	0.03332	0.03084	0.05788
623.5	0.0089	0.03373	0.03077	0.0576
623	0.00935	0.03381	0.03096	0.05756
622.5	0.00883	0.03242	0.03064	0.05564
622	0.00865	0.03269	0.02991	0.05543
621.5	0.00858	0.03269	0.02965	0.0553
621	0.0085	0.03214	0.02961	0.05527
620.5	0.00832	0.03211	0.02965	0.05481
620	0.00863	0.03275	0.03011	0.05542
619.5	0.00888	0.03292	0.02992	0.05485
619	0.00898	0.03252	0.02945	0.0545
618.5	0.00868	0.03268	0.02955	0.05422
618	0.00883	0.03319	0.02963	0.05367
617.5	0.00847	0.0321	0.02794	0.05337
617	0.00879	0.03285	0.02888	0.05305
616.5	0.00834	0.03298	0.02818	0.05264
616	0.00812	0.03249	0.0276	0.05153
615.5	0.00812	0.03155	0.0275	0.05157
615	0.00805	0.03114	0.02764	0.05174
614.5	0.00814	0.03119	0.02756	0.05178
614	0.00812	0.03109	0.02728	0.05062
613.5	0.00785	0.03065	0.0267	0.05041
613	0.00772	0.03049	0.02712	0.04977
612.5	0.00776	0.03081	0.02741	0.05019
612	0.00777	0.03085	0.0267	0.04954
611.5	0.00789	0.03052	0.02648	0.04942
611	0.00777	0.03069	0.02649	0.04956
610.5	0.00779	0.03013	0.02612	0.04868
610	0.00776	0.03017	0.0265	0.04854
609.5	0.00792	0.03014	0.0259	0.0486
609	0.00792	0.02987	0.02598	0.04846
608.5	0.00759	0.02974	0.02547	0.04731
608	0.00762	0.02989	0.0254	0.04742
607.5	0.00755	0.02987	0.02578	0.04761
607	0.00773	0.03021	0.02612	0.04782
606.5	0.00756	0.02998	0.02561	0.04723
606	0.00744	0.02978	0.02528	0.04638
605.5	0.00744	0.02963	0.02538	0.04589
605	0.00726	0.02881	0.02504	0.04534
604.5	0.00721	0.02857	0.02449	0.04458
604	0.00709	0.02839	0.02389	0.0444
603.5	0.00703	0.02832	0.02393	0.04478
603	0.00727	0.02839	0.02445	0.04496
602.5	0.00716	0.02765	0.02449	0.0446
602	0.00721	0.02778	0.02434	0.04381
601.5	0.00715	0.0283	0.02431	0.04408
601	0.00716	0.02842	0.02397	0.04375
600.5	0.0071	0.02844	0.02389	0.04329
600	0.00679	0.02801	0.02313	0.04261
599.5	0.00683	0.02795	0.02319	0.04241
599	0.00666	0.02806	0.02326	0.04234
598.5	0.00686	0.02796	0.02337	0.04239
598	0.00686	0.02765	0.02295	0.04184
597.5	0.00691	0.0277	0.02283	0.04161
597	0.00684	0.02755	0.02278	0.04174
596.5	0.00667	0.02716	0.02245	0.04163
596	0.00661	0.0269	0.02192	0.04094
595.5	0.00689	0.02699	0.02207	0.04033
595	0.00672	0.02717	0.0222	0.0403
594.5	0.0064	0.02674	0.02192	0.0399
594	0.00627	0.02643	0.02127	0.03904
593.5	0.00644	0.02661	0.02133	0.03886
593	0.00636	0.02708	0.02136	0.03895
592.5	0.00645	0.02707	0.02157	0.03893
592	0.00659	0.02728	0.02165	0.03958
591.5	0.00624	0.02675	0.02114	0.03927
591	0.00646	0.02713	0.02125	0.03884
590.5	0.00636	0.02663	0.02082	0.03819
590	0.0063	0.02668	0.02053	0.03796
589.5	0.00648	0.02686	0.02046	0.03819
589	0.00631	0.0265	0.0203	0.03764
588.5	0.00624	0.02637	0.0204	0.03755
588	0.00644	0.02599	0.02016	0.0375
587.5	0.00641	0.02614	0.02021	0.03681
587	0.00612	0.02594	0.02001	0.03633
586.5	0.00595	0.02561	0.01979	0.0362
586	0.00599	0.02567	0.01945	0.03591
585.5	0.00584	0.02552	0.01902	0.03572
585	0.00608	0.0255	0.01932	0.03546
584.5	0.00607	0.02509	0.01891	0.03475
584	0.00593	0.02533	0.01896	0.03481
583.5	0.00612	0.02546	0.01933	0.03498
583	0.00598	0.02502	0.0188	0.03421
582.5	0.00609	0.02513	0.01909	0.03445
582	0.00595	0.02492	0.01931	0.03419
581.5	0.00588	0.0247	0.01886	0.03396
581	0.00598	0.02476	0.01884	0.03403
580.5	0.00573	0.02415	0.01863	0.03319
580	0.00583	0.0245	0.01879	0.03328
579.5	0.00569	0.02416	0.01845	0.03279
579	0.00571	0.02413	0.01833	0.03258
578.5	0.00573	0.02413	0.01855	0.03248
578	0.00582	0.02414	0.01865	0.03212
577.5	0.00581	0.02392	0.01867	0.0322
577	0.0057	0.02362	0.01864	0.03187
576.5	0.00574	0.02405	0.01854	0.03177
576	0.00569	0.0238	0.01847	0.03171
575.5	0.00567	0.0235	0.01844	0.03171
575	0.0057	0.02347	0.01818	0.03144
574.5	0.00579	0.02396	0.01806	0.03112
574	0.00568	0.02355	0.01812	0.03072
573.5	0.00575	0.02337	0.0182	0.03096
573	0.00567	0.02348	0.01801	0.03048
572.5	0.00561	0.02377	0.01803	0.03056
572	0.00554	0.02365	0.01781	0.03012
571.5	0.00572	0.02358	0.01758	0.02985
571	0.00577	0.02344	0.01795	0.03003
570.5	0.00576	0.02349	0.01801	0.02952
570	0.00565	0.02361	0.01803	0.02999
569.5	0.00553	0.02335	0.01786	0.02948
569	0.00558	0.02326	0.01795	0.03005
568.5	0.00572	0.02335	0.01771	0.0294
568	0.00578	0.02382	0.01771	0.02916
567.5	0.0054	0.02322	0.01752	0.02852
567	0.00559	0.02388	0.01792	0.02891
566.5	0.0055	0.02352	0.01778	0.02871
566	0.00584	0.02385	0.018	0.02856
565.5	0.00594	0.02403	0.01767	0.02839
565	0.00564	0.02354	0.01738	0.02828
564.5	0.00567	0.02363	0.01741	0.0283
564	0.00576	0.02395	0.01757	0.02851
563.5	0.00543	0.02336	0.01681	0.02755
563	0.00563	0.02379	0.01663	0.02693
562.5	0.00544	0.02328	0.01594	0.02733
562	0.00532	0.02379	0.01617	0.02681
561.5	0.00546	0.02312	0.01616	0.02673
561	0.00535	0.02258	0.01618	0.02637
560.5	0.00528	0.0229	0.01562	0.02654
560	0.00514	0.02253	0.01485	0.02595
559.5	0.00538	0.02328	0.01517	0.02624
559	0.00537	0.02304	0.01518	0.0266
558.5	0.00514	0.02238	0.01503	0.02572
558	0.00512	0.02287	0.01534	0.02548
557.5	0.00541	0.02277	0.01573	0.02637
557	0.00538	0.02287	0.01511	0.02605
556.5	0.00518	0.02236	0.01493	0.02549
556	0.00504	0.02246	0.01468	0.02469
555.5	0.00558	0.02344	0.01542	0.02561
555	0.00557	0.02318	0.0152	0.02522
554.5	0.00533	0.02219	0.01476	0.02418
554	0.00524	0.02239	0.01498	0.02439
553.5	0.0054	0.0225	0.01499	0.02444
553	0.00522	0.02266	0.01461	0.02408
552.5	0.00509	0.02258	0.01494	0.02421
552	0.00534	0.02227	0.01515	0.02441
551.5	0.00514	0.02224	0.01477	0.02393
551	0.00496	0.02244	0.01408	0.02365
550.5	0.00529	0.02265	0.01448	0.02385
550	0.00517	0.02189	0.01408	0.02336
549.5	0.00489	0.02216	0.01398	0.02337
549	0.0052	0.02244	0.01402	0.02381
548.5	0.00545	0.02206	0.01414	0.02318
548	0.0052	0.02197	0.01383	0.02325
547.5	0.00515	0.02236	0.01373	0.02304
547	0.00521	0.0222	0.0142	0.02306
546.5	0.00517	0.02232	0.01415	0.02331
546	0.00529	0.02187	0.01384	0.02292
545.5	0.00548	0.0216	0.01369	0.02288
545	0.00514	0.02186	0.0137	0.02281
544.5	0.00506	0.02179	0.01402	0.02251
544	0.00526	0.02195	0.01416	0.02223
543.5	0.00518	0.02182	0.01393	0.0222
543	0.00538	0.02192	0.01372	0.0223
542.5	0.00541	0.02222	0.01414	0.02197
542	0.00524	0.02204	0.01364	0.02145
541.5	0.00532	0.02193	0.01352	0.02168
541	0.00519	0.02195	0.0136	0.02226
540.5	0.00502	0.02189	0.01388	0.02143
540	0.00518	0.02116	0.01355	0.0214
539.5	0.00532	0.02147	0.01348	0.02224
539	0.00555	0.02218	0.01404	0.022
538.5	0.00523	0.02149	0.01341	0.02156
538	0.00507	0.02199	0.01358	0.02104
537.5	0.00496	0.02094	0.01311	0.02063
537	0.00492	0.02077	0.01292	0.02058
536.5	0.00514	0.02117	0.01337	0.02104
536	0.00497	0.02122	0.01293	0.02063
535.5	0.00543	0.02161	0.01346	0.02064
535	0.00544	0.02123	0.01353	0.02036
534.5	0.0053	0.02136	0.01345	0.02052
534	0.00539	0.02162	0.01349	0.02076
533.5	0.0052	0.02063	0.01301	0.0204
533	0.00528	0.02061	0.01287	0.0207
532.5	0.00524	0.0214	0.0131	0.02046
532	0.00502	0.02113	0.01314	0.02001
531.5	0.00507	0.02145	0.01334	0.02025
531	0.00518	0.02175	0.01294	0.02058
530.5	0.00525	0.02163	0.01288	0.02076
530	0.00509	0.02152	0.01245	0.02005
529.5	0.00524	0.02121	0.01282	0.02057
529	0.00509	0.02129	0.01307	0.01978
528.5	0.00524	0.02139	0.01323	0.01987
528	0.0052	0.02123	0.01299	0.01982
527.5	0.00495	0.02158	0.01282	0.01957
527	0.00509	0.02118	0.01257	0.02009
526.5	0.0051	0.02101	0.01221	0.0193
526	0.00538	0.02177	0.01282	0.0198
525.5	0.00496	0.0212	0.01298	0.01975
525	0.00497	0.02085	0.01241	0.01905
524.5	0.00515	0.02094	0.01232	0.01934
524	0.00531	0.02068	0.01264	0.0192
523.5	0.0052	0.0208	0.01284	0.0193
523	0.00487	0.02055	0.01248	0.01914
522.5	0.00505	0.02098	0.01255	0.01937
522	0.00524	0.02099	0.01252	0.01923
521.5	0.00515	0.02166	0.01343	0.01925
521	0.00515	0.02181	0.01273	0.01891
520.5	0.00506	0.02091	0.01222	0.0189
520	0.00493	0.02132	0.01191	0.01879
519.5	0.00492	0.02112	0.01193	0.01843
519	0.00497	0.02105	0.01243	0.01884
518.5	0.00532	0.02152	0.01264	0.01958
518	0.00515	0.02154	0.01241	0.01939
517.5	0.0049	0.02119	0.01178	0.01866
517	0.00505	0.02109	0.01183	0.01841
516.5	0.00492	0.02115	0.0116	0.01804
516	0.00494	0.02099	0.01181	0.01852
515.5	0.00484	0.02082	0.01197	0.01831
515	0.00487	0.02002	0.01185	0.01814
514.5	0.00543	0.02107	0.0124	0.01916
514	0.00536	0.02084	0.01211	0.01887
513.5	0.00483	0.02045	0.01192	0.01827
513	0.00499	0.0207	0.01236	0.01822
512.5	0.00503	0.02027	0.01221	0.01822
512	0.00509	0.02038	0.01196	0.01838
511.5	0.00539	0.02097	0.01226	0.01858
511	0.00516	0.02092	0.01187	0.01836
510.5	0.00494	0.02062	0.0117	0.01761
510	0.00476	0.02066	0.01175	0.01763
509.5	0.00519	0.02072	0.01228	0.01818
509	0.00505	0.02032	0.01207	0.01817
508.5	0.00509	0.02071	0.01225	0.01849
508	0.005	0.02044	0.01169	0.01818
507.5	0.00521	0.02044	0.01179	0.01789
507	0.00533	0.02062	0.01199	0.01813
506.5	0.00498	0.02	0.01166	0.01764
506	0.00503	0.02031	0.01176	0.01802
505.5	0.00499	0.02054	0.01185	0.01789
505	0.00501	0.02065	0.01209	0.01788
504.5	0.0051	0.02071	0.01212	0.01881
504	0.00503	0.02015	0.01177	0.01818
503.5	0.00499	0.02017	0.01185	0.01787
503	0.00496	0.02031	0.01205	0.01784
502.5	0.00506	0.02015	0.01199	0.01787
502	0.00524	0.01988	0.0119	0.01786
501.5	0.00529	0.02021	0.01232	0.01802
501	0.00507	0.02008	0.01198	0.0178
500.5	0.00478	0.01955	0.01121	0.01724
500	0.00484	0.02017	0.01199	0.01731
499.5	0.00505	0.02006	0.01182	0.01768
499	0.00478	0.01955	0.01153	0.01717
498.5	0.00494	0.01984	0.01155	0.01739
498	0.00514	0.02043	0.01179	0.01765
497.5	0.00508	0.02044	0.01158	0.01771
497	0.00485	0.02012	0.01141	0.01737
496.5	0.00494	0.02027	0.01179	0.01747
496	0.0051	0.02081	0.01219	0.01795
495.5	0.00503	0.02049	0.01175	0.0174
495	0.00511	0.02013	0.01172	0.01756
494.5	0.00521	0.02106	0.01217	0.01853
494	0.00526	0.02104	0.01217	0.01841
493.5	0.00519	0.02059	0.01166	0.0179
493	0.00506	0.0208	0.01174	0.01766
492.5	0.00518	0.02086	0.01172	0.01773
492	0.00514	0.02085	0.01151	0.01765
491.5	0.0051	0.02081	0.01167	0.01782
491	0.00501	0.02025	0.0113	0.01787
490.5	0.00497	0.01995	0.01118	0.01736
490	0.00502	0.0199	0.01148	0.01758
489.5	0.00503	0.02014	0.01178	0.0178
489	0.00527	0.02004	0.01196	0.01795
488.5	0.00487	0.0196	0.01167	0.01727
488	0.00455	0.01926	0.01122	0.01689
487.5	0.00475	0.0193	0.01141	0.01708
487	0.00492	0.01941	0.01143	0.01704
486.5	0.00481	0.01912	0.01125	0.01691
486	0.0049	0.01908	0.01176	0.01683
485.5	0.00494	0.01936	0.01215	0.01728
485	0.0049	0.01929	0.01192	0.01712
484.5	0.00484	0.01949	0.01171	0.01697
484	0.00512	0.01945	0.01208	0.01706
483.5	0.005	0.01921	0.01209	0.01697
483	0.00504	0.0195	0.01207	0.01707
482.5	0.00502	0.01983	0.01212	0.0174
482	0.005	0.01964	0.0125	0.01717
481.5	0.00505	0.02001	0.01259	0.01705
481	0.00503	0.0197	0.0123	0.01721
480.5	0.00507	0.01951	0.01233	0.01719
480	0.00515	0.0196	0.0124	0.01729
479.5	0.00529	0.02006	0.01264	0.0173
479	0.00529	0.02049	0.01252	0.01784
478.5	0.00495	0.0201	0.01199	0.01739
478	0.00506	0.02009	0.01209	0.01716
477.5	0.00507	0.01988	0.01203	0.01739
477	0.00494	0.01949	0.01159	0.0171
476.5	0.00491	0.01955	0.01162	0.01705
476	0.00498	0.01959	0.01158	0.01702
475.5	0.0051	0.01973	0.01177	0.01681
475	0.005	0.02005	0.01198	0.01721
474.5	0.00494	0.02009	0.0119	0.01757
474	0.00502	0.02002	0.01189	0.01717
473.5	0.00515	0.02003	0.01186	0.01736
473	0.00499	0.02011	0.0118	0.01728
472.5	0.005	0.01982	0.01168	0.01725
472	0.00505	0.01992	0.01161	0.01744
471.5	0.00501	0.01989	0.01151	0.01758
471	0.00501	0.01964	0.0115	0.0177
470.5	0.00509	0.0199	0.0118	0.01759
470	0.00507	0.01987	0.01179	0.01757
469.5	0.00515	0.01999	0.01182	0.01749
469	0.00518	0.01994	0.01199	0.01756
468.5	0.00518	0.01982	0.01185	0.01749
468	0.00515	0.01984	0.0117	0.01749
467.5	0.00513	0.01946	0.01153	0.01728
467	0.00498	0.01931	0.01137	0.01732
466.5	0.00498	0.01948	0.01168	0.01744
466	0.00496	0.01955	0.01172	0.01753
465.5	0.00507	0.01956	0.01176	0.01757
465	0.00514	0.01909	0.01143	0.01719
464.5	0.00511	0.01949	0.01167	0.01764
464	0.00499	0.0192	0.01187	0.0178
463.5	0.00517	0.01944	0.01195	0.01757
463	0.00497	0.01934	0.0118	0.01734
462.5	0.00504	0.01926	0.01183	0.01759
462	0.00521	0.01938	0.01183	0.01773
461.5	0.00503	0.01908	0.0118	0.01747
461	0.00501	0.01932	0.01179	0.01732
460.5	0.00504	0.0194	0.01164	0.01734
460	0.00495	0.01927	0.01163	0.01737
459.5	0.0049	0.01897	0.01179	0.01727
459	0.00497	0.01902	0.01188	0.01731
458.5	0.00503	0.01912	0.01196	0.01751
458	0.00495	0.01896	0.01184	0.017
457.5	0.00497	0.01899	0.01199	0.0173
457	0.0049	0.01888	0.01174	0.01742
456.5	0.00491	0.01917	0.01181	0.01743
456	0.00505	0.01919	0.01198	0.0174
455.5	0.0052	0.01926	0.01209	0.01781
455	0.00508	0.01911	0.0121	0.01772
454.5	0.00522	0.01936	0.01231	0.01762
454	0.0053	0.01954	0.01228	0.0177
453.5	0.00523	0.01952	0.01214	0.01793
453	0.00511	0.0194	0.01209	0.0175
452.5	0.00515	0.01951	0.01224	0.01773
452	0.00519	0.01926	0.01217	0.01774
451.5	0.00524	0.01924	0.01218	0.01766
451	0.00524	0.01921	0.01218	0.01772
450.5	0.00532	0.01953	0.01238	0.0179
450	0.00519	0.01944	0.01238	0.01806
449.5	0.00511	0.01904	0.01215	0.01779
449	0.00533	0.01924	0.01239	0.01791
448.5	0.0053	0.01953	0.01228	0.01797
448	0.00523	0.01931	0.01216	0.01774
447.5	0.00514	0.01896	0.01216	0.01785
447	0.0052	0.01904	0.01195	0.01789
446.5	0.00521	0.01903	0.01225	0.01793
446	0.00523	0.01895	0.01216	0.01755
445.5	0.0051	0.01895	0.01231	0.01765
445	0.00534	0.01905	0.01253	0.0179
444.5	0.00527	0.01901	0.01231	0.01796
444	0.00522	0.01891	0.01235	0.01792
443.5	0.00514	0.0189	0.01232	0.01806
443	0.00515	0.01906	0.0123	0.01789
442.5	0.0054	0.01934	0.01239	0.01789
442	0.00551	0.01942	0.01267	0.01801
441.5	0.00535	0.01939	0.01246	0.01789
441	0.00536	0.01919	0.01254	0.01826
440.5	0.00529	0.01893	0.01243	0.018
440	0.00532	0.01906	0.01254	0.01823
439.5	0.00542	0.0192	0.01242	0.01804
439	0.00539	0.01905	0.01239	0.01824
438.5	0.00544	0.01925	0.01262	0.0184
438	0.00533	0.01932	0.01277	0.01833
437.5	0.00524	0.01925	0.01263	0.01786
437	0.00538	0.01929	0.01272	0.0183
436.5	0.00538	0.01927	0.01278	0.01884
436	0.00548	0.01972	0.01286	0.0189
435.5	0.00549	0.01973	0.01284	0.0187
435	0.00556	0.01926	0.01263	0.01844
434.5	0.00553	0.01958	0.01293	0.01876
434	0.00565	0.01966	0.01298	0.01893
433.5	0.00557	0.01973	0.01289	0.01922
433	0.00564	0.01942	0.01283	0.01913
432.5	0.00551	0.01918	0.01258	0.01894
432	0.00551	0.01937	0.01265	0.01887
431.5	0.00568	0.0197	0.01295	0.01913
431	0.0056	0.01955	0.01291	0.01888
430.5	0.00566	0.01986	0.01293	0.01869
430	0.00572	0.01975	0.01281	0.01871
429.5	0.00556	0.01953	0.01267	0.01875
429	0.0054	0.01922	0.01236	0.01871
428.5	0.00553	0.01918	0.01265	0.01883
428	0.00542	0.01912	0.01272	0.01879
427.5	0.00557	0.01949	0.01265	0.01902
427	0.00574	0.01956	0.01298	0.01903
426.5	0.00563	0.01919	0.013	0.01879
426	0.00542	0.01905	0.01281	0.01872
425.5	0.00546	0.01903	0.0128	0.01877
425	0.00561	0.01902	0.01305	0.01924
424.5	0.0057	0.01905	0.01306	0.0193
424	0.0058	0.01907	0.01284	0.01934
423.5	0.0056	0.01916	0.0129	0.01922
423	0.00566	0.01916	0.01313	0.01893
422.5	0.00564	0.01914	0.01338	0.01941
422	0.00559	0.0193	0.01331	0.01948
421.5	0.00552	0.01897	0.01304	0.01893
421	0.00546	0.01883	0.0129	0.01885
420.5	0.00553	0.0189	0.0129	0.01907
420	0.0058	0.01925	0.01295	0.01966
419.5	0.00586	0.0198	0.01298	0.01982
419	0.0057	0.01962	0.01286	0.01946
418.5	0.00572	0.01897	0.01283	0.01969
418	0.00582	0.01923	0.01274	0.01956
417.5	0.00572	0.01934	0.01284	0.01946
417	0.00577	0.01918	0.01284	0.01949
416.5	0.00595	0.01928	0.01313	0.01955
416	0.00557	0.01914	0.01303	0.01954
415.5	0.00563	0.01949	0.0127	0.01932
415	0.00567	0.01943	0.01291	0.01945
414.5	0.00564	0.01913	0.01298	0.01964
414	0.00587	0.01932	0.01297	0.01998
413.5	0.00583	0.01911	0.01308	0.01968
413	0.00571	0.019	0.01328	0.01963
412.5	0.0059	0.01905	0.01338	0.0201
412	0.00592	0.01927	0.01339	0.02006
411.5	0.00578	0.01954	0.01353	0.02016
411	0.00574	0.01942	0.01349	0.02027
410.5	0.00575	0.01932	0.01323	0.01997
410	0.00591	0.01953	0.01346	0.01986
409.5	0.00581	0.01922	0.01357	0.02014
409	0.00583	0.01906	0.01345	0.02021
408.5	0.00591	0.01933	0.01336	0.02022
408	0.0056	0.01895	0.01311	0.01968
407.5	0.00569	0.0191	0.01354	0.02011
407	0.00568	0.01935	0.0134	0.0206
406.5	0.00566	0.0192	0.01313	0.02027
406	0.00576	0.0193	0.01348	0.02052
405.5	0.00574	0.01916	0.01351	0.02037
405	0.00585	0.01925	0.01358	0.02045
404.5	0.00585	0.01929	0.01385	0.02057
404	0.00585	0.01927	0.01366	0.02068
403.5	0.00584	0.01917	0.01359	0.02048
403	0.0059	0.01921	0.014	0.02068
402.5	0.00605	0.0194	0.01416	0.0207
402	0.00583	0.01921	0.01364	0.02084
401.5	0.0059	0.0194	0.01394	0.02115
401	0.00583	0.01932	0.01393	0.02071
400.5	0.00582	0.01911	0.01381	0.02065
400	0.00581	0.01898	0.01391	0.02092
399.5	0.00596	0.01915	0.01404	0.02105
399	0.00587	0.01918	0.0141	0.02116
398.5	0.00577	0.01929	0.01399	0.0212
398	0.00575	0.01922	0.0139	0.02098
397.5	0.00583	0.01906	0.01403	0.02117
397	0.00574	0.0191	0.01422	0.02141
396.5	0.00577	0.01889	0.01411	0.02141
396	0.0058	0.0189	0.0142	0.02133
395.5	0.00587	0.01894	0.01445	0.0214
395	0.00583	0.0189	0.01456	0.02145
394.5	0.00567	0.01886	0.01442	0.02163
394	0.00579	0.01914	0.01426	0.02154
393.5	0.00596	0.01933	0.01442	0.02176
393	0.00601	0.01942	0.01445	0.0217
392.5	0.00604	0.01915	0.01453	0.02163
392	0.00599	0.01921	0.01452	0.02202
391.5	0.00593	0.01922	0.01449	0.02209
391	0.00591	0.01932	0.01475	0.02221
390.5	0.00588	0.0192	0.01473	0.02214
390	0.00596	0.01902	0.01475	0.0222
389.5	0.006	0.01907	0.0147	0.02227
389	0.00588	0.01918	0.01468	0.02223
388.5	0.00595	0.01926	0.01499	0.02233
388	0.00589	0.01913	0.01482	0.02237
387.5	0.00591	0.01906	0.01483	0.02246
387	0.00598	0.01916	0.01502	0.02232
386.5	0.00594	0.01895	0.01486	0.02244
386	0.00604	0.01897	0.015	0.0226
385.5	0.00606	0.01898	0.01503	0.02261
385	0.0059	0.019	0.01497	0.02229
384.5	0.0058	0.01886	0.01486	0.02255
384	0.00587	0.01899	0.015	0.02281
383.5	0.0059	0.01917	0.01519	0.02331
383	0.00593	0.01901	0.01522	0.02305
382.5	0.00611	0.01894	0.01532	0.02307
382	0.00599	0.01891	0.01519	0.02312
381.5	0.0061	0.0188	0.01512	0.02321
381	0.006	0.01891	0.01521	0.02333
380.5	0.00603	0.01934	0.01553	0.02342
380	0.00599	0.01922	0.0155	0.0234
379.5	0.0062	0.01933	0.01571	0.02358
379	0.00626	0.01957	0.01581	0.02375
378.5	0.0061	0.0191	0.01557	0.02347
378	0.00613	0.01915	0.01572	0.02375
377.5	0.00615	0.01909	0.01578	0.02415
377	0.00609	0.01912	0.01573	0.02401
376.5	0.00624	0.01923	0.01601	0.02417
376	0.00647	0.0194	0.01622	0.02477
375.5	0.00635	0.01917	0.01588	0.0244
375	0.00624	0.01903	0.01605	0.02432
374.5	0.00623	0.0194	0.01603	0.02455
374	0.0064	0.01949	0.0163	0.02478
373.5	0.00644	0.01942	0.0163	0.02477
373	0.00643	0.01949	0.01624	0.02483
372.5	0.00644	0.01943	0.01642	0.02493
372	0.00643	0.01946	0.01662	0.02536
371.5	0.00654	0.01943	0.0166	0.02527
371	0.00651	0.01948	0.0165	0.02544
370.5	0.00658	0.01989	0.0168	0.02576
370	0.00697	0.02025	0.01668	0.02679
369.5	0.00686	0.02026	0.01659	0.02658
369	0.00688	0.02	0.01667	0.02658
368.5	0.00686	0.0199	0.01687	0.02671
368	0.00686	0.02024	0.01698	0.02712
367.5	0.0069	0.0203	0.01698	0.0272
367	0.00683	0.02031	0.01699	0.02684
366.5	0.00696	0.02009	0.01704	0.02715
366	0.00727	0.02044	0.01718	0.02768
365.5	0.00725	0.02037	0.0176	0.02806
365	0.00705	0.02042	0.0175	0.0278
364.5	0.00688	0.02036	0.01723	0.02789
364	0.00695	0.02065	0.01775	0.02824
363.5	0.00752	0.02106	0.01812	0.0287
363	0.00758	0.02083	0.01827	0.02901
362.5	0.00748	0.02092	0.01824	0.02896
362	0.00733	0.02056	0.01793	0.02872
361.5	0.00751	0.02093	0.01843	0.02893
361	0.00763	0.0211	0.01858	0.02946
360.5	0.00751	0.02094	0.01843	0.02912
360	0.00763	0.02127	0.01886	0.02946
359.5	0.00782	0.0215	0.01946	0.02997
359	0.0079	0.02141	0.01929	0.03042
358.5	0.00811	0.02187	0.01922	0.03099
358	0.00797	0.02212	0.01947	0.03088
357.5	0.00802	0.02226	0.01968	0.03141
357	0.0083	0.02272	0.01993	0.03139
356.5	0.00834	0.02268	0.01989	0.03123
356	0.00836	0.02235	0.01994	0.03157
355.5	0.00847	0.02263	0.02028	0.03219
355	0.00878	0.02279	0.02039	0.03258
354.5	0.0088	0.02261	0.0207	0.0325
354	0.00881	0.02281	0.02092	0.0328
353.5	0.009	0.02301	0.02094	0.03302
353	0.00927	0.02366	0.02134	0.03362
352.5	0.00942	0.02389	0.02185	0.03415
352	0.00949	0.02371	0.02204	0.03451
351.5	0.00968	0.02419	0.02231	0.03498
351	0.00984	0.02464	0.02253	0.03541
350.5	0.00986	0.02472	0.0224	0.0354
350	0.01014	0.02508	0.02287	0.03623
349.5	0.01033	0.02548	0.02328	0.03674
349	0.01052	0.02571	0.02349	0.03717
348.5	0.01078	0.02593	0.02401	0.03754
348	0.01088	0.02601	0.02422	0.03782
347.5	0.01106	0.02636	0.02447	0.03866
347	0.01101	0.02643	0.02458	0.03878
346.5	0.01127	0.0265	0.0248	0.0392
346	0.01151	0.02681	0.0252	0.03972
345.5	0.01186	0.02752	0.02555	0.04019
345	0.01194	0.02784	0.02555	0.04079
344.5	0.01197	0.02779	0.02571	0.04082
344	0.01259	0.02851	0.02653	0.04146
343.5	0.0126	0.02875	0.02687	0.04231
343	0.01276	0.02908	0.02683	0.04287
342.5	0.01301	0.02941	0.02739	0.04334
342	0.01316	0.0296	0.02751	0.04385
341.5	0.01338	0.02991	0.0278	0.04454
341	0.01382	0.03046	0.02856	0.04475
340.5	0.0141	0.03115	0.02915	0.04567
340	0.01423	0.03132	0.02916	0.0464
339.5	0.01462	0.03188	0.02947	0.04725
339	0.01484	0.03232	0.0298	0.04766
338.5	0.01485	0.0328	0.03016	0.04792
338	0.01532	0.03297	0.03084	0.0484
337.5	0.0159	0.03353	0.03133	0.0494
337	0.01622	0.03402	0.032	0.05015
336.5	0.01619	0.03461	0.03226	0.05025
336	0.01643	0.03486	0.03262	0.05099
335.5	0.01691	0.03534	0.03286	0.05214
335	0.01717	0.03592	0.03321	0.0527
334.5	0.0176	0.03655	0.03391	0.05369
334	0.01801	0.03686	0.03447	0.05418
333.5	0.01819	0.03735	0.03488	0.05531
333	0.01865	0.03805	0.03551	0.0562
332.5	0.01916	0.03852	0.03633	0.05666
332	0.01948	0.0387	0.03658	0.05763
331.5	0.0196	0.03942	0.0369	0.05815
331	0.02006	0.03998	0.0374	0.05886
330.5	0.02045	0.04061	0.03798	0.05968
330	0.02111	0.04161	0.03855	0.06085
329.5	0.02133	0.04188	0.03909	0.06163
329	0.02166	0.04229	0.03952	0.06221
328.5	0.02197	0.04289	0.04001	0.06288
328	0.0223	0.04324	0.04063	0.06353
327.5	0.02277	0.04383	0.04112	0.06443
327	0.02325	0.04455	0.04173	0.06578
326.5	0.02369	0.04509	0.04211	0.06663
326	0.02409	0.04565	0.04273	0.06765
325.5	0.02461	0.04646	0.04355	0.06852
325	0.02513	0.04678	0.04404	0.06935
324.5	0.02541	0.04729	0.04452	0.07037
324	0.02569	0.04823	0.04525	0.07145
323.5	0.02653	0.04913	0.04624	0.07225
323	0.02689	0.04973	0.04677	0.07342
322.5	0.02719	0.05014	0.04732	0.07479
322	0.02789	0.05082	0.04785	0.07519
321.5	0.02852	0.05124	0.0484	0.07638
321	0.02899	0.05236	0.04906	0.07793
320.5	0.02925	0.05311	0.04995	0.07863
320	0.02986	0.05361	0.05071	0.0796
319.5	0.03037	0.05446	0.05129	0.08097
319	0.03077	0.0549	0.0518	0.08183
318.5	0.03119	0.05567	0.05269	0.08246
318	0.03188	0.05653	0.05386	0.08437
317.5	0.03241	0.05738	0.05439	0.08527
317	0.03297	0.05786	0.05466	0.08647
316.5	0.03328	0.05834	0.0555	0.08782
316	0.03355	0.05908	0.05617	0.08892
315.5	0.03409	0.05976	0.05671	0.08947
315	0.03472	0.06075	0.05765	0.09108
314.5	0.03551	0.06146	0.05849	0.0925
314	0.03597	0.0624	0.05922	0.09395
313.5	0.03634	0.06335	0.05993	0.09518
313	0.03725	0.06388	0.0609	0.09614
312.5	0.03779	0.06461	0.06185	0.09783
312	0.03807	0.06517	0.06253	0.09922
311.5	0.03834	0.06596	0.06323	0.09962
311	0.03912	0.06667	0.06376	0.10128
310.5	0.03982	0.06762	0.065	0.10273
310	0.04011	0.06837	0.06551	0.10344
309.5	0.04063	0.06878	0.06636	0.10468
309	0.0413	0.06998	0.06741	0.10625
308.5	0.04214	0.07079	0.06804	0.10786
308	0.0424	0.07107	0.06868	0.10897
307.5	0.0429	0.07233	0.06984	0.11054
307	0.04333	0.07307	0.07063	0.11174
306.5	0.04393	0.0736	0.07148	0.11345
306	0.04432	0.07419	0.07172	0.11396
305.5	0.04494	0.07457	0.07266	0.11615
305	0.04561	0.07571	0.0738	0.11791
304.5	0.04602	0.07667	0.07485	0.11894
304	0.04685	0.07732	0.07587	0.12005
303.5	0.04738	0.07839	0.07684	0.12187
303	0.04801	0.0792	0.07764	0.12356
302.5	0.04834	0.07989	0.07809	0.12504
302	0.04922	0.0809	0.07925	0.12669
301.5	0.04961	0.08191	0.07986	0.12781
301	0.05027	0.08233	0.08067	0.12989
300.5	0.05062	0.08268	0.08158	0.13085
300	0.05109	0.08387	0.08222	0.13253
299.5	0.05178	0.08458	0.08373	0.1347
299	0.05233	0.08461	0.08397	0.1358
298.5	0.05257	0.08529	0.08442	0.13772
298	0.05295	0.08652	0.08563	0.13942
297.5	0.05347	0.0873	0.08648	0.14049
297	0.05418	0.08789	0.08739	0.14167
296.5	0.05485	0.08867	0.08861	0.14373
296	0.05517	0.08943	0.08939	0.14591
295.5	0.05542	0.08971	0.09018	0.14709
295	0.0563	0.09037	0.09135	0.14889
294.5	0.05654	0.09102	0.09158	0.14983
294	0.05679	0.09195	0.09252	0.15181
293.5	0.0573	0.09223	0.09317	0.15427
293	0.05793	0.09358	0.09408	0.1554
292.5	0.05866	0.09444	0.09509	0.15693
292	0.05849	0.09438	0.09547	0.15855
291.5	0.05896	0.09498	0.09639	0.16017
291	0.05982	0.09595	0.0978	0.16204
290.5	0.06004	0.09622	0.09869	0.16343
290	0.06001	0.09707	0.09955	0.16501
289.5	0.06066	0.09748	0.10109	0.1672
289	0.06114	0.0983	0.10145	0.1696
288.5	0.06148	0.09901	0.10181	0.17127
288	0.06174	0.0994	0.10298	0.17271
287.5	0.06226	0.10013	0.10354	0.17393
287	0.06265	0.1006	0.10466	0.17641
286.5	0.06267	0.10124	0.10565	0.17878
286	0.06376	0.10286	0.10681	0.18117
285.5	0.06413	0.1034	0.10793	0.1832
285	0.06469	0.10421	0.1094	0.18491
284.5	0.06519	0.10528	0.11055	0.18821
284	0.06548	0.10619	0.11138	0.19094
283.5	0.06656	0.10689	0.11259	0.19334
283	0.0667	0.1075	0.11313	0.19592
282.5	0.06689	0.10845	0.11414	0.19837
282	0.06765	0.10868	0.11595	0.20073
281.5	0.06919	0.11024	0.11768	0.20532
281	0.06922	0.11124	0.11871	0.20672
280.5	0.06989	0.11256	0.12056	0.21006
280	0.07053	0.1135	0.12221	0.2135
279.5	0.07126	0.11464	0.12437	0.21692
279	0.07207	0.11559	0.1259	0.22029
278.5	0.07282	0.11663	0.12681	0.22253
278	0.07366	0.11792	0.12792	0.22586
277.5	0.07468	0.11887	0.13095	0.22963
277	0.07532	0.12001	0.13294	0.23362
276.5	0.07576	0.12131	0.13418	0.23738
276	0.07686	0.12246	0.1357	0.24067
275.5	0.07756	0.12424	0.13807	0.24513
275	0.07875	0.12571	0.14095	0.24975
274.5	0.07943	0.12695	0.1415	0.2527
274	0.07958	0.1279	0.14345	0.25692
273.5	0.08123	0.1293	0.14667	0.2617
273	0.08222	0.13127	0.14857	0.26532
272.5	0.08287	0.13244	0.15057	0.27014
272	0.08432	0.13444	0.15392	0.27549
271.5	0.08584	0.13635	0.15663	0.28131
271	0.08672	0.13805	0.15917	0.28642
270.5	0.0874	0.13929	0.16125	0.29065
270	0.08783	0.14085	0.16291	0.29553
269.5	0.08929	0.14314	0.1659	0.30045
269	0.09052	0.14524	0.16951	0.3057
268.5	0.09182	0.14624	0.17207	0.31183
268	0.09294	0.14791	0.17508	0.31626
267.5	0.09373	0.1492	0.17751	0.32104
267	0.09478	0.15136	0.18038	0.32615
266.5	0.09684	0.15452	0.18417	0.33395
266	0.09837	0.15572	0.18758	0.33912
265.5	0.09887	0.15719	0.1901	0.34577
265	0.10047	0.15966	0.19298	0.35208
264.5	0.1022	0.16147	0.19701	0.35788
264	0.10314	0.16406	0.20065	0.36382
263.5	0.10437	0.16573	0.20356	0.37105
263	0.10536	0.16762	0.20702	0.37733
262.5	0.1066	0.16944	0.21113	0.38345
262	0.10874	0.17261	0.21511	0.38925
261.5	0.10988	0.17459	0.21899	0.39816
261	0.11169	0.17685	0.22291	0.40507
260.5	0.11357	0.1799	0.22652	0.41059
260	0.11534	0.18281	0.23079	0.41847
259.5	0.11674	0.18548	0.23461	0.42453
259	0.11838	0.18875	0.24017	0.43141
258.5	0.12067	0.19126	0.24371	0.43907
258	0.12227	0.19413	0.2476	0.44555
257.5	0.12403	0.19631	0.25312	0.45426
257	0.12613	0.19911	0.25745	0.46265
256.5	0.12823	0.20206	0.26213	0.46908
256	0.13032	0.20501	0.26662	0.47666
255.5	0.1325	0.20891	0.27279	0.4857
255	0.13536	0.21262	0.27862	0.49367
254.5	0.13768	0.21695	0.2834	0.50158
254	0.1408	0.2207	0.28889	0.50998
253.5	0.14292	0.22421	0.2947	0.51921
253	0.1459	0.2279	0.30145	0.5289
252.5	0.14901	0.23149	0.30745	0.53796
252	0.15195	0.23611	0.31382	0.54734
251.5	0.1547	0.24128	0.32001	0.55514
251	0.15768	0.2465	0.3268	0.56472
250.5	0.16074	0.25003	0.33397	0.57471
250	0.16392	0.25468	0.34023	0.58345
249.5	0.16752	0.25901	0.34731	0.59327
249	0.17219	0.26463	0.35634	0.60509
248.5	0.17524	0.26954	0.36376	0.61503
248	0.17878	0.27412	0.37094	0.62592
247.5	0.1836	0.28074	0.38086	0.63855
247	0.18779	0.28782	0.38894	0.64801
246.5	0.19179	0.29286	0.39635	0.65666
246	0.19613	0.29897	0.40554	0.66619
245.5	0.20101	0.30624	0.41624	0.68117
245	0.20533	0.31259	0.42609	0.69318
244.5	0.2114	0.31909	0.43382	0.70479
244	0.21671	0.3261	0.44477	0.71818
243.5	0.22138	0.33426	0.45511	0.72986
243	0.22671	0.34175	0.46613	0.74332
242.5	0.23176	0.34913	0.47645	0.75682
242	0.23738	0.35611	0.4871	0.76887
241.5	0.24393	0.36578	0.49938	0.78379
241	0.25044	0.3744	0.51361	0.79651
240.5	0.25649	0.38383	0.52382	0.81071
240	0.26395	0.39201	0.53612	0.82513
239.5	0.27043	0.40064	0.55029	0.83965
239	0.27734	0.41125	0.56488	0.85729
238.5	0.28503	0.42186	0.57893	0.87251
238	0.29398	0.43242	0.59386	0.89135
237.5	0.29966	0.44277	0.60616	0.90625
237	0.30802	0.45396	0.62267	0.92341
236.5	0.31716	0.46514	0.63713	0.94089
236	0.32715	0.47908	0.65584	0.96006
235.5	0.3359	0.48938	0.67199	0.97626
235	0.34312	0.50108	0.68766	0.99273
234.5	0.35239	0.51231	0.70798	1.01292
234	0.36304	0.5261	0.72349	1.03356
233.5	0.37513	0.54192	0.74204	1.05847
233	0.38347	0.55417	0.7623	1.07714
232.5	0.39484	0.57048	0.78235	1.09922
232	0.40618	0.58377	0.80318	1.1204
231.5	0.41586	0.59589	0.82073	1.14311
231	0.42547	0.61101	0.83981	1.16117
230.5	0.4374	0.62815	0.86131	1.18556
230	0.44843	0.6448	0.88546	1.21078
229.5	0.46037	0.65838	0.90616	1.23043
229	0.47426	0.67572	0.92882	1.25337
228.5	0.48598	0.69192	0.94738	1.27256
228	0.49854	0.70957	0.97316	1.29834
227.5	0.51043	0.72409	0.99701	1.32781
227	0.52381	0.74584	1.02623	1.35102
226.5	0.53624	0.76643	1.04756	1.37746
226	0.54969	0.78077	1.06589	1.40334
225.5	0.56163	0.79389	1.08632	1.42884
225	0.5721	0.81227	1.11246	1.4514
224.5	0.58642	0.83094	1.1389	1.48037
224	0.60052	0.84997	1.16411	1.50986
223.5	0.61485	0.86702	1.19353	1.53676
223	0.62939	0.88837	1.21895	1.55776
222.5	0.63776	0.90664	1.23664	1.57638
222	0.65261	0.92452	1.26024	1.60111
221.5	0.66763	0.94446	1.28983	1.62892
221	0.67888	0.96424	1.31459	1.65364
220.5	0.68871	0.98216	1.33596	1.68506
220	0.70485	0.99982	1.35702	1.71449
219.5	0.71803	1.0121	1.38133	1.73369
219	0.73308	1.02829	1.39903	1.753
218.5	0.74419	1.0469	1.42374	1.78301
218	0.75147	1.05865	1.45101	1.81105
217.5	0.76692	1.07474	1.47003	1.82683
217	0.78202	1.09782	1.49514	1.85255
216.5	0.79025	1.11052	1.50802	1.86689
216	0.79851	1.12151	1.52965	1.88483
215.5	0.81078	1.13959	1.55281	1.90748
215	0.82533	1.15435	1.5742	1.92488
214.5	0.8329	1.16624	1.58551	1.94903
214	0.84005	1.18087	1.59734	1.95685
213.5	0.85174	1.19835	1.61696	1.98036
213	0.85955	1.21068	1.64251	2.00354
212.5	0.86106	1.21526	1.64825	2.00376
212	0.8718	1.22699	1.66651	2.00535
211.5	0.88062	1.23653	1.67945	2.03391
211	0.89062	1.24345	1.69103	2.0478
210.5	0.89198	1.24458	1.70588	2.04295
210	0.90257	1.26215	1.70815	2.05843
209.5	0.9049	1.26389	1.70971	2.05613
209	0.90816	1.26416	1.72167	2.06157
208.5	0.91406	1.26885	1.72698	2.08046
208	0.92301	1.2835	1.7393	2.08386
207.5	0.92458	1.29565	1.73485	2.07759
207	0.92177	1.28595	1.73701	2.06975
206.5	0.92262	1.28226	1.73545	2.07452
206	0.91731	1.28082	1.73003	2.06392
205.5	0.91557	1.28645	1.71879	2.06978
205	0.91881	1.27769	1.72057	2.06265
204.5	0.91224	1.27111	1.72259	2.05199
204	0.90218	1.26868	1.71729	2.04152
203.5	0.90278	1.26851	1.70848	2.05077
203	0.90598	1.26104	1.69546	2.02421
202.5	0.90312	1.26783	1.69487	2.0251
202	0.89647	1.24322	1.68808	2.01894
201.5	0.89111	1.23258	1.68958	2.02353
201	0.88321	1.20837	1.66571	1.98308
200.5	0.87422	1.21826	1.66523	1.97043
200	0.86644	1.21797	1.65406	1.96621
199.5	0.85524	1.20481	1.64928	1.9622
199	0.84975	1.19284	1.63609	1.94242
198.5	0.84352	1.18257	1.63044	1.92976
198	0.83359	1.17863	1.608	1.91414
197.5	0.83146	1.16336	1.59113	1.89849
197	0.82426	1.15527	1.57394	1.87421
196.5	0.80603	1.13875	1.54694	1.85097
196	0.79861	1.13115	1.53345	1.85702
195.5	0.80603	1.13366	1.53343	1.85591
195	0.78283	1.11091	1.50371	1.81264
194.5	0.78093	1.08773	1.48235	1.7872
194	0.75543	1.07504	1.45095	1.75712
193.5	0.74181	1.06047	1.42627	1.72428
193	0.72993	1.06393	1.42878	1.70637
192.5	0.72795	1.06439	1.39317	1.72034
192	0.72716	1.04126	1.39152	1.67833
191.5	0.72214	1.01715	1.38168	1.63185
191	0.70715	0.9997	1.33616	1.59456
190.5	0.6847	0.96283	1.31761	1.55205
190	0.66018	0.94605	1.24573	1.50402
--	--	--	--	--
	--	--	--	--
	--	--	--	--
		--	--	--
		--	--	--
		--	--	--

## Sheet: Supplementary Figure 7
Supplementary Figure 7a									Supplementary Figure 7b
point	distance								point	distance
	Å									Å
1	2.2								1	7.9
2	2.4								2	1.8
3	3.2								3	2.1
4	3								4	3.8
5	4.5								5	1.8
6	6.7

## Sheet: Supplementary Figure 9
Supplementary Figure 9a									Supplementary Figure 9b									Supplementary Figure 9c									Supplementary Figure 9d
Wavenumbers	Absorbance	Absorbance	Absorbance	Absorbance	Absorbance	Absorbance			Wavenumbers	Absorbance	Absorbance	Absorbance	Absorbance	Absorbance	Absorbance			Wavenumbers	Absorbance	Absorbance	Absorbance	Absorbance	Absorbance	Absorbance			Wavenumbers	Absorbance	Absorbance	Absorbance	Absorbance	Absorbance	Absorbance
cm\+(-1)									cm\+(-1)									cm-1									cm-1
	5	10	20	40	80	120				5	10	20	40	80	120				5	10	20	40	80	120				5	10	20	40	80	120
399.193	4.35923	4.36054	-1.46552	0.34297	-0.78276	4.36806			349.053	0.03568	0.68871	0.49149	0.60848	1.13523	-0.09081			399.2	-0.3	-0.3	-0.1	0.2	5.2	0			399.2	-0.2	4.1	-0.5	-1.2	4.1	4.1
400.157	4.35589	4.35719	-1.13916	0.02166	-0.64592	4.36471			350.017	-0.1389	0.49237	0.54167	0.53454	0.86397	0.03938			400.2	-0.3	-0.4	-0.3	0.1	5	-0.1			400.2	-0.5	3.5	-1.3	-1.2	-0.4	3.5
401.121	1.50866	4.32963	-0.50737	-0.0859	-0.45014	1.10132			350.981	-0.35536	0.26327	0.77513	0.74885	0.57324	0.2529			401.1	-0.2	-0.3	-0.4	0.2	5	0			401.1	-3.7	0	-4.8	-3.8	-4.6	-3.6
402.085	0.83602	4.27202	4.27306	-0.11229	-0.1709	0.36183			351.945	-0.40048	0.18149	1.28154	2.13173	0.53967	0.64211			402.1	-0.2	0	-0.3	0.4	5	0.1			402.1	-3.2	0	-4.7	0	-4.7	-4.1
403.05	0.61295	0.8956	4.20482	-0.08131	0.36203	0.03759			352.909	-0.20225	0.33983	1.83329	11.9015	0.85151	1.22091			403	-0.1	0.4	-0.1	0.6	5	0.2			403	-1.6	-3	-4.4	0	-4.7	-4.3
404.014	0.4646	0.12459	4.15127	0.02268	4.15765	-0.13777			353.874	0.11745	0.65477	1.94148	11.7634	1.3951	1.94401			404	-0.1	1	0.2	0.7	2.4	0.1			404	0	-3.6	-4	0	-4.5	-4.4
404.978	0.31341	-0.1328	4.12538	0.22835	4.13176	-0.20689			354.838	0.44131	1.04448	1.69724	11.6345	2.08153	2.94037			405	0	2.4	0.7	0.8	1.2	0			405	0	-3.4	-3.5	0	-4.4	-4.3
405.942	0.16134	-0.17252	4.12053	0.57656	4.12691	-0.19596			355.802	0.71597	1.48895	1.37932	11.4038	2.96762	4.79059			405.9	0.1	4.8	3.7	1	0.9	-0.1			405.9	0	-2.3	-3.3	0	-4.5	-4.2
406.906	0.0384	-0.036	4.12437	1.19569	4.13075	-0.12852			356.766	0.88339	1.92315	1.07507	11.0228	4.47695	3.78307			406.9	0.4	4.7	4.7	1.4	1	0			406.9	0	0	-3.5	-2.8	-4.5	-3.9
407.871	-0.02704	0.33802	4.13646	4.13669	4.14283	-0.01145			357.731	0.79315	1.90036	0.83245	10.5061	5.9811	1.81826			407.9	0.9	4.6	4.6	4.6	1.8	0.1			407.9	0	0	-3.8	-4	-4.5	-3.2
408.835	-0.01493	1.52002	0.21286	4.16884	4.17498	0.17364			358.695	0.33041	1.1205	0.7905	1.59831	2.93747	0.64559			408.8	1.5	1.3	4.5	4.5	4.5	0.7			408.8	0	0	-4.1	-4.4	-4.3	0
409.799	0.07492	4.22628	-0.75997	4.22756	1.16599	0.47195			359.659	-0.19661	0.40303	1.30682	0.60018	1.61074	0.05499			409.8	1.1	0.8	0.9	4.5	4.5	4.5			409.8	0	-2.6	-4.3	-4.5	-3.9	0
410.764	0.21089	4.29826	-1.01491	4.29954	0.21846	1.00453			360.623	-0.43128	0.17958	3.74655	0.37036	1.02927	0.04724			410.8	0.4	0.6	0.1	4.6	4.6	4.6			410.8	3.2	0.2	-1.2	-1.3	0	3.2
411.728	0.33873	4.35811	-1.0921	4.35939	-0.07056	4.36563			361.588	-0.42312	0.33626	9.67872	0.39488	0.81051	0.45044			411.7	0	0.7	-0.2	4.6	4.6	4.6			411.7	1.8	1.7	-0.4	-0.3	1.2	4.2
412.692	0.40937	4.38525	-1.08822	4.38652	-0.21057	4.39277			362.552	-0.31064	0.78204	7.40818	0.40382	0.71144	1.18571			412.7	-0.1	0.8	-0.2	4.7	4.7	4.7			412.7	1.2	4.5	-0.1	0.1	1.2	4.5
413.656	0.40335	4.37032	-1.03533	4.3716	-0.29437	4.37784			363.516	-0.12906	2.07212	1.65173	0.29087	0.65153	2.74763			413.7	-0.1	0.9	-0.1	1.4	4.8	4.8			413.7	1.1	4.7	0	0.3	1.1	4.7
414.62	0.32687	4.30877	-0.93364	4.31005	-0.35841	4.31629			364.48	0.17194	9.5258	0.61383	0.03324	0.64404	9.63757			414.6	0	0.9	0.1	0.6	4.9	0.8			414.6	1	4.7	0.2	0.3	1.5	4.7
415.585	0.18013	4.18634	-0.74034	4.18761	-0.42594	4.19386			365.445	0.74338	9.2506	-0.06201	-0.31622	0.78903	9.36236			415.6	0.2	0.9	0.4	0.3	5	0.3			415.6	0.8	4.5	0.4	0	4.5	0.8
416.549	-0.08469	2.9897	-0.13178	3.9525	-0.53484	0.46048			366.409	1.90861	8.98092	-0.48175	-0.61165	1.40224	1.80024			416.5	0.4	0.9	0.8	0.1	1.1	0.1			416.5	0.6	4.1	1	-0.4	4.1	-0.1
417.513	-0.68734	0.39676	3.39062	3.39085	-0.84773	-0.70544			367.373	2.57217	8.85487	-0.59359	-0.66046	8.93292	1.16519			417.5	0.8	1	1.2	0.1	0.6	0.1			417.5	-3.2	-3.7	0	-4.5	0	-4.3
418.477	-4.13017	-3.51054	0.00168	0.00191	-3.69862	-4.39405			368.337	1.30742	8.92656	-0.38143	-0.34251	9.00461	1.52029			418.5	1.3	1.2	1.5	0.1	0.5	0.2			418.5	0	-4.2	0	-4.2	0	-4.3
419.442	-4.17873	-3.78212	0.00168	0.00191	0.00806	-4.52749			369.301	0.70177	9.12776	0.0962	0.38055	9.20581	7.35931			419.4	2.2	1.5	1.8	0.3	0.4	0.5			419.4	0	-4.4	0	-3	0	-4
420.406	-4.1905	-3.89057	0.00168	0.00191	0.00806	-4.53552			370.266	0.4955	0.94326	0.85084	1.68142	9.44317	9.47688			420.4	5.3	1.6	2.6	0.5	0.5	0.9			420.4	0	-4.5	-3.5	0	0	-3.5
421.37	-4.13919	-3.86478	0.00168	0.00191	0.00806	-4.44025			371.23	0.46193	0.43861	2.53913	4.27943	4.37279	9.6874			421.4	5.2	1.3	5.2	0.8	0.7	1.4			421.4	0	-4.4	-4.1	0	-3.8	0
422.334	-4.00532	-3.70946	0.00168	0.00191	0.00806	-4.24359			372.194	0.47818	0.35691	9.74729	2.35909	1.96589	9.82976			422.3	1.7	0.9	5.1	1	0.9	2.9			422.3	0	-4.2	-4.3	0	-4.1	0
423.298	-0.77626	-0.39157	2.98669	2.98693	2.99307	-0.91548			373.158	0.45546	0.5396	9.78306	1.00428	1.40502	9.86554			423.3	0.9	0.6	4.9	1.1	1.3	4.9			423.3	0	-3.9	-4.3	0	-4.1	0
424.263	0.42686	1.24552	0.72444	3.76952	3.77566	0.60708			374.123	0.3055	1.26768	9.65708	0.23661	1.12622	9.73955			424.3	0.5	0.4	4.9	0.9	1.8	4.9			424.3	2.9	0.2	-1.1	2.9	-0.8	2.9
425.227	1.55285	4.02407	-0.61304	4.02535	1.81659	4.03159			375.087	-0.09675	9.23151	9.2608	-0.34525	0.93994	1.2058			425.2	0.4	0.5	4.9	0.7	2.4	4.9			425.2	4.1	4.1	0.8	4.1	1.4	4.1
426.191	4.10601	4.10731	-0.89767	1.88683	0.69835	4.11483			376.051	-1.13508	8.18341	8.2127	-1.14131	0.56535	-0.87886			426.2	0.4	0.7	4.9	0.6	2.2	4.9			426.2	4.5	4.5	4.5	0.6	4.5	4.5
427.155	4.09926	4.10056	-1.05931	1.15495	0.30213	4.10808			377.015	-9.19144	0.10096	0.13026	-8.31645	-5.53393	-9.38502			427.2	0.6	0.9	4.9	0.5	1.6	2			427.2	1.8	4.6	4.6	0.2	4.6	2.3
428.12	2.70492	4.05452	-1.14103	0.88803	0.04046	4.06204			377.979	-9.15412	0.10096	-7.37933	0.1557	0.17901	-9.52704			428.1	0.8	1.2	1.9	0.3	1.2	1.2			428.1	1.4	4.7	4.7	0	4.7	2.2
429.084	1.08894	4.00692	-1.1295	0.78603	-0.12556	4.01444			378.944	-9.1116	0.10096	-8.25731	0.1557	0.17901	-9.49258			429.1	1	1.2	1.2	0.2	0.8	0.8			429.1	1.2	4.6	4.6	-0.1	4.6	2.4
430.048	0.54893	3.96845	-1.01034	0.76864	-0.19961	3.97597			379.908	-9.0635	0.10096	-8.45589	0.1557	0.17901	-9.33428			430	1.3	1.1	0.8	0.1	0.4	0.4			430	0.9	4.4	4.4	-0.3	4.4	2.6
431.012	0.19644	3.91412	-0.7658	0.72196	-0.19718	3.92165			380.872	-9.00168	0.10096	-8.3928	0.1557	0.17901	-9.07481			431	2.1	1.1	0.5	0	0.2	0.1			431	0.5	4	4	-0.4	4	1.9
431.977	-0.1269	3.79312	-0.231	0.51191	-0.13482	0.97483			381.837	-8.91211	-6.16935	-8.12772	0.1557	0.17901	-8.71018			432	4.4	1.3	0.3	0.1	0.2	-0.1			432	-0.8	0	2.7	-1.1	2.7	-0.2
432.941	-0.54024	0.76549	3.52345	0.0663	0.01279	0.17296			382.801	-8.77674	-7.6497	-7.6088	-6.72842	0.17901	-8.19387			432.9	4.4	4.4	0.2	0.4	0.4	-0.2			432.9	-3.5	-3.4	0	0	0	-3.4
433.905	-1.34305	-0.54222	2.81601	-0.81526	1.38327	-0.86712			383.765	-8.57697	-8.23266	-6.55076	-7.964	0.17901	-7.33768			433.9	4.5	4.5	0.3	0.7	1.1	-0.2			433.9	-3.2	-3.5	0	0	-3.4	-3.7
434.869	-4.20705	-3.59855	0.00168	-3.73367	0.00806	-3.93196			384.729	-8.30727	-8.57393	0.13026	-8.47973	0.17901	0.21273			434.9	1.9	4.6	0.5	0.9	4.6	0			434.9	-2.6	-3.3	0	0	-3.9	-3.8
435.834	-4.20762	-3.68458	0.00168	-3.72955	0.00806	-4.10619			385.693	-0.93872	-1.64689	7.19911	-1.64596	2.29397	7.28159			435.8	1.1	4.8	0.7	0.9	4.8	0.2			435.8	0	-2.8	-2.8	0	-4.1	-3.7
436.798	-4.15464	-3.65875	0.00168	-3.58387	0.00806	-4.1918			386.658	-0.24399	-1.10033	7.66618	-1.18072	2.34444	7.74865			436.8	0.8	4.9	1	1	4.9	0.6			436.8	0	0	-3.4	0	-4	-3.5
437.762	-4.04518	-3.52753	0.00168	-3.22424	0.00806	-4.17238			387.622	-0.56985	-1.17339	7.25429	-1.35909	7.30304	7.33676			437.8	0.6	4.9	1.2	1.1	4.9	1			437.8	0	0	-3.6	0	-3.8	-3
438.726	-3.88031	-3.26014	0.00168	-2.26015	0.00806	-4.01997			388.586	-2.6055	-2.50301	5.21047	-2.90335	5.25923	5.29295			438.7	0.6	1.9	1.3	1.2	4.9	1.8			438.7	3.9	3.8	0.3	0.1	0.4	1.3
439.69	-1.04957	-0.06391	-0.2375	2.62244	0.36925	-1.03875			389.55	-7.63936	-5.59868	0.13026	-7.09746	0.17901	0.21273			439.7	0.7	0.9	1.4	1.4	4.8	4.8			439.7	4.3	4.3	1	0	2.3	1.6
440.655	-0.00856	3.43937	-0.91186	3.44064	0.30797	0.78817			390.515	-7.45382	0.10096	0.13026	-5.21162	0.17901	0.21273			440.7	0.9	0.4	1.3	1.5	4.6	4.6			440.7	4.5	4.5	1.4	0	4.5	1.2
441.619	0.44524	3.73104	-1.01236	3.73232	0.31853	3.73856			391.479	-6.98168	0.10096	0.13026	0.1557	-5.23216	0.21273			441.6	1.2	0.1	0.9	1.2	1.8	4.5			441.6	4.5	4.5	1.4	-0.1	4.5	0.8
442.583	0.56669	3.83493	-1.09977	1.07085	0.25883	3.84245			392.443	-5.50102	-5.8497	0.13026	-5.54812	-6.17005	0.21273			442.6	1.6	-0.1	0.5	0.7	1.2	1.3			442.6	2.6	4.3	1.1	-0.2	4.3	0.5
443.547	0.41227	3.8055	-1.20692	0.34968	0.08079	3.81302			393.407	6.03315	-1.55886	6.11734	-0.67262	-0.15251	6.19981			443.5	1.5	-0.1	0.2	0.4	0.9	0.6			443.5	1.1	4.1	0.6	-0.4	4	0.1
444.512	0.0637	3.64756	-1.34717	-0.15367	-0.23559	3.65508			394.372	6.62736	-1.59995	6.71155	-0.47567	1.29207	3.36399			444.5	1	0	0.1	0.2	0.8	0.2			444.5	0.2	3.6	0.1	-0.7	3.6	-0.3
445.476	-0.44609	3.33324	-1.53892	-0.66651	-0.69954	3.34076			395.336	6.94976	-1.568	7.03395	-0.25241	3.49084	-0.20782			445.5	0.7	0.2	0.1	0.2	0.8	0.1			445.5	-0.5	0.6	-0.2	-0.9	3.2	-0.6
446.44	-1.1935	2.75761	-1.83958	-1.347	-1.38723	2.76513			396.3	1.8026	-1.23549	0.8668	0.08222	1.2711	-0.73757			446.4	0.6	0.4	0.2	0.2	1	0.1			446.4	-0.7	-0.1	0	-0.4	3.2	-0.4
447.404	-3.08543	1.00006	-2.94857	-3.13755	-3.19676	1.00758			397.264	0.47569	-0.6166	0.62093	0.29579	0.32594	-0.79107			447.4	0.6	0.7	0.4	0.3	1.2	0.1			447.4	-0.3	-0.1	0.7	1.4	1.2	0.1
448.369	-4.1739	-2.89649	0.00168	-4.10964	-4.16946	0.00816			398.228	0.42428	0.19856	0.69824	0.29049	-0.04689	-0.66532			448.4	0.7	1	0.6	0.4	1.4	0.2			448.4	0.1	-0.1	0.8	3.7	0.4	0.6
449.333	-2.76621	-1.87039	1.44898	-2.58482	-2.59141	-0.73585			399.193	0.74625	1.32391	0.83967	0.17975	-0.20574	-0.49783			449.3	1	1.5	0.8	0.5	1.5	0.3			449.3	1.2	-0.1	0.5	3.7	0.2	1
450.297	-1.49721	-0.79787	2.70881	-1.21277	-1.03875	-0.23727			400.157	1.53289	8.07709	0.97445	0.03044	-0.26783	-0.35034			450.3	1.4	2.1	1	0.7	1.5	0.4			450.3	3.7	0	0.2	3.7	0.2	1.1
451.261	-0.98548	-0.40248	3.16991	-0.6303	0.13039	-0.05383			401.121	7.63044	7.68534	1.05363	-0.17544	-0.26299	-0.28258			451.3	2	2	1.2	1	1.5	0.5			451.3	3.6	0.1	-0.1	1.2	0.2	1.3
452.226	-0.67185	-0.13611	3.40625	-0.29547	3.41263	0.13569			402.085	6.9061	6.96099	0.91362	-0.56306	-0.13352	-0.46037			452.2	2.6	1.5	1.3	1.2	1.5	0.7			452.2	3.4	0.3	-0.3	-0.1	0.3	3.4
453.19	-0.46827	0.11593	3.5244	-0.12269	3.53078	0.39615			403.05	-0.95181	5.35757	-0.27095	-1.76576	5.43562	-1.6348			453.2	2.4	1.1	1.5	1.1	1.6	1			453.2	3.4	0.7	-0.2	-0.5	0.8	3.4
454.154	-0.33256	0.46905	3.57826	-0.05235	3.58463	0.80811			404.014	-7.37262	0.10096	-5.6286	-6.72526	0.17901	-6.83935			454.2	1.9	0.8	1.8	0.9	1.7	1.4			454.2	3.5	1.6	0.2	-0.6	3.5	3.5
455.118	-0.21783	1.3514	-0.16212	-0.01779	3.61511	1.65625			404.978	-7.90737	-2.82359	-6.01999	-6.66307	0.17901	-7.06779			455.1	1.4	0.5	2	0.6	1.7	1.9			455.1	3.7	3.7	0.8	-0.6	3.6	3.7
456.082	-0.07305	3.64317	-0.80563	0.03844	3.65059	3.65069			405.942	-2.65216	1.99067	-0.89207	-1.23265	5.66042	-1.82142			456.1	1	0.3	2.2	0.3	1.5	2.9			456.1	3.8	3.8	2.6	-0.6	3.8	3.8
457.047	0.12961	3.68745	-1.07567	0.14539	1.503	3.69497			406.906	-1.26937	6.95575	0.25088	0.18856	1.03428	-0.5637			457	0.8	0.2	2	0	1.1	2.8			457	3.8	3.8	3.8	-0.6	3.8	3.8
458.011	0.36712	3.7187	-1.21207	0.30292	0.15089	3.72622			407.871	-0.36642	7.62349	0.81769	1.1355	0.86431	0.14381			458	0.6	0.1	1.4	-0.2	0.8	1.6			458	2.2	2	3.9	-0.5	3.9	3.9
458.975	0.54139	3.70673	-1.28758	0.49689	-0.23777	3.71425			408.835	0.52889	8.02558	1.2625	2.12672	1.02145	0.76529			459	0.5	0.1	1	-0.3	0.6	0.9			459	1.3	0.7	4	-0.4	4	4
459.939	0.50437	3.62757	-1.33701	0.69726	-0.47198	3.63509			409.799	1.60814	8.25458	1.74764	3.13376	1.21684	1.45743			459.9	0.5	0.2	1	-0.2	0.7	0.5			459.9	0.9	0.3	4	-0.4	4	4
460.904	0.23139	3.46221	-1.37376	0.78631	-0.66898	3.46973			410.764	3.04675	8.33311	2.60131	3.14606	1.30683	2.49963			460.9	0.5	0.3	1.3	0	0.8	0.4			460.9	0.7	0.1	3.9	-0.4	3.9	3.9
461.868	-0.18035	3.18004	-1.39132	0.48136	-0.89949	3.18756			411.728	3.19296	8.25658	8.28587	2.33829	1.18087	8.36834			461.9	0.6	0.4	2.1	0.2	0.9	0.3			461.9	0.5	-0.1	3.8	-0.4	3.8	1.5
462.832	-0.74331	2.67833	-1.32048	-0.33269	-1.29196	2.68585			412.692	1.74589	8.00361	8.0329	1.60833	0.81523	8.11537			462.8	0.7	0.5	4.6	0.4	0.8	0.3			462.8	0.5	-0.2	3.6	-0.4	3.6	0.6
463.796	-3.37834	-2.43259	0.00168	-3.35789	-3.8227	0.00816			413.656	0.57205	7.52663	7.55592	0.97074	0.23684	7.6384			463.8	0.8	0.6	4.7	0.5	0.7	0.3			463.8	0.6	-0.4	0.5	-0.3	3.3	0
464.76	-3.21546	-3.06966	0.00168	-3.63064	-3.64592	-2.76376			414.62	-0.56979	6.70347	6.73276	0.23341	-0.59844	1.18993			464.8	1.1	0.6	4.7	0.6	0.6	0.3			464.8	2.9	-0.6	-0.3	0.1	2.9	-0.4
465.725	-2.93073	-3.31965	0.00168	-3.81433	-3.41578	-3.20553			415.585	-2.12324	1.80269	5.17594	-1.15188	-1.99611	-1.66064			465.7	1.4	0.6	4.7	0.7	0.5	0.3			465.7	2.9	-0.5	-0.7	2.9	2.9	-0.5
466.689	-2.59316	-3.41496	0.00168	-3.91423	-3.03594	-3.42953			416.549	-2.49386	1.11607	4.27244	-2.20164	-2.36907	-3.15177			466.7	1.9	0.5	4.6	0.8	0.5	0.4			466.7	3.1	-0.3	-0.7	3.1	3.1	-0.3
467.653	-2.46215	-3.39955	0.00168	-3.93643	-1.95075	-3.56411			417.513	6.10708	1.38827	6.19127	-0.87486	6.24002	-1.47773			467.7	2.2	0.5	3.6	0.8	0.7	0.5			467.7	3.4	0	-0.6	3.4	3.4	-0.1
468.618	-2.65577	-3.27113	0.00168	-3.88374	0.00806	-3.63712			418.477	6.97669	0.80265	7.06088	-0.60758	7.10964	-0.50992			468.6	1.7	0.6	1.9	0.6	1	0.8			468.6	3.5	0.3	-0.5	1.4	3.5	0.1
469.582	-2.89812	-2.97005	0.00168	-3.7564	0.00806	-3.63956			419.442	7.2977	0.26696	7.38189	-0.65914	7.43065	0.42814			469.6	1.1	0.8	1.7	0.4	1.7	1.2			469.6	3.6	0.6	-0.5	0.4	2	0.2
470.546	-1.55729	-0.60043	1.49117	-2.07144	1.49755	-2.04788			420.406	7.25182	-0.23262	0.1549	-0.8186	7.38477	4.81251			470.5	0.7	1.1	1.8	0.2	2.5	1.9			470.5	3.6	1.2	-0.3	0	1.6	0.1
471.51	0.07302	3.17614	-0.87558	-0.16653	3.18356	-0.07645			421.37	6.9433	-0.71272	-0.9922	-1.01776	7.07624	7.10996			471.5	0.5	1.3	1.8	0	1.7	2.5			471.5	0.9	3.6	0	-0.2	1.3	0.00049
472.474	0.50438	3.62757	-0.92365	0.39887	0.55862	1.19738			422.334	6.5004	-1.12132	-1.7242	-1.17023	6.63335	6.66706			472.5	0.5	0.9	1.4	-0.2	0.8	1.6			472.5	0.3	3.6	0.7	-0.4	1.1	-0.1
473.439	0.6492	3.84213	-0.93553	0.52013	0.23569	3.84965			423.298	-0.41568	-1.20389	-2.03141	-1.009	6.35619	6.38991			473.4	0.6	0.4	0.8	-0.4	0.3	0.8			473.4	0.1	3.6	3.6	-0.5	1	-0.2
474.403	0.56338	3.91699	-0.94695	0.39805	0.01926	3.92451			424.263	-1.03827	-0.66402	-1.6271	-0.25169	6.58325	0.08247			474.4	1	-0.1	0.2	-0.5	-0.1	0.3			474.4	0	3.5	3.5	-0.6	1.1	-0.2
475.367	0.32155	3.883	-0.95593	0.19486	-0.19488	3.89052			425.227	-0.80331	0.18518	-0.70837	0.70897	7.09183	-0.08825			475.4	3.7	-0.4	-0.1	-0.5	-0.4	-0.1			475.4	-0.1	3.5	3.5	-0.6	1.3	-0.2
476.331	-0.00985	3.74746	-0.94761	-0.03503	-0.43691	3.75498			426.191	-0.34196	0.86926	0.53747	1.28933	7.56352	0.22922			476.3	3.7	-0.5	-0.3	-0.3	-0.4	-0.2			476.3	-0.2	3.4	3.4	-0.7	1.8	-0.1
477.296	-0.41858	3.49327	-0.87862	-0.30248	-0.73092	3.50079			427.155	0.21229	1.25292	2.99973	1.42218	7.904	0.79407			477.3	3.8	-0.3	-0.1	0.2	-0.1	-0.1			477.3	-0.3	3.2	3.2	-0.8	3.2	-0.1
478.26	-0.9794	3.0375	-0.46226	-0.6959	-1.15385	2.95271			428.12	0.92378	1.52281	8.0507	1.34316	8.09946	1.81136			478.3	2.4	0.1	0.2	0.8	0.2	0.1			478.3	-0.5	2.8	2.8	-1	1.3	-0.1
479.224	-2.46652	-0.763	1.60647	-2.00336	-2.47091	-0.94841			429.084	2.34684	2.00463	8.09799	1.18324	8.14675	8.18046			479.2	0.9	0.4	0.6	1.2	0.5	0.4			479.2	-1.7	-1.1	1.3	-2.2	-1.4	-1.3
480.188	-4.07784	-3.04383	0.00168	-3.45091	-3.87577	-2.9889			430.048	7.90569	7.96059	7.98988	0.99367	2.71449	8.07236			480.2	0.5	0.8	0.9	1.3	0.6	0.6			480.2	-2.4	-2.8	0	-3	-3.3	-2.4
481.152	-4.039	-3.2817	0.00168	-3.31672	-3.62179	-3.26924			431.012	7.63404	7.68894	2.49332	0.83867	1.08263	7.8007			481.2	0.3	1	1.1	1.1	0.6	0.7			481.2	0	-2.9	0	-0.3	-3.6	-2.3
482.117	-3.96294	-3.35287	0.00168	-3.26494	-3.43295	-3.48335			431.977	7.22022	7.27512	0.79481	0.93476	0.28401	7.38688			482.1	0.2	1	1.1	0.8	0.6	0.9			482.1	0	-2.9	0	0	-3.8	-1.1
483.081	-3.86906	-3.30388	0.00168	-3.29644	-3.45083	-3.62746			432.941	6.82949	6.88439	-0.19726	6.93912	-0.16865	6.99616			483.1	0.1	0.9	1.1	0.6	0.5	1.3			483.1	0	-2.8	0	0	-3.8	0
484.045	-3.79156	-3.1279	0.00168	-3.35157	-3.59477	-3.67717			433.905	1.29283	6.87436	-0.57254	6.92909	-0.03489	6.98612			484	0.1	0.7	1	0.4	0.4	2.7			484	0	-2.6	-2.1	-2.4	-3.7	0
485.009	-1.44136	-0.42867	2.32333	-1.05138	-1.38058	-1.27598			434.869	0.49824	7.20631	-0.42916	7.26104	0.58512	1.63917			485	0.2	0.5	1	0.2	0.4	4			485	0.7	-1.5	-2.3	-2.5	-2.8	0.7
485.974	-0.75182	1.46604	-0.58934	-0.30306	-0.67701	-0.28477			435.834	0.58168	2.07562	-0.12657	7.56633	1.25746	1.31366			486	0.3	0.2	1	0	0.6	3.9			486	0.1	-1.1	-3.2	-3.4	-3.1	0.1
486.938	-0.5206	3.28307	-0.91262	0.05986	-0.31293	0.86102			436.798	0.94478	1.32009	0.22693	7.68919	1.7781	1.44382			486.9	0.3	0.1	0.9	-0.3	1	3.7			486.9	0	0	-3.3	-3.7	-2.8	0
487.902	-0.43384	3.34665	-1.10739	0.28024	-0.03993	3.35417			437.762	1.7716	1.10916	0.75066	1.34802	2.20212	1.89982			487.9	0.2	-0.1	0.8	-0.5	1.5	1			487.9	0	0	-3.2	-3.8	-2.6	0
488.866	-0.41276	3.25256	-1.33102	0.31873	0.12068	3.26008			438.726	7.14748	0.95461	3.00662	0.09558	3.24957	7.31414			488.9	0.1	-0.1	0.8	-0.6	1.4	0.2			488.9	-2.3	0	-2.8	-4	-2.2	-0.7
489.831	-0.44179	2.95171	-1.67266	0.01234	0.00219	2.95923			439.69	6.43017	0.60102	6.51435	-0.87848	6.56311	6.59683			489.8	0.3	0.1	0.8	-0.4	1	0			489.8	-0.9	1.9	-0.4	-2.2	1.9	-0.2
490.795	-0.63221	2.1264	-2.45582	-0.97292	-0.80473	2.13392			440.655	4.15481	-1.22862	4.239	-3.0524	4.28776	4.32147			490.8	0.5	0.4	1	-0.1	0.8	0.2			490.8	-0.5	0.5	0.6	-1.6	2.5	1.4
491.759	-0.000670966	0.000635951	-4.44263	-3.30305	-3.00871	0.00816			441.619	0.04607	-4.90401	0.13026	-6.63819	0.17901	0.21273			491.8	0.8	0.7	1.1	0.3	0.8	0.5			491.8	-0.4	0	0.3	-1.3	2.6	2.6
492.723	-0.000670966	0.000635951	-4.15953	-3.46647	-3.08605	0.00816			442.583	0.04607	-4.54796	-4.20019	-4.52841	0.17901	-5.84301			492.7	1.1	0.9	1.2	0.6	0.9	0.9			492.7	-0.6	-0.3	-0.3	-1.3	2.5	2.5
493.688	-0.000670966	-2.25166	-3.52482	-3.56198	-3.13332	-2.34956			443.547	-4.54831	-4.40868	-6.61828	0.1557	0.17901	-6.77776			493.7	1.2	0.9	1.2	0.9	1	1.4			493.7	-1	-0.9	-1.1	-1.6	2	2
494.652	2.6446	-0.15745	2.64695	-0.94521	-0.50597	-0.07807			444.512	-0.50841	0.73385	-1.6945	5.61308	5.63639	-1.73534			494.7	1	0.8	1.3	1	1	2.5			494.7	-2.9	-2.8	-3.3	-3.3	0	0
495.616	1.10525	0.13414	3.22314	-0.34087	0.09437	0.28515			445.476	-0.04883	1.15254	-0.82027	6.61802	6.64133	-0.88644			495.6	0.7	0.6	1.4	0.9	0.9	4.4			495.6	-2.7	-2.6	-3.4	-2.8	-2.5	0
496.58	0.61445	0.19513	3.46788	-0.02295	0.44678	0.34215			446.44	0.09991	1.08334	-0.24708	7.07436	7.09767	-0.4066			496.6	0.4	0.4	1.7	0.8	0.7	4.4			496.6	-2.5	-2.3	-3.4	-2.1	-3.3	-2.5
497.545	0.55353	0.14391	3.54473	0.16476	0.79814	0.27432			447.404	0.14818	0.94986	0.27201	7.29279	7.3161	-0.01787			497.5	0.2	0.4	2.2	0.6	0.5	4.3			497.5	-2.5	-2.1	-3.3	0	-3.4	-3
498.509	0.68392	0.02316	3.50954	0.27572	1.47681	0.18626			448.369	0.12525	0.83887	0.70637	2.00598	7.36201	0.33659			498.5	0.1	0.5	3.1	0.5	0.5	3.2			498.5	-2.6	-2.2	-3.2	0	-3.4	-3.1
499.473	1.21991	-0.11536	3.40869	0.34508	3.41507	0.18018			449.333	0.004	0.78281	0.81178	1.15214	7.24029	0.65879			499.5	0.1	0.8	2.5	0.4	0.6	1.9			499.5	-2.8	-2.2	-3	0	-3.2	-2.9
500.437	3.3075	-0.1822	3.30985	0.38208	3.31622	0.45458			450.297	-0.29121	0.85639	0.32151	0.59823	6.91997	0.83802			500.4	0.2	1.4	1.6	0.4	0.8	1.5			500.4	-3	-2	-2.8	-1.9	-2.9	-2.5
501.401	3.28469	-0.05859	3.28704	0.34422	2.02504	3.29352			451.261	-0.89123	1.64165	-0.65782	-0.05933	6.31834	0.42721			501.4	0.3	2.4	1.1	0.4	1.3	1.3			501.4	-3	0	-2.6	-2.7	-2.5	-1.4
502.366	3.34502	0.38105	-0.43633	0.21802	0.58905	3.35384			452.226	-2.05271	5.11836	-2.11931	-1.15634	2.43231	-1.0688			502.4	0.4	3.1	0.7	0.4	2	1.2			502.4	-0.8	2.2	-0.3	-1	0.2	2.2
503.33	0.77039	2.78058	-0.83413	0.06767	0.20402	3.43422			453.19	-5.0075	2.21152	-5.25882	-4.00886	-3.51102	-4.48963			503.3	0.3	2	0.5	0.4	2.1	1.2			503.3	-0.1	2.8	0.4	-0.6	1.4	2.8
504.294	0.2891	3.47196	-0.98815	-0.0651	0.03799	3.47948			454.154	-3.07421	4.1399	-3.46531	-2.03679	-2.34183	-2.93362			504.3	0.2	1.2	0.5	0.4	1.3	1.2			504.3	0.2	3.1	0.8	-0.5	3.1	3.1
505.258	0.05446	3.46219	-1.05486	-0.17275	-0.03381	3.46971			455.118	-1.35564	5.73328	-1.93667	-0.44462	-1.05148	-1.51687			505.3	0	0.8	0.5	0.4	0.7	1.1			505.3	0.2	3.3	0.9	-0.4	3.3	3.3
506.223	-0.069	3.4007	-1.06347	-0.25833	-0.04692	3.40822			456.082	-0.23726	0.20261	-1.17292	0.28754	-0.19958	-0.70148			506.2	-0.2	0.6	0.7	0.4	0.3	0.9			506.2	0.1	3.4	0.8	-0.3	3.4	3.4
507.187	-0.11836	3.30371	-0.9972	-0.33004	-0.000692811	3.31123			457.047	0.96221	-0.14131	-0.70846	0.68223	0.90444	0.00146			507.2	-0.2	0.6	1	0.2	0.3	0.7			507.2	0	3.4	0.6	-0.3	3.4	3.4
508.151	-0.12039	3.19509	-0.7939	-0.40123	0.13541	3.20261			458.011	5.30754	-0.20787	-0.39392	0.95475	7.3202	0.7041			508.2	-0.1	0.8	1.2	0	0.6	0.5			508.2	-0.1	1.4	0.5	-0.3	2.9	3.4
509.115	-0.13222	0.91916	-0.2362	-0.48174	0.45064	1.00118			458.975	7.32978	-0.12329	-0.14067	1.22911	7.46273	1.24391			509.1	0.1	1.1	1.3	0	1.1	0.5			509.1	-0.2	0.5	0.3	-0.3	1	1.1
510.079	-0.22957	-0.02864	3.02667	-0.56456	1.48477	0.21922			459.939	7.37299	0.07417	0.10854	1.54557	7.50594	1.24297			510.1	0.3	1.4	1.5	0	1.7	0.6			510.1	-0.4	0	0.1	-0.5	0.2	0.4
511.044	-0.42006	-0.38303	2.96798	-0.63441	2.97436	-0.07915			460.904	2.76928	0.32561	0.37527	1.80507	7.4434	0.85813			511	0.5	1.8	1.8	0.1	1.8	0.8			511	-1.1	-1	-0.8	-1.3	-1.2	-0.9
512.008	-0.65075	-0.57515	2.8981	-0.69242	2.90448	-0.20388			461.868	0.9077	0.48149	0.63048	1.69018	7.22628	0.42427			512	0.5	2	2.7	0.3	1.5	0.9			512	-2.1	-2.6	-2.3	-2.6	-3.1	-2.6
512.972	-0.89482	-0.70607	2.78266	-0.7698	2.78904	-0.24048			462.832	-0.23329	0.18481	0.69648	0.92088	6.7042	-0.06574			513	0.4	1.8	4.2	0.4	1.1	0.9			513	0	-2.4	-2.1	-1.5	-3.1	-2.2
513.937	-1.17313	-0.83752	2.5739	-0.93379	2.58028	-0.25735			463.796	-2.4634	-1.80902	-0.7601	-1.33164	4.77622	-1.59533			513.9	0.3	1.4	4.1	0.5	0.8	0.8			513.9	0	-2.1	-2	0	-3	0
514.901	-1.57609	-1.0638	2.16822	-1.31366	2.17459	-0.39696			464.76	-7.16376	-6.60264	-5.38507	-6.10125	-3.99811	-4.80569			514.9	0.2	0.8	2	0.6	0.6	0.6			514.9	0	-1.8	-1.8	0	-2.7	0
515.865	-2.82403	-2.08568	0.82987	-2.64707	0.83624	-1.5049			465.725	-7.10766	-6.72122	-5.69366	-6.02906	-4.15012	0.21273			515.9	0.2	0.4	1.1	0.5	0.4	0.4			515.9	0	-1.5	-0.5	0	-2.1	0
516.829	-3.44351	-2.34363	-3.3901	-3.45958	0.00806	-2.26175			466.689	-6.91787	-6.66747	-5.91074	-5.63602	-3.59058	0.21273			516.8	0.4	0.1	0.6	0.3	0.3	0.3			516.8	2.6	2.6	2.6	0.4	2.6	2.6
517.793	-3.03436	0.000635951	-3.99835	-3.39201	-1.6516	-2.26586			467.653	-6.63678	-6.40192	-5.9463	-4.74184	-2.64456	0.21273			517.8	0.8	-0.1	0.3	0	0.2	0.3			517.8	2.9	2.9	2.9	0.1	2.9	2.9
518.758	-1.92216	0.000635951	-4.25917	-3.24889	-2.12524	-2.14416			468.618	-6.35941	-5.91314	-5.83154	-2.72743	-2.62876	0.21273			518.8	2	-0.1	0.1	-0.2	0.2	0.4			518.8	1	3	3	-0.2	3	3
519.722	-0.000670966	0.000635951	-4.36822	-3.04852	-2.30236	-1.62012			469.582	0.0702	0.90928	0.63173	2.78012	2.73191	1.55132			519.7	3.5	0.1	0.2	-0.2	0.4	0.7			519.7	0.2	2.9	2.9	-0.4	2.9	2.9
520.686	1.00749	1.0088	-3.36668	-1.88227	-1.38243	1.01632			470.546	0.65212	1.39629	1.32853	1.86402	2.64003	1.4992			520.7	1.8	0.5	0.3	-0.2	0.7	1.2			520.7	-0.1	2.9	2.9	-0.6	2.9	0.9
521.65	2.02668	2.02799	-2.2679	-0.88316	-0.37039	2.03551			471.51	0.72006	0.92048	1.40558	1.3716	2.30502	1.96007			521.7	1	1.1	0.4	0	1.1	2			521.7	-0.1	2.9	1.4	-0.6	2.9	0.4
522.615	2.32974	2.33105	-1.79279	-0.74105	0.09721	2.33857			472.474	0.6102	0.34277	1.2046	1.06841	1.8547	3.93087			522.6	0.7	1.9	0.6	0.2	1.4	3.5			522.6	0	1.5	1.5	-0.5	3	0.3
523.579	2.4092	2.4105	-1.39963	-0.8191	1.01748	2.06303			473.439	0.43881	-0.16174	0.93651	0.88102	1.33069	7.17445			523.6	0.5	2.8	0.8	0.3	1.4	4			523.6	0.2	0.5	2.2	-0.3	3	0.2
524.543	-0.13653	1.15716	-0.79237	-1.00494	2.31017	0.00799			474.403	0.21881	-0.59778	0.69255	0.77109	0.75497	6.82839			524.5	0.3	2.5	0.9	0.4	1.1	4			524.5	0.4	0	2.8	-0.2	0.4	0.1
525.507	-1.06886	-0.49703	1.88708	-1.39824	1.89345	-0.87448			475.367	-0.14035	-1.0399	0.47946	0.68512	0.08407	2.47656			525.5	0.3	1.7	1	0.5	0.8	4			525.5	1.1	-0.7	1.3	0.1	-0.4	-0.2
526.471	-3.24693	-2.65922	0.00168	-3.15059	0.00806	-2.97083			476.331	-1.02531	-1.82373	0.142	0.44178	-1.00323	-0.54644			526.5	0.3	1.1	0.9	0.5	0.5	3.9			526.5	0	-3.2	-2.1	0	-2.9	-2.1
527.436	-3.44097	-2.6498	0.00168	-2.88896	0.00806	-3.03647			477.296	-5.92755	-6.38462	0.13026	0.1557	-5.93777	-6.13254			527.4	0.4	0.7	0.7	0.4	0.3	2.1			527.4	0	-3.2	-2.6	0	-2.9	0
528.4	-3.56679	-2.38874	0.00168	-2.41115	0.00806	-2.99679			478.26	-5.93198	-5.81807	0.13026	0.1557	-5.78235	-6.34747			528.4	0.7	0.5	0.6	0.4	0.3	1.8			528.4	0	-3.1	-2.8	0	-2.8	0
529.364	-3.63181	-1.72642	0.00168	-0.51384	0.00806	-2.88099			479.224	-6.0333	-5.3303	0.13026	0.1557	-5.55479	-6.36261			529.4	1.2	0.4	0.6	0.5	0.3	1.8			529.4	0	-2.8	-2.9	0	-2.7	0
530.328	-3.634	0.000635951	0.00168	0.00191	0.00806	-2.73802			480.188	-6.19593	-5.27767	0.13026	0.1557	-5.25144	-6.27102			530.3	1.9	0.4	0.8	0.7	0.4	2.6			530.3	0	-2.5	-2.9	-1	-2.6	0
531.293	-1.38601	2.17794	2.17898	2.17922	0.71517	-0.48459			481.152	-6.37445	-5.57852	0.13026	-3.32298	-4.80079	-6.15831			531.3	2.6	0.4	1.3	0.9	0.6	3.9			531.3	0	-1.7	-2.7	-2.6	-2.5	0
532.257	-0.52539	1.06449	1.38109	2.8727	0.478	0.13855			482.117	-1.40972	-0.79465	5.23867	0.1748	1.26602	-0.9673			532.3	2.3	0.5	3.5	1.2	0.8	3.9			532.3	0	0	-2.2	-3.1	-2.1	0
533.221	0.09388	0.80418	-0.2045	1.96716	0.53673	0.26714			483.081	-0.87314	-0.43488	1.97042	0.33329	5.88324	-0.28489			533.2	1.6	0.7	3.9	1.2	0.9	3.9			533.2	-2	0	-0.7	-3.3	-0.1	0
534.185	0.91878	0.74108	-0.5387	0.46109	0.58333	0.19808			484.045	-0.75397	-0.52929	0.84347	0.37329	5.93257	-0.04194			534.2	1.1	0.9	3.8	1	0.9	3.8			534.2	-2.8	0	0	-3.4	0	0
535.15	3.15463	0.83879	-0.87281	-0.1348	0.55171	-0.00341			485.009	-0.87149	-0.94781	0.09378	0.31604	5.57543	0.03506			535.1	0.7	1.4	3.8	0.7	0.6	1.7			535.1	-3.1	0	0	-3.5	0	0
536.114	2.74691	2.04792	-1.40981	-0.79706	0.29728	-0.44088			485.974	-1.4459	-1.95277	-1.03732	-0.30107	4.55078	-0.07739			536.1	0.4	2.7	1.6	0.4	0.3	1.1			536.1	-0.9	2.3	2.3	-1.2	2.3	2.3
537.078	-0.000670966	0.000635951	-4.19956	-3.65602	-2.25909	-3.17474			486.938	-5.13799	-6.21573	-5.29691	-4.73426	-4.57018	-1.43904			537.1	0.2	3.5	0.9	0.2	0.1	0.9			537.1	-0.5	2.8	2.8	-0.8	2.8	2.8
538.042	-0.000670966	0.000635951	-4.14267	-3.65734	-2.1127	-3.17235			487.902	-4.46637	-6.00235	-4.89391	-5.28734	-5.54259	-0.89933			538	0.1	2.2	0.6	0.1	0	0.8			538	-0.1	3	3	-0.6	3	3
539.006	-0.000670966	0.000635951	-3.9451	-3.57036	-2.08569	-3.23482			488.866	-4.5587	-5.66156	-3.65342	-5.781	-5.96453	-4.3152			539	0.1	0.9	0.5	0.1	0.1	0.8			539	0.2	2.7	1.4	-0.6	0.8	3
539.971	-2.20508	-1.82746	-3.45586	-3.42832	-2.14086	-3.3565			489.831	-5.06103	-5.16685	0.13026	-6.04993	-6.12253	-5.16829			540	0.2	0.4	0.6	0.2	0.4	0.8			540	0.8	0.6	0.6	-0.5	0.1	2.8
540.935	-2.80695	-2.74989	0.00168	-3.29578	-2.17476	-3.48019			490.795	-5.33324	-4.54346	0.13026	-6.08425	-6.09805	-5.43356			540.9	0.2	0.2	0.6	0.3	0.8	0.8			540.9	2.5	-0.1	-0.1	-0.6	-0.4	2.5
541.899	-0.73601	-0.55473	2.3791	-0.87003	0.28002	-1.17691			491.759	-5.22377	-4.16205	0.13026	-5.88112	-5.93362	-5.20947			541.9	0.2	0.1	0.7	0.4	1.2	0.6			541.9	1.5	-1.2	-1.2	-1	-1.4	1.5
542.864	-0.65479	0.0172	2.67686	-0.60375	0.92374	-0.87655			492.723	-1.09831	-1.25551	3.44451	-2.10684	-2.34566	-0.57925			542.9	0	0.1	0.7	0.4	1.6	0.5			542.9	0	-2.6	-2.6	0	-2.9	0
543.828	-1.04088	2.45788	2.45893	-0.8403	2.4653	-1.00373			493.688	4.20026	-1.09241	-0.30614	-0.53148	-1.13841	4.36692			543.8	-0.2	0.3	0.7	0.5	1.5	0.4			543.8	0	-2.3	-2.4	0	-2.7	0
544.792	-3.61791	0.000635951	0.00168	-3.19607	0.00806	-3.27931			494.652	4.17538	-1.6579	-1.15129	0.23415	-0.69083	4.34204			544.8	-0.3	0.9	0.9	0.5	1.2	0.5			544.8	-1.5	-1.3	-1.9	0	-2.6	-1.4
545.756	-3.67724	0.000635951	0.00168	-2.80028	0.00806	-3.0122			495.616	2.87624	-3.32188	-2.62685	-1.11615	-1.40207	3.0429			545.8	-0.4	2.2	1.5	0.7	1	0.9			545.8	-2.2	0	0	0	-2.4	-1.8
546.72	-3.66285	0.000635951	0.00168	0.00191	0.00806	-2.67555			496.58	0.04607	-6.36093	-5.20646	-4.52085	-3.76552	0.21273			546.7	-0.3	3.6	2.3	0.9	1	1.8			546.7	-2.6	0	0	0	-2.4	-2
547.685	-3.56156	0.000635951	-2.25579	0.00191	0.00806	-2.27613			497.545	0.04607	-6.43185	-4.29495	-4.93253	-4.04573	0.21273			547.7	-0.1	2.5	2.4	1	1.2	3.7			547.7	-0.9	1.9	1.9	1.9	-0.5	-0.2
548.649	-3.35728	0.000635951	-3.28327	0.00191	0.00806	-1.68229			498.509	0.04607	-6.37823	0.13026	-5.15163	-4.71549	-4.6186			548.6	0	1.7	1.7	0.9	1.5	3.8			548.6	-0.5	0.8	2.5	2.5	0.1	0.1
549.613	-0.78877	2.23753	-1.36597	2.23881	2.24495	2.24505			499.473	5.34098	-0.9202	5.42516	0.0284	0.06637	0.18244			549.6	0	1.6	1.2	0.8	2.1	3.8			549.6	-0.3	0.7	2.7	1.6	0.5	0.1
550.577	0.21786	0.47122	-1.0213	2.74699	0.10192	2.75323			500.437	6.33111	0.31451	6.4153	0.92414	0.79745	1.23863			550.6	0.1	1.9	0.8	0.6	2.4	3.3			550.6	-0.3	0.8	1.8	0.8	1.1	0.2
551.542	1.02816	0.22994	-0.97977	-0.01258	-0.53369	2.87904			501.401	6.85829	1.11282	6.94247	1.34342	1.33313	2.32696			551.5	0.1	3.6	0.5	0.4	2	1.7			551.5	-0.2	0.9	1.1	0.3	3	0.3
552.506	1.36829	0.1758	-1.04683	-0.64284	-0.89881	2.83227			502.366	7.12505	1.59801	5.41718	1.51618	1.92027	4.54315			552.5	0.1	3.5	0.3	0.2	1.2	1.1			552.5	-0.2	1.1	0.8	0	2.9	0.5
553.47	0.79924	0.13686	-1.1448	-1.01076	-1.18019	2.68116			503.33	7.19765	1.77504	4.40211	1.55095	2.795	7.36431			553.5	0.1	2.9	0.2	0.1	0.7	0.8			553.5	-0.2	1	0.7	-0.3	2.8	1.2
554.434	0.20992	0.037	-1.18956	-1.26613	-1.37168	0.48875			504.294	2.49638	1.67083	7.19346	1.4877	5.77558	5.65247			554.4	0.1	1.3	0.2	0	0.5	0.6			554.4	-0.2	0.6	0.5	-0.6	2.6	2.6
555.399	-0.212	-0.16159	-1.03876	-1.42696	-1.42542	-0.22007			505.258	1.96851	1.33574	6.96678	1.29751	7.01554	2.1408			555.4	0.1	0.8	0.2	0	0.4	0.5			555.4	-0.2	-0.1	0.4	-1	0.1	2.2
556.363	-0.53	-0.43269	0.45957	-1.53691	-1.26435	-0.67526			506.223	1.89273	0.83629	6.6268	0.91278	3.36769	0.89746			556.4	0.1	0.6	0.3	-0.1	0.5	0.5			556.4	0	-1.1	0.3	-1.6	-1.2	1.4
557.327	-0.90021	-0.78088	1.63393	-1.73005	-0.01905	-1.15752			507.187	2.19868	0.27914	1.88743	0.34006	1.42242	0.03081			557.3	0.1	0.5	0.4	-0.1	0.7	0.5			557.3	0	-2.6	0	-2.9	-2.8	0
558.291	-1.80071	-1.52072	0.71689	-2.45833	0.72327	-2.16415			508.151	2.61786	-0.17158	0.48546	-0.25499	0.40468	-0.53331			558.3	0.1	0.4	0.6	0	0.9	0.5			558.3	-0.2	-2.7	-0.2	-2.6	-2.9	0
559.255	-2.52644	-1.58554	0.00168	-2.98091	0.00806	-2.96947			509.115	1.69175	-0.32234	-0.29565	-0.64959	-0.14134	-0.7103			559.3	0.1	0.4	0.8	0	1.1	0.5			559.3	-0.6	-1.2	0.3	-0.5	-1.4	1.5
560.22	-2.55624	0.000635951	0.00168	-2.75306	0.00806	-3.03552			510.079	0.66941	-0.03201	-0.63504	-0.73887	-0.30997	-0.44071			560.2	0.2	0.5	1	0.1	1.1	0.5			560.2	-0.6	-0.4	0.4	2	-0.6	0.5
561.184	-2.54306	0.000635951	0.00168	-2.4348	0.00806	-3.03246			511.044	0.12029	0.92494	-0.67566	-0.56184	-0.23255	0.28772			561.2	0.2	0.5	1.3	0.3	1	0.6			561.2	-0.5	0.3	0.6	2.4	0	0.5
562.148	-1.10609	1.27762	1.27866	-0.71646	1.28504	-1.63018			512.008	-0.11478	5.80304	-0.53508	-0.18388	-0.03431	1.62259			562.1	0.2	0.5	1.5	0.4	0.9	0.7			562.1	-0.4	2.4	0.8	2.6	0.6	0.7
563.112	0.25423	2.00518	0.02653	0.38199	2.0126	-0.55501			512.972	-0.147	5.96177	-0.29	0.36127	0.18329	3.29702			563.1	0.2	0.5	1.5	0.4	0.9	1			563.1	-0.1	2.8	1.2	1	1.1	1
564.077	2.3867	2.388	-1.06564	0.59587	-0.2692	1.05952			513.937	-0.03308	6.09231	-0.00168	1.09247	0.31834	1.84574			564.1	0.2	0.4	1.3	0.4	0.9	1.4			564.1	0.1	2.9	1.8	0.3	1.3	1.4
565.041	2.63032	2.63162	-1.19566	0.48539	-0.42834	2.63914			514.901	0.20561	6.16767	0.26868	2.32057	0.28797	0.81078			565	0.1	0.3	1.1	0.3	0.9	2.5			565	0.4	3.1	3.1	0	1.4	1.5
566.005	2.78297	1.40071	-1.20559	0.43219	-0.44233	2.79179			515.865	0.58041	6.16908	0.46169	6.22381	0.08561	0.19919			566	0.1	0.1	0.8	0.1	0.8	3.5			566	0.6	3.1	3.1	-0.1	1.7	1.4
566.969	2.85739	0.37477	-1.17503	0.46748	-0.41994	2.86622			516.829	1.1349	1.56848	0.53834	6.14087	-0.22318	-0.22922			567	0	-0.1	0.6	0	0.7	3.4			567	0.6	1.7	3.1	-0.3	3.1	1.2
567.933	2.85532	0.07998	-1.12612	0.541	-0.39327	2.86415			517.793	1.8812	0.69416	0.49504	5.96863	-0.56711	-0.57562			567.9	0	-0.2	0.5	0	0.8	3.3			567.9	0.4	1.1	3.1	-0.4	3.1	1
568.898	2.77838	-0.08504	-1.05255	0.53208	-0.376	0.85261			518.758	2.19893	0.24827	0.33623	5.69993	-0.90973	-0.89232			568.9	-0.1	-0.3	0.7	0.2	1	3.2			568.9	0	0.8	2.9	-0.5	2.9	0.8
569.862	0.55406	-0.21374	-0.89694	0.30479	-0.3723	0.07899			519.722	1.24792	-0.0412	0.0173	5.3107	-1.26073	-1.21893			569.9	-0.1	-0.2	1.1	0.4	1.4	3.3			569.9	-0.4	0.6	2.6	-0.7	2.6	0.5
570.826	-0.19815	-0.33933	-0.38807	-0.06132	-0.37201	-0.33279			520.686	0.00711	-0.28489	-0.57971	4.73255	-1.69157	-1.61223			570.8	0	-0.1	1.9	0.6	1.7	1.3			570.8	-0.9	0.3	1.3	-0.9	2.2	0
571.79	-0.51527	-0.45176	2.36768	-0.3404	-0.3414	-0.57006			521.65	-1.44672	-0.63415	-1.65585	3.77054	-2.40827	-2.22009			571.8	0.1	0.1	3.5	0.5	1.4	0.9			571.8	-1.2	0.1	0.5	-0.9	0.2	-0.5
572.755	-0.58167	-0.51317	2.37173	-0.38819	-0.24904	-0.65126			522.615	-4.51575	-2.33357	-4.45635	1.10417	-4.74219	-4.23588			572.8	0.1	0.2	3.5	0.4	1	0.7			572.8	-1.3	0	0.1	-0.5	-0.4	-0.7
573.719	-0.49924	-0.52181	2.45604	-0.19078	-0.10988	-0.64162			523.579	-5.81429	-2.99738	-5.45497	0.1557	-5.268	-3.64245			573.7	0.1	0.4	2.7	0.2	0.7	0.6			573.7	-1	0	0.1	0.5	-0.6	-0.7
574.683	-0.37309	-0.50589	2.54205	0.27644	0.05397	-0.61824			524.543	-3.65965	-1.78596	-2.89168	2.5849	-2.27319	2.64193			574.7	0.1	0.7	1.8	0.1	0.6	0.7			574.7	-0.9	-0.1	0	1.8	-0.7	-0.8
575.647	-0.24723	-0.47822	2.58446	2.18382	0.25586	-0.6073			525.507	-2.87203	-1.79638	-1.48422	3.52773	-0.3718	3.58476			575.6	0	1.2	1.4	0	0.5	1			575.6	-1.1	-0.4	-0.3	1.4	-1.2	-1.1
576.612	-0.1014	-0.42915	2.5769	2.57713	0.54022	-0.59415			526.471	-3.07418	-2.60358	-0.25763	-1.18103	3.34245	-0.30107			576.6	0	1.9	1.2	0.1	0.6	1.7			576.6	-2.4	-1.5	-1.6	0	-2.6	-2.5
577.576	0.14167	-0.32932	2.53887	2.5391	0.95024	-0.54336			527.436	-6.0205	-6.10159	0.13026	-4.86536	0.17901	-4.89838			577.6	0	1.9	1.2	0.2	0.8	3.5			577.6	-2.3	0	-1.4	0	-2.7	-2.4
578.54	0.68173	-0.13017	-0.00462	2.50531	1.23754	-0.41065			528.4	-5.48067	-6.21433	0.13026	-5.08258	0.17901	-5.40488			578.5	0	1.2	1.2	0.4	0.8	3.6			578.5	-2.4	0	-0.9	-1.1	-2.6	-2.4
579.504	2.50269	0.2315	-0.90021	2.50527	0.84219	-0.1684			529.364	-3.95261	-6.11199	0.13026	-5.20826	0.17901	-5.59488			579.5	0.1	0.8	1.3	0.5	0.7	3.6			579.5	-0.5	1.9	1.9	-0.5	-0.6	-0.4
580.469	2.5354	0.86159	-1.18304	0.39824	0.3363	0.1418			530.328	0.04607	-5.769	-3.47203	-5.31749	0.17901	-5.61915			580.5	0.3	0.4	1.4	0.6	0.6	3.6			580.5	0.1	2.5	2.5	-0.3	0.6	0.4
581.433	2.56991	2.57122	-1.28951	-0.02419	-0.01809	0.35135			531.293	0.04607	-5.13362	-4.77603	-5.43339	0.17901	-5.57289			581.4	0.3	0.2	1.5	0.6	0.4	3.6			581.4	0.4	2.9	2.9	-0.3	2.9	1
582.397	2.5681	2.56941	-1.32412	-0.23953	-0.27569	0.27478			532.257	0.04607	-4.31933	-5.20431	-5.54936	0.17901	-5.53246			582.4	0.3	0	1.6	0.5	0.3	1.7			582.4	0.5	3	3	-0.3	3	1.8
583.361	2.49672	2.49803	-1.33592	-0.40181	-0.50119	-0.02561			533.221	0.04607	-4.41311	-5.30096	-5.64527	0.17901	-5.52879			583.4	0.1	-0.1	1.6	0.4	0.2	1.1			583.4	0.4	3	3	-0.3	3	2.8
584.326	1.04679	0.80839	-1.35169	-0.57923	-0.75079	-0.43005			534.185	0.04607	-5.22641	-5.14818	-5.69892	0.17901	-5.53251			584.3	0	-0.2	1.4	0.2	0.2	0.8			584.3	0.3	2.9	2.9	-0.4	2.9	2
585.29	0.06678	-0.10202	-1.39426	-0.84786	-1.10782	-0.9568			535.15	-1.09275	-2.22153	-1.13118	-2.12544	3.746	-1.92367			585.3	-0.1	-0.1	1.1	0.1	0.1	0.8			585.3	0.1	1.7	2.7	-0.5	2.7	1
586.254	-1.14922	-1.29075	-1.5733	-1.54674	-1.93084	-1.95668			536.114	-0.84172	-1.21806	1.28142	-0.80384	4.99172	-0.55338			586.3	-0.1	0	0.8	0.1	0.2	0.9			586.3	-0.1	0.5	2.3	-0.6	2.3	0.2
587.218	-2.44721	-2.54772	0.00168	-2.29871	-2.88395	-3.10477			537.078	-0.85968	-0.70314	5.39864	-0.20861	5.4474	0.11857			587.2	0	0.2	0.8	0.2	0.3	1.1			587.2	-0.3	-0.4	1.4	-0.7	1.9	-0.4
588.182	-2.57057	-2.64245	0.00168	-1.69234	-2.68038	-3.1333			538.042	-0.91637	-0.10248	5.57653	0.14415	5.62529	0.58404			588.2	0.1	0.4	0.9	0.4	0.5	1			588.2	0.1	-0.8	0.8	-0.3	0	-0.6
589.147	-2.58897	-2.68425	0.00168	0.00191	-2.38759	-3.13143			539.006	-0.99625	1.0819	5.55398	0.28357	5.60274	0.87437			589.1	0.2	0.5	1.1	0.5	0.6	0.9			589.1	2	-0.7	0.9	1.3	-0.3	-0.2
590.111	-2.4708	-2.69393	0.00168	0.00191	-2.011	-3.10316			539.971	-1.11338	5.30559	2.43511	0.18253	5.38364	0.94732			590.1	0.2	0.5	1.4	0.7	0.6	0.6			590.1	2.3	-0.4	1.3	2.3	-0.2	0.1
591.075	-2.12825	-2.68778	0.00168	-0.72195	-1.70168	-3.04858			540.935	-1.31995	4.84232	-0.141	-0.17181	4.92037	0.74272			591.1	0.1	0.4	1.5	0.7	0.7	0.5			591.1	2.5	-0.1	1.6	2.5	-0.1	0.3
592.039	-0.91041	-2.6756	0.00168	-1.87586	-1.79671	-2.96491			541.899	-1.83202	3.9268	-1.75105	-0.89273	1.684	0.04276			592	0	0.2	1.2	0.7	0.6	0.4			592	2.5	0.2	1.9	2.5	0	0.3
593.004	-0.000670966	-2.65804	0.00168	-2.3189	-2.14115	-2.84894			542.864	-5.16271	-3.60997	-5.91341	-4.31348	-3.11992	-3.7032			593	-0.2	-0.1	0.7	0.5	0.5	0.5			593	2.3	0.8	2	1.2	0	0.1
593.968	1.12435	-1.50225	-1.37223	-1.39687	-1.31014	-1.5761			543.828	-4.7839	-4.87694	-6.03794	-3.51127	-2.97572	-3.85917			594	-0.3	-0.3	0.2	0.3	0.3	0.7			594	2	2.1	1.8	-0.2	0.2	-0.2
594.932	1.67942	-0.89205	-1.54362	-0.87672	-0.941	-0.85295			544.792	-4.79848	-5.18346	-6.01422	-2.07175	-0.74322	-4.13725			594.9	-0.4	-0.4	-0.1	0.2	0	1.3			594.9	0.2	2	1.9	-0.8	1.9	-0.4
595.896	1.91977	-0.56553	-1.60589	-0.49948	-0.79478	-0.45916			545.756	-5.0812	-5.14885	-5.90306	-2.60357	0.17901	-4.32644			595.9	-0.5	-0.5	-0.1	0.2	-0.2	2			595.9	-0.1	2.1	2.1	-1	2.1	-0.2
596.861	2.00497	-0.37145	-1.67541	-0.0074	-0.74132	-0.29751			546.72	-1.08345	-0.67261	-1.52015	0.30252	4.44942	-0.00145			596.9	-0.4	-0.5	0	0.4	-0.2	1.4			596.9	-0.2	2.3	2.3	-0.9	2.3	0.1
597.825	1.97151	-0.30939	-1.77087	1.97409	-0.77777	-0.37684			547.685	-0.29778	0.46976	-0.54891	0.51302	5.39379	1.46605			597.8	-0.3	-0.4	0.2	0.7	-0.2	0.8			597.8	-0.1	0.8	2.5	-0.8	2.5	0.3
598.789	1.8348	-0.42282	-1.89093	1.83738	-0.91758	-0.65144			548.649	0.20979	1.03256	-0.08304	0.68966	1.973	5.96047			598.8	-0.2	-0.2	0.6	0.9	-0.2	0.5			598.8	-0.1	0.3	2.6	-0.8	2.6	0.5
599.753	0.36692	-0.71323	-2.00509	1.62188	-1.14464	-1.02725			549.613	0.62205	1.22615	0.12528	0.8811	1.42309	6.25			599.8	-0.1	-0.1	0.9	0.9	-0.1	0.3			599.8	-0.2	-0.1	2.5	-0.8	2.5	0.5
600.717	-0.32012	-1.0637	-2.01	1.39934	-1.37036	-1.38414			550.577	1.02691	1.23137	0.19945	1.05483	1.05446	6.32954			600.7	0	0	1.1	0.8	0	0.3			600.7	-0.4	-0.3	2.4	-0.8	2.4	0.4
601.682	-0.6561	-1.27864	-1.6586	0.59596	-1.43406	-1.57039			551.542	1.62225	1.0845	0.18498	1.12355	0.65051	6.17741			601.7	0.1	0.2	1.1	0.5	0.1	0.3			601.7	-0.6	-0.6	2.2	-1	2.2	0.1
602.646	-0.74468	-1.27508	1.3718	-0.64199	-1.2609	-1.538			552.506	5.50893	0.60886	0.03546	0.87599	0.03198	5.67559			602.6	0.1	0.3	1	0.3	0.2	0.4			602.6	-0.9	-0.8	1.8	-1.2	1.8	-0.2
603.61	-0.75608	-1.15049	1.49707	-0.85597	-0.92577	-1.40723			553.47	3.7632	-1.21821	-0.97813	-0.66564	-1.71043	0.23961			603.6	0.1	0.3	0.8	0.1	0.4	0.5			603.6	-1.2	-0.9	0.8	-1.2	1.5	-0.5
604.574	-0.81786	-0.99857	1.57578	-0.89072	-0.4313	-1.29373			554.434	0.04607	-5.17543	-2.17168	-4.18404	-5.29059	-4.46604			604.6	0	0.3	0.6	0	0.5	0.5			604.6	-1	-0.8	0.4	-0.9	0.4	-0.4
605.539	-0.97269	-0.86019	1.56311	-0.89077	1.09615	-1.26387			555.399	0.04607	-5.47599	0.13026	-3.74157	-4.97382	-4.84423			605.5	-0.1	0.2	0.5	-0.1	0.6	0.5			605.5	-0.5	-0.6	0.6	0	-0.2	0
606.503	-1.23912	-0.78111	1.41728	-0.9355	1.42365	-1.37969			556.363	0.04607	-5.72472	0.13026	-1.09466	-4.34491	-4.98885			606.5	-0.2	0	0.3	-0.3	0.6	0.4			606.5	0.2	-0.4	1	2	-0.2	0.5
607.467	-1.72198	-0.93683	1.00476	-1.16742	1.01114	-1.77926			557.327	-2.71604	-5.86891	-2.24527	0.1557	-2.52799	-5.00258			607.5	-0.3	-0.1	0.2	-0.4	0.4	0.2			607.5	2	-0.3	1.5	2.1	-0.1	0.7
608.431	-2.71851	-1.79394	0.00168	-1.8743	0.00806	-2.76904			558.291	-4.8604	-5.89501	-4.49579	0.1557	0.17901	-4.94893			608.4	-0.5	-0.2	0.1	-0.5	0	0			608.4	2.1	-0.3	1.9	2.1	0.1	0.5
609.396	-2.60626	-1.89981	-2.11225	-1.26855	0.00806	-2.72496			559.255	-1.35335	-1.68525	-1.02224	4.27626	4.29958	-0.78309			609.4	-0.5	-0.2	0.3	-0.4	-0.3	-0.1			609.4	2.1	-0.3	2.1	-0.1	0.3	0.1
610.36	-2.34055	-2.13869	-3.14346	0.00191	-1.62002	-2.61664			560.22	-0.68317	-0.52736	-0.3592	5.24087	5.26419	0.12488			610.4	-0.3	-0.1	0.7	-0.2	-0.3	0.1			610.4	1	-0.3	2	-0.7	0.6	-0.2
611.324	-1.78055	-2.34579	-3.50459	0.00191	-2.44447	-2.40355			561.184	-0.494	0.06194	-0.1766	5.55352	5.57684	0.23581			611.3	-0.2	-0.1	0.9	0	-0.2	0.2			611.3	0.2	0	2	-1	0.8	-0.2
612.288	-0.000670966	-2.46358	-3.68371	0.00191	-2.78144	-2.00167			562.148	-0.40754	0.47251	-0.13015	5.63875	1.28419	0.03502			612.3	-0.2	0	0.9	0.1	-0.1	0.4			612.3	0.1	0.4	1.9	-0.9	1.1	0
613.253	1.12662	-1.35588	-2.62479	1.12921	-1.80804	0.18582			563.112	-0.32136	0.76715	-0.15997	5.60812	0.40874	-0.26998			613.3	-0.2	0	0.8	0.2	0	0.6			613.3	0.2	0.8	1.7	-0.7	1.5	0.3
614.217	1.71919	-0.68964	-2.00574	1.72178	-1.25055	1.72802			564.077	-0.16013	0.95367	-0.23345	1.12386	-0.11083	-0.55586			614.2	-0.3	0	0.6	0.2	0	0.8			614.2	0.2	1	1.6	-0.5	2	0.4
615.181	1.9154	-0.34614	-1.678	0.43478	-0.99608	1.92423			565.041	0.15138	1.02282	-0.31189	0.07031	-0.42169	-0.75516			615.2	-0.4	0.1	0.4	0.1	0	1.2			615.2	0.3	1	1.5	-0.3	2.7	0.4
616.145	0.31446	-0.212	-1.41852	-0.00388	-0.88476	1.89931			566.005	0.6798	0.93198	-0.3626	-0.48602	-0.5631	-0.84622			616.1	-0.5	0.2	0.3	0	-0.1	1.7			616.1	0.3	0.7	1.3	-0.1	2.2	0.3
617.109	-0.38161	-0.41209	-1.01951	-0.38705	-0.93863	0.37912			566.969	1.38925	0.60694	-0.38264	-0.86568	-0.5802	-0.8568			617.1	-0.5	0.5	0.4	-0.1	-0.2	2			617.1	0.3	0.3	1.1	-0.1	1.2	0
618.074	-1.27102	-1.19821	0.96916	-1.0407	-1.37952	-1.2537			567.933	1.43165	-0.02971	-0.41724	-1.24574	-0.55646	-0.88197			618.1	-0.4	0.7	0.5	-0.1	-0.2	1.3			618.1	0.3	-0.2	0.8	-0.2	0.3	-0.4
619.038	-2.37069	-2.34927	0.00168	-1.89227	-2.11658	-2.63872			568.898	-0.24892	-1.31519	-0.71994	-2.0545	-0.78535	-1.3077			619	-0.2	0.8	0.7	-0.1	-0.1	0.8			619	0.2	-0.8	0.3	-0.5	-0.5	-0.9
620.002	-2.46496	-2.5089	0.00168	-1.72947	-1.91756	-2.87478			569.862	-4.4309	-5.08469	-1.56616	-5.12446	-1.89769	-3.94933			620	-0.1	0.8	0.9	0	0.1	0.5			620	0	-1.4	-0.2	-0.9	-1.1	-1.3
620.966	-2.52331	-2.61316	0.00168	-1.58392	-1.75591	-3.00211			570.826	-4.79517	-5.20105	0.13026	-3.89346	0.17901	-2.52249			621	0	0.6	1	0.1	0.3	0.4			621	-0.1	-1.3	-0.2	-0.7	-1.1	-1.1
621.931	-2.52223	-2.65917	0.00168	-1.52101	-1.61783	-3.04871			571.79	-4.97678	-5.19635	0.13026	0.1557	0.17901	-1.43642			621.9	0	0.4	1	0.2	0.4	0.4			621.9	-0.1	-1	0.1	-0.3	-0.6	-0.6
622.895	-2.42244	-2.64831	0.00168	-1.56066	-1.49703	-3.02702			572.755	-5.06599	-5.05469	-2.58683	0.1557	0.17901	-2.37696			622.9	-0.1	0.2	0.8	0.3	0.5	0.5			622.9	0	-0.7	0.3	-0.2	-0.2	-0.3
623.859	-1.16364	-1.59187	0.98739	-0.67526	-0.44554	-1.95573			573.719	-5.12915	-4.74952	-4.50018	0.1557	-3.86464	-2.89267			623.9	-0.3	0	0.6	0.2	0.6	0.7			623.9	0	-0.5	0.4	-0.2	0.3	-0.1
624.823	0.15685	-0.88168	-0.11419	-0.21089	0.03275	-1.23598			574.683	-5.18168	-4.2279	-5.11	0.1557	-4.77401	-3.04673			624.8	-0.4	-0.1	0.4	0.2	0.5	0.8			624.8	0.1	-0.3	0.5	-0.3	0.8	-0.1
625.788	1.87509	-0.32202	-1.10947	0.05767	0.08827	-0.68076			575.647	-5.18695	-3.40134	-5.3175	0.1557	-5.23678	-3.27086			625.8	-0.4	-0.1	0.4	0.1	0.4	0.9			625.8	0.2	-0.1	0.6	-0.3	2	-0.1
626.752	2.06893	0.25746	-1.31128	0.27229	-0.06568	-0.14298			576.612	-5.09249	-2.47348	-5.22879	0.1557	-5.44225	-3.7998			626.8	-0.2	0	0.5	0.1	0.4	0.9			626.8	0.2	0.3	0.7	-0.3	2.7	-0.1
627.716	2.15932	1.1296	-1.41807	0.48243	-0.30089	0.49751			577.576	-4.86653	-3.00208	-4.82605	-4.19112	-5.40983	-4.381			627.7	0	0.2	0.5	0.1	0.3	0.9			627.7	0.2	0.7	0.8	-0.2	2.8	0
628.68	2.15568	2.15707	-1.50665	0.71573	-0.56772	1.52599			578.54	-4.53942	-3.9935	-3.93437	-4.85421	-5.06163	-4.80683			628.7	0.2	0.2	0.5	0.1	0.2	1			628.7	0	1.1	0.9	-0.1	2.8	0
629.644	2.06138	2.06336	-1.59709	0.96064	-0.85364	1.61821			579.504	-4.2869	-4.64194	0.13026	-5.2049	-3.88652	-5.03542			629.6	0.2	0.2	0.3	0.1	0.2	1.2			629.6	-0.1	1	0.9	-0.1	2.8	0
630.609	0.72043	1.88307	-1.68699	1.00813	-1.15621	0.22455			580.469	-4.35163	-5.00256	0.13026	-5.42054	0.17901	-5.07939			630.6	0.2	0.1	0.2	0	0.2	1.7			630.6	-0.3	0.5	1	-0.1	2.7	-0.1
631.573	-0.26772	0.72077	-1.74254	0.51791	-1.46612	-0.68939			581.433	-4.62965	-5.12735	0.13026	-5.52588	0.17901	-4.97269			631.6	0	0.1	0	0	0.2	2.8			631.6	-0.5	0.1	1	-0.3	2.6	-0.2
632.537	-0.85651	-0.54768	-1.62861	-0.20219	-1.7415	-1.39263			582.397	-2.76158	-2.94581	-0.73222	-3.41	2.26372	-2.69762			632.5	-0.1	0	-0.1	-0.1	0.2	3.1			632.5	-0.6	-0.3	1	-0.5	2.4	-0.3
633.501	-1.27114	-1.2454	0.06418	-0.78688	-1.87081	-1.90014			583.361	-0.74832	-0.59902	0.8232	-1.1588	4.28849	-0.50198			633.5	-0.2	0.1	-0.1	-0.1	0.3	3.1			633.5	-0.8	-0.7	0.9	-0.8	0.6	-0.6
634.466	-1.49731	-1.62746	0.89434	-1.11043	-1.71666	-2.17151			584.326	-0.20337	0.14312	1.39138	-0.36565	4.52421	-0.17247			634.5	-0.2	0.2	0	0	0.3	1.6			634.5	-1.1	-1.1	0.4	-1.1	-0.4	-0.9
635.43	-1.64748	-1.85378	0.79929	-1.26267	-1.15766	-2.32102			585.29	0.88673	0.44299	2.93569	1.24449	4.46877	-0.1242			635.4	-0.3	0.3	0.2	0.1	0.3	1.1			635.4	-1.4	-1.7	-0.4	-1.5	-1.2	-1.5
636.394	-1.97606	-2.20839	0.49293	-1.48066	0.45297	-2.61687			586.254	4.28909	0.10583	4.37328	4.39872	4.42203	0.13344			636.4	-0.3	0.2	0.5	0.2	0.2	0.9			636.4	-1.4	-1.9	-1	-1.5	-1.5	-1.8
637.358	-2.42213	-2.66091	0.02705	-1.63272	-0.01863	-3.01493			587.218	4.38423	-0.319	2.06424	4.49386	4.51718	1.11912			637.4	-0.3	0.1	1.1	0.3	0.1	0.8			637.4	-0.8	-1.4	-0.7	-0.7	-0.9	-1.3
638.323	-2.34302	-2.60224	0.03013	-0.37567	-0.02187	-2.88615			588.182	4.52788	-0.52313	0.75278	4.63751	4.66082	4.69454			638.3	-0.3	-0.1	2.1	0.3	0	0.9			638.3	-0.3	-0.8	-0.3	0.2	-0.4	-0.8
639.287	-2.18649	-2.51634	0.03373	0.03396	-0.02566	-2.68837			589.147	4.57821	-0.58107	0.15381	4.68784	4.71116	4.74487			639.3	-0.3	-0.2	2.9	0.2	-0.1	1.1			639.3	-0.2	-0.5	-0.1	0.5	0	-0.5
640.251	-1.91368	-2.4069	-2.24352	0.03811	-0.03002	-2.40113			590.111	4.46624	-0.55494	-0.23507	0.50266	2.72605	4.6329			640.3	-0.2	-0.4	2.3	0	-0.2	1.4			640.3	-0.2	-0.2	0.1	0.2	0.3	-0.4
641.215	-1.41915	-2.26034	-3.11372	0.0428	-1.47923	-2.00743			591.075	4.19447	-0.42924	-0.51542	-0.67903	1.1326	0.10404			641.2	-0.2	-0.4	1	-0.2	-0.3	1.7			641.2	-0.3	-0.1	0.2	-0.1	0.6	-0.2
642.179	0.48115	-1.63697	-3.04451	0.46124	-1.97322	-1.17744			592.039	3.8858	-0.11461	-0.60129	-1.48584	0.3513	-1.09777			642.2	-0.1	-0.5	0.4	-0.3	-0.3	1.6			642.2	-0.4	0	0.4	-0.4	1	-0.2
643.144	1.44569	-0.38524	-2.26795	1.42277	-1.37906	-0.17179			593.004	0.6239	0.2469	-0.23703	-1.86184	0.083	-1.58552			643.1	0	-0.5	0.1	-0.2	-0.4	1.3			643.1	-0.4	0	0.6	-0.5	2.5	-0.1
644.108	1.79851	0.29485	-2.00557	1.77198	-1.23833	-0.16281			593.968	0.29369	0.12684	0.52518	-1.76717	0.31129	-1.51385			644.1	0	-0.5	0	-0.1	-0.4	1			644.1	-0.4	0	0.9	-0.5	2.7	0
645.072	1.26937	0.55476	-1.86269	1.92446	-1.2072	-0.32693			594.932	0.8628	-0.12517	1.11713	-1.46982	0.68004	-1.25828			645.1	-0.1	-0.5	0	-0.1	-0.4	0.9			645.1	-0.3	0	1.3	-0.4	2.8	0
646.036	0.31344	0.30515	-1.76762	1.95435	-1.23558	-0.48918			595.896	2.62659	-0.29889	1.29886	-1.1102	0.86569	-1.05945			646	-0.2	-0.5	0.1	-0.1	-0.3	0.7			646	-0.2	0.1	2	-0.3	2.9	0
647.001	-0.15003	-0.12687	-1.68294	1.88383	-1.3078	-0.64684			596.861	4.61144	-0.41803	1.37311	-0.65473	0.66314	-1.01124			647	-0.4	-0.4	0.4	-0.3	-0.3	0.5			647	-0.1	0.2	3	-0.2	2.9	0
647.965	-0.50374	-0.58796	-1.56248	1.70647	-1.42751	-0.84945			597.825	4.40356	-0.49576	1.72304	0.13202	0.09022	-1.16022			648	-0.5	-0.4	0.8	-0.5	-0.3	0.3			648	0	0.3	2.9	-0.1	2.8	0
648.929	-0.8716	-1.12766	-1.23209	1.3644	-1.64565	-1.21107			598.789	3.93795	-0.45817	4.02214	4.04758	-0.73431	-1.5537			648.9	-0.6	-0.4	1	-0.6	-0.3	0			648.9	0	0.3	1.5	-0.2	0.6	-0.1
649.893	-1.62083	-2.11588	0.50428	0.16858	-2.3082	-2.13266			599.753	3.07616	1.04958	3.16034	3.18579	-1.84666	-2.31531			649.9	-0.5	-0.3	0.9	-0.6	-0.3	-0.1			649.9	0.2	0.1	0.7	-0.3	-0.1	-0.2
650.858	-1.75439	-2.5809	0.11071	-0.84208	-2.4277	-2.63312			600.717	1.14114	1.19604	1.22533	-2.42806	-3.89081	-4.1128			650.9	-0.5	-0.3	0.6	-0.5	-0.2	-0.2			650.9	0.3	-0.3	0	-0.5	-0.7	-0.5
651.822	-1.2934	-2.60116	0.10979	-1.14507	-2.09188	-2.74924			601.682	0.04607	0.10096	-1.57415	-4.75738	-4.94677	-5.04712			651.8	-0.3	-0.2	0.5	-0.4	-0.1	-0.1			651.8	0.8	-0.7	-0.3	-0.7	-1	-0.7
652.786	-0.45367	-2.56972	0.10909	-1.40457	-1.78747	-2.83671			602.646	1.06547	1.12037	-2.42386	-4.189	-3.73658	-3.89589			652.8	-0.1	-0.2	0.5	-0.3	0	0			652.8	1.6	-0.7	-0.3	-0.6	-0.9	-0.7
653.75	0.15838	-2.48911	0.10864	-1.63563	-1.75531	-2.87793			603.61	2.27923	2.33412	-1.74052	-3.07838	-2.16896	-2.65944			653.8	0.1	-0.1	0.6	-0.2	0.1	0.1			653.8	1.9	-0.5	0	-0.5	-0.6	-0.6
654.715	1.13047	-1.1533	1.32726	-0.59085	-0.80591	-1.65218			604.574	-0.94744	2.5805	-1.58727	-2.71075	-1.38199	-2.53741			654.7	0.2	-0.1	0.7	-0.1	0.1	0.3			654.7	1.2	-0.3	0.3	-0.4	-0.2	-0.4
655.679	1.00215	-0.33726	-0.59046	0.000714207	-0.43309	-0.90905			605.539	-2.20311	2.3472	-1.54881	-2.70975	-0.90444	-2.98369			655.7	0.2	-0.2	0.8	-0.1	0.2	0.5			655.7	0.7	-0.2	0.5	-0.4	0.3	-0.3
656.643	0.98986	0.10528	-0.86974	0.32191	-0.32841	-0.46461			606.503	-3.08126	-0.49211	-1.04431	-2.85988	-0.79316	-3.50231			656.6	0.1	-0.2	0.7	-0.2	0.1	0.6			656.6	0.3	0	0.7	-0.4	0.6	-0.2
657.607	1.03484	0.32873	-0.93226	0.51413	-0.30056	-0.15201			607.467	-2.87405	-1.38967	2.6218	-2.35854	-0.77153	-3.07071			657.6	-0.1	-0.3	0.5	-0.3	0.1	0.5			657.6	0.1	0.1	0.7	-0.4	0.9	-0.2
658.572	1.09793	0.41062	-0.95314	0.57065	-0.31107	0.05811			608.431	-2.15057	-0.5771	3.54704	-1.61456	-0.58798	-2.15457			658.6	-0.4	-0.3	0.2	-0.4	-0.1	0.2			658.6	-0.1	0.1	0.6	-0.4	0.9	-0.1
659.536	1.13033	0.41859	-0.96978	0.48167	-0.35112	0.15711			609.396	-1.54732	0.60414	4.22608	-1.06038	-0.44379	-1.34414			659.5	-0.5	-0.4	-0.1	-0.5	-0.2	-0.2			659.5	-0.2	0.2	0.6	-0.4	0.8	-0.1
660.5	1.06455	0.39159	-0.99584	0.28223	-0.42208	0.12319			610.36	-1.10743	3.99802	1.4504	-0.63286	-0.35927	-0.66498			660.5	-0.5	-0.4	-0.2	-0.5	-0.2	-0.4			660.5	-0.2	0.3	0.5	-0.4	0.6	0
661.464	0.85218	0.34676	-1.02905	0.02655	-0.53309	-0.05113			611.324	-0.81601	4.75566	0.61958	-0.26425	-0.33286	-0.13581			661.5	-0.4	-0.3	-0.2	-0.4	-0.1	-0.4			661.5	-0.1	0.3	0.5	-0.4	0.6	-0.00078
662.428	0.52105	0.27506	-1.04472	-0.24173	-0.69906	-0.33345			612.288	-0.70128	4.66862	0.04462	0.0773	-0.3872	0.05311			662.4	-0.2	-0.3	-0.1	-0.3	0	-0.3			662.4	0	0.2	0.4	-0.4	0.5	0
663.393	0.15401	0.12117	-0.97393	-0.48931	-0.93205	-0.65421			613.253	-0.87299	4.2874	-0.58051	0.38728	-0.60451	-0.39235			663.4	-0.1	-0.3	-0.1	-0.2	0.1	-0.1			663.4	0	0.1	0.2	-0.5	0.4	-0.1
664.357	-0.16722	-0.12911	-0.55676	-0.67931	-1.22265	-0.9321			614.217	-1.63972	-0.44016	-1.55191	0.49042	-1.27329	-1.58155			664.4	0	-0.3	-0.00052	-0.1	0.1	0			664.4	0	-0.1	0.1	-0.7	0.4	-0.3
665.321	-0.36788	-0.33525	1.72074	-0.74778	-1.50905	-1.0873			615.181	-4.883	-4.44245	-4.71778	-1.73351	-4.33013	-5.09164			665.3	0	-0.4	0	0	0.1	0.1			665.3	-0.1	-0.2	-0.1	-0.9	0.3	-0.4
666.285	-0.3874	-0.35358	1.7024	-0.59515	-1.66424	-1.0637			616.145	-4.90264	-4.71353	-4.36766	-1.6909	-4.1867	-5.15411			666.3	0	-0.4	0	0	0.1	0.2			666.3	-0.3	-0.3	-0.2	-1.1	0.2	-0.5
667.25	-0.28592	-0.23987	1.78492	-0.13008	-1.58172	-0.93433			617.109	-4.89494	-4.66694	-3.52751	-1.66839	-4.07075	-5.0194			667.2	-0.1	-0.4	-0.1	-0.1	0.1	0.1			667.2	-0.3	-0.2	-0.2	-1.1	0.1	-0.5
668.214	-0.28592	-0.24367	1.78492	1.78515	-1.26283	-0.92233			618.074	-4.45867	-3.90699	0.4734	0.49884	-3.54203	-4.35764			668.2	-0.1	-0.3	-0.1	-0.2	0.1	0.1			668.2	-0.4	0	-0.2	-1	0	-0.5
669.178	-0.54395	-0.52415	1.57214	1.57236	-0.96691	-1.16251			619.038	-1.96901	-0.30732	2.76004	2.78548	-1.04119	-1.65998			669.2	-0.2	-0.2	-0.2	-0.3	0.1	0			669.2	-0.4	0.1	-0.2	-1	-0.1	-0.4
670.142	-0.90568	-0.9117	1.27757	1.2778	-1.25933	-1.48737			620.002	-1.31591	3.0694	3.09869	3.12413	-0.7877	-1.04499			670.1	-0.3	-0.2	-0.3	-0.3	0	-0.1			670.1	-0.4	0.3	-0.2	-0.9	0	-0.4
671.106	-0.97284	-1.00017	-1.33941	1.24511	-1.47949	-1.50506			620.966	-0.87827	3.0994	3.12869	3.15414	-1.2793	-1.00682			671.1	-0.4	-0.3	-0.3	-0.4	-0.1	-0.1			671.1	-0.4	0.4	-0.1	-1	0.1	-0.4
672.071	-0.67023	-0.731	-1.69926	1.49553	-1.36062	-1.16085			621.931	-0.35815	3.1751	3.20439	3.22983	-1.79804	-0.97201			672.1	-0.4	-0.4	-0.3	-0.4	-0.1	0			672.1	-0.4	0.4	-0.1	-1	0.1	-0.4
673.035	-0.13856	-0.32504	-1.63125	1.81902	-1.156	-0.66585			622.895	0.28297	3.45736	0.94547	3.51209	-1.9714	-0.51887			673	-0.4	-0.5	-0.3	-0.4	-0.2	0			673	-0.5	0.4	0	-1.1	0.2	-0.4
673.999	0.75264	0.06877	-1.46027	2.12898	-0.96827	-0.17115			623.859	0.82208	3.8289	0.09093	1.83361	-1.88069	0.46488			674	-0.5	-0.5	-0.2	-0.4	-0.2	0.1			674	-0.5	0.3	0.2	-1	0.5	-0.4
674.963	2.44655	0.34484	-1.2601	1.74296	-0.80493	0.16054			624.823	1.21583	2.38562	0.10815	0.32854	-1.67452	2.50691			675	-0.5	-0.6	-0.3	-0.4	-0.2	0.1			675	-0.4	0.2	0.4	-0.9	0.9	-0.2
675.928	2.65467	0.47096	-1.05977	1.58942	-0.65397	0.25298			625.788	1.69773	2.42065	0.41841	-0.01366	-1.38373	3.19818			675.9	-0.5	-0.6	-0.4	-0.5	-0.3	0			675.9	-0.4	0.2	0.6	-0.7	1.2	-0.1
676.892	2.77994	0.48744	-0.87223	1.61209	-0.50763	0.1957			626.752	2.83525	4.54414	0.99814	-0.12578	-0.98291	0.92846			676.9	-0.6	-0.7	-0.6	-0.5	-0.4	-0.2			676.9	-0.3	0.2	0.7	-0.4	1.3	0
677.856	2.81114	0.4409	-0.6973	1.60194	-0.3683	0.07753			627.716	4.62364	4.6778	2.04182	-0.13166	-0.40614	0.0321			677.9	-0.6	-0.8	-0.7	-0.6	-0.5	-0.4			677.9	-0.2	0.2	0.6	-0.2	1.1	0.1
678.82	0.87514	0.34901	-0.51762	1.5255	-0.25009	-0.07923			628.68	4.74114	4.79599	4.82528	-0.07716	0.49902	-0.37908			678.8	-0.6	-0.8	-0.8	-0.7	-0.5	-0.6			678.8	-0.1	0.2	0.6	-0.1	0.9	0.1
679.785	0.14718	0.18599	-0.26126	1.4486	-0.18984	-0.30448			629.644	4.84529	4.89976	4.92905	0.01714	2.89667	-0.48135			679.8	-0.6	-0.7	-0.8	-0.6	-0.5	-0.7			679.8	0	0.2	0.4	0	0.6	0
680.749	-0.48483	-0.14858	1.03488	1.64459	-0.29802	-0.69222			630.609	2.88325	4.97517	5.00446	0.15958	5.05445	-0.31553			680.7	-0.4	-0.6	-0.7	-0.6	-0.4	-0.6			680.7	0.1	0.1	0.3	-0.1	0.3	-0.2
681.713	-1.42545	-0.97829	1.21902	1.21925	-0.95772	-1.54137			631.573	1.18008	4.99998	4.86615	0.40266	5.081	0.19511			681.7	-0.2	-0.4	-0.4	-0.4	-0.3	-0.4			681.7	0	-0.1	0	-0.3	0	-0.4
682.677	-2.48576	-2.12024	0.1351	0.13533	-2.05473	-2.64823			632.537	0.40072	4.94309	3.64352	0.92166	5.02633	1.87415			682.7	-0.1	-0.2	-0.1	-0.2	-0.1	-0.1			682.7	-0.2	-0.3	-0.3	-0.6	-0.4	-0.7
683.641	-2.37356	-2.24669	0.13162	0.13185	-2.20046	-2.70264			633.501	-0.19076	4.1081	4.60794	4.83761	4.44248	4.88182			683.6	-0.1	0	0.1	-0.1	0.1	0.2			683.6	-0.6	-0.6	-0.7	-0.9	-0.7	-1.1
684.606	-0.78652	-0.99605	1.50814	1.50837	-0.96507	-1.37703			634.466	-0.82551	1.84034	4.35957	4.42146	0.76227	4.46192			684.6	-0.1	0	0.4	0.1	0.2	0.4			684.6	-1	-0.7	-0.8	-1.1	-0.8	-1.2
685.57	0.13383	-0.49451	2.09249	2.09271	-0.47797	-0.81489			635.43	-1.95608	0.33833	3.295	3.36408	-0.98571	3.40126			685.6	-0.1	-0.1	0.5	0.2	0.3	0.5			685.6	-1	-0.7	-0.8	-1.1	-0.6	-1.1
686.534	0.97672	-0.24782	-0.31438	2.35877	-0.27581	-0.52718			636.394	-5.1475	-2.93973	0.04671	0.12209	-4.59583	-3.25704			686.5	-0.2	-0.2	0.5	0.2	0.3	0.4			686.5	-0.9	-0.5	-0.6	-0.9	-0.3	-0.8
687.499	2.51299	-0.09694	-0.7229	2.45858	-0.23704	-0.3627			637.358	-4.98386	-2.7309	0.0364	0.11795	-4.82294	-4.63859			687.5	-0.2	-0.3	0.4	0	0.2	0.2			687.5	-0.8	-0.3	-0.3	-0.8	0.1	-0.5
688.463	2.50026	0.01832	-1.00326	2.4483	-0.33316	-0.28234			638.323	-4.695	-2.61121	0.02499	0.11336	-4.94897	-4.97934			688.5	-0.2	-0.4	0.3	-0.1	0	0.1			688.5	-0.7	-0.1	0	-0.7	0.5	-0.3
689.427	2.41783	0.14718	-1.23459	2.36914	-0.5264	-0.27646			639.287	-4.24884	-3.04019	0.01169	0.10801	-4.95952	-4.89485			689.4	-0.2	-0.5	0.1	-0.3	-0.2	-0.1			689.4	-0.5	0.1	0.3	-0.6	0.7	-0.2
690.391	2.31166	0.34687	-1.40616	0.72904	-0.74741	-0.33335			640.251	-0.4733	-0.61684	3.06556	3.17106	-1.72052	-1.31567			690.4	-0.2	-0.5	-0.1	-0.4	-0.4	-0.2			690.4	-0.4	0.3	0.6	-0.5	0.7	-0.1
691.355	1.00267	0.6497	-1.48489	0.29507	-0.9202	-0.4192			641.215	2.42185	0.16942	4.30976	0.75294	0.07117	1.48846			691.4	-0.3	-0.6	-0.3	-0.4	-0.5	-0.3			691.4	-0.3	0.4	0.8	-0.4	0.6	0
692.32	0.55448	0.88658	-1.4538	0.14678	-1.0035	-0.49725			642.179	4.72455	0.41568	2.98364	0.65815	3.43335	4.89419			692.3	-0.5	-0.6	-0.4	-0.4	-0.5	-0.4			692.3	-0.2	0.4	0.9	-0.3	0.5	0.1
693.284	0.31766	0.68051	-1.32198	0.16904	-1.00159	-0.56113			643.144	4.90118	0.67189	2.53862	0.6262	5.00557	5.0712			693.3	-0.7	-0.6	-0.5	-0.3	-0.5	-0.5			693.3	-0.2	0.3	0.7	-0.3	0.4	0
694.248	0.13596	0.22796	-1.08249	0.30005	-0.92993	-0.62696			644.108	4.91965	1.14396	2.91958	0.55776	5.02001	5.09017			694.2	-0.8	-0.7	-0.5	-0.3	-0.5	-0.5			694.2	-0.1	0.2	0.4	-0.3	0.3	-0.1
695.212	-0.05165	-0.18938	-0.61098	0.50133	-0.77889	-0.70504			645.072	4.83537	2.35344	4.84113	0.43942	4.93083	2.48062			695.2	-0.8	-0.6	-0.5	-0.3	-0.4	-0.5			695.2	-0.1	0	0.1	-0.4	0.2	-0.3
696.177	-0.22517	-0.50052	1.97389	0.7302	-0.49911	-0.77863			646.036	4.68861	4.65329	4.68259	0.29811	4.77844	1.12994			696.2	-0.7	-0.6	-0.5	-0.3	-0.3	-0.4			696.2	-0.2	-0.3	-0.2	-0.5	0	-0.6
697.141	-0.31142	-0.66655	1.98374	0.91905	-0.03435	-0.80412			647.001	4.52985	4.48231	4.5116	0.20084	4.61384	0.68606			697.1	-0.5	-0.4	-0.4	-0.3	-0.2	-0.2			697.1	-0.4	-0.6	-0.5	-0.8	-0.2	-1
698.105	-0.26135	-0.6805	2.0772	1.04998	0.47818	-0.75575			647.965	4.44141	4.38305	4.41234	0.25375	1.03942	0.67409			698.1	-0.3	-0.3	-0.2	-0.2	-0.1	0			698.1	-0.6	-0.9	-0.9	-1	-0.5	-1.3
699.069	-0.09511	-0.59338	2.21454	1.17286	0.57868	-0.65895			648.929	4.50867	4.44282	4.47211	0.54711	0.5371	1.11303			699.1	-0.1	-0.2	-0.1	-0.2	-0.1	0.1			699.1	-0.6	-0.9	-0.9	-1	-0.5	-1.3
700.034	0.14282	-0.46853	2.33863	1.28885	0.40609	-0.55271			649.893	4.72486	4.65561	4.6849	1.01382	0.62693	2.02854			700	0	-0.1	0	-0.2	-0.1	0.1			700	-0.4	-0.7	-0.6	-0.7	-0.2	-1
700.998	0.42455	-0.34325	1.24845	1.34375	0.26634	-0.45724			650.858	4.9897	4.92023	4.94952	1.38077	0.77081	3.19961			701	0.1	-0.1	0.1	-0.1	-0.1	0			701	-0.1	-0.4	-0.3	-0.4	0.1	-0.7
701.962	0.73568	-0.23155	-0.25615	1.30005	0.18559	-0.3777			651.822	0.49673	5.14169	5.17098	1.42169	0.70855	3.25755			702	0.1	-0.1	0.1	-0.1	-0.1	-0.1			702	0.1	-0.1	-0.1	-0.2	0.3	-0.4
702.926	1.05271	-0.13823	-0.7331	1.1935	0.1202	-0.31503			652.786	-0.15523	5.27096	4.02259	1.22029	0.49689	2.53102			702.9	0	-0.1	0.1	-0.1	-0.1	-0.2			702.9	0.1	0	0.1	-0.2	0.4	-0.1
703.89	1.30384	-0.0728	-1.06903	1.11612	0.0061	-0.27327			653.75	-0.49516	5.28967	5.31896	0.94191	0.26147	2.052			703.9	-0.1	-0.2	0	0	-0.1	-0.4			703.9	0.2	0.2	0.2	-0.2	0.4	0
704.855	1.34679	-0.07225	-1.34001	1.21695	-0.20738	-0.273			654.715	-0.71635	1.22912	5.21908	0.65275	0.05707	1.93702			704.9	-0.3	-0.2	0	0.1	0	-0.4			704.9	0.1	0.3	0.3	-0.2	0.4	0.2
705.819	1.12374	-0.18292	-1.52895	1.96489	-0.48244	-0.34625			655.679	-0.87103	0.25279	4.98363	0.34468	-0.11416	2.84428			705.8	-0.4	-0.2	0	0.2	0	-0.4			705.8	0.1	0.3	0.4	-0.2	0.5	0.3
706.783	0.78438	-0.36453	-1.58316	1.90065	-0.70042	-0.48288			656.643	-0.99483	-0.42075	4.55736	-0.05449	-0.30028	4.76044			706.8	-0.4	-0.00082	0.1	0.2	0.1	-0.2			706.8	0.1	0.3	0.5	-0.2	0.5	0.4
707.747	0.48355	-0.51296	-1.48203	1.92915	-0.78888	-0.61489			657.607	-1.20735	-1.25144	3.72126	-0.79396	-0.7225	3.9204			707.7	-0.3	0.2	0.2	0.3	0.2	0			707.7	0.2	0.3	0.6	-0.1	0.6	0.4
708.712	0.2631	-0.59929	-1.25567	2.00154	-0.76917	-0.70741			658.572	-3.62805	-5.03674	-0.21287	-4.59469	-4.1332	-0.01861			708.7	-0.1	0.3	0.3	0.4	0.3	0.2			708.7	0.2	0.2	0.6	-0.1	0.7	0.4
709.676	0.11042	-0.65266	-0.9083	1.93957	-0.68661	-0.77029			659.536	-0.17159	-4.82148	-0.18444	-4.40795	-3.77391	0.000558179			709.7	0	0.4	0.4	0.4	0.4	0.4			709.7	0.3	0.1	0.6	0	0.7	0.3
710.64	0.01174	-0.70372	-0.26705	0.70286	-0.56415	-0.81931			660.5	-0.13688	-4.61982	-0.13426	-4.13725	-3.93154	0.03439			710.6	0.1	0.4	0.4	0.4	0.4	0.4			710.6	0.3	0	0.5	0	0.6	0.1
711.604	-0.0415	-0.77316	2.04778	0.24168	-0.40364	-0.86786			661.464	-0.0953	-4.39033	-0.07414	-3.68246	-4.3149	0.07492			711.6	0.1	0.3	0.4	0.3	0.4	0.4			711.6	0.3	-0.1	0.4	0	0.6	-0.1
712.568	-0.06393	-0.87403	1.95964	-0.05479	-0.19776	-0.93431			662.428	-0.07568	-3.96147	-0.7645	-2.75894	-4.64962	0.09405			712.6	-0.00064	0.3	0.3	0.2	0.4	0.3			712.6	0.3	-0.3	0.2	0	0.5	-0.3
713.533	-0.09535	-1.01374	1.80925	-0.28209	0.04803	-1.04928			663.393	-0.1202	-2.28045	-0.11013	0.05901	-4.93769	-3.92569			713.5	-0.1	0.2	0.4	0.2	0.3	0.1			713.5	0.1	-0.5	0	-0.1	0.3	-0.4
714.497	-0.2171	-1.1962	1.58409	-0.48697	0.21854	-1.25274			664.357	-0.26622	-0.35055	-0.32126	-0.02591	-5.24831	-4.76701			714.5	-0.2	0.2	0.4	0.1	0.3	0			714.5	-0.1	-0.6	-0.2	-0.3	0.1	-0.6
715.461	-0.45247	-1.30135	1.31338	-0.66509	-0.10797	-1.4741			665.321	2.65163	2.45217	2.48146	3.00005	-2.44557	-2.13872			715.5	-0.2	0.1	0.3	0	0.2	-0.1			715.5	-0.3	-0.6	-0.3	-0.4	-0.1	-0.6
716.426	-0.80879	-1.4766	1.00965	-0.84041	-0.77807	-1.81616			666.285	1.16225	2.863	2.89229	2.59186	-1.96096	-1.69208			716.4	-0.2	0	0.3	0	0.1	-0.1			716.4	-0.4	-0.4	-0.4	-0.5	-0.1	-0.6
717.39	-0.81246	-1.26625	-1.38154	-0.70981	-1.12852	-1.82201			667.25	0.00694	2.8246	2.85389	-0.18948	-1.87865	-1.57443			717.4	-0.3	-0.1	0.2	-0.1	-0.1	-0.1			717.4	-0.4	-0.2	-0.3	-0.4	-0.1	-0.5
718.354	-0.37908	-0.68086	-1.56785	-0.33149	-1.04792	-1.45758			668.214	-0.67888	2.77446	2.51372	-0.95444	-1.78391	-1.40957			718.4	-0.3	-0.2	0.1	-0.2	-0.2	-0.1			718.4	-0.3	0	-0.2	-0.4	0	-0.4
719.318	0.19559	-0.12868	-1.48436	-0.04961	-0.8923	-1.05896			669.178	-0.97863	2.83731	-0.01603	-1.28707	-1.56264	-1.13769			719.3	-0.3	-0.3	-0.1	-0.3	-0.3	-0.1			719.3	-0.2	0.2	-0.1	-0.4	0.1	-0.3
720.282	0.84406	0.19608	-1.40295	0.09338	-0.7915	-0.74022			670.142	-1.02572	2.94746	0.52907	-1.37303	-1.2772	-0.89186			720.3	-0.3	-0.4	-0.2	-0.4	-0.3	-0.1			720.3	-0.1	0.5	0	-0.4	0.2	-0.1
721.247	1.40561	0.26814	-1.37111	0.1491	-0.76435	-0.52739			671.106	-1.02573	2.94746	2.97675	-1.37304	-1.06602	-0.84019			721.2	-0.3	-0.4	-0.3	-0.5	-0.3	-0.1			721.2	-0.1	0.7	0.1	-0.3	0.4	0
722.211	1.07875	0.14685	-1.3957	0.14265	-0.81291	-0.45887			672.071	-1.14358	2.67712	2.70641	-1.42604	-1.06085	-1.11053			722.2	-0.4	-0.3	-0.3	-0.5	-0.3	-0.1			722.2	0	0.8	0.3	-0.3	0.7	0.2
723.175	0.34532	-0.12221	-1.46969	0.06418	-0.93396	-0.57929			673.035	-1.397	1.36582	2.06839	-1.60549	-1.31404	-1.80729			723.2	-0.4	-0.2	-0.3	-0.4	-0.3	-0.1			723.2	0	0.8	0.4	-0.3	1	0.3
724.139	-0.28765	-0.50501	-1.55589	-0.11257	-1.10079	-0.86904			673.999	-0.88155	-1.56118	1.52611	-1.43385	-1.1945	-2.51262			724.1	-0.5	-0.1	-0.3	-0.4	-0.3	-0.2			724.1	0	0.5	0.5	-0.3	1.1	0.2
725.104	-0.7304	-0.88687	-1.52753	-0.34392	-1.21043	-1.17786			674.963	2.2285	-1.63923	2.18828	0.10281	2.30199	-2.11444			725.1	-0.6	0	-0.3	-0.4	-0.3	-0.3			725.1	0	0.3	0.4	-0.3	1.1	0.1
726.068	-0.85257	-1.06846	-1.1532	-0.4522	-1.09753	-1.28483			675.928	3.05104	-1.23037	2.99751	1.32203	3.11818	-1.5913			726.1	-0.6	-0.1	-0.3	-0.3	-0.4	-0.4			726.1	0.1	0	0.4	-0.3	0.8	0
727.032	-0.69711	-1.0347	-0.15285	-0.3832	-0.79124	-1.1792			676.892	3.57773	-0.90115	3.51444	1.41059	3.64018	-1.29747			727	-0.6	-0.2	-0.3	-0.3	-0.4	-0.5			727	0.2	-0.2	0.3	-0.2	0.4	-0.2
727.996	-0.44697	-0.92878	1.89089	-0.23741	-0.47803	-1.0166			677.856	3.8592	-0.64999	3.79157	1.12725	3.91958	-1.12768			728	-0.6	-0.2	-0.3	-0.3	-0.4	-0.6			728	0.3	-0.3	0.2	-0.1	0.1	-0.3
728.961	-0.19752	-0.81953	2.03969	-0.05396	-0.26118	-0.87697			678.82	3.95961	-0.45546	3.89046	0.75515	4.0193	-0.99053			729	-0.5	-0.3	-0.3	-0.2	-0.3	-0.6			729	0.5	-0.4	0.1	0	-0.1	-0.4
729.925	0.02558	-0.71308	2.11654	0.19857	-0.15973	-0.775			679.785	3.95211	-0.28736	3.88178	0.36446	4.01122	-0.78685			729.9	-0.4	-0.3	-0.3	-0.2	-0.3	-0.5			729.9	0.5	-0.3	0	0	-0.3	-0.4
730.889	0.21877	-0.59917	2.13251	0.63722	-0.15145	-0.70607			680.749	3.9486	-0.07293	2.00248	0.07551	1.00503	-0.34294			730.9	-0.4	-0.3	-0.2	-0.2	-0.4	-0.4			730.9	0.4	-0.2	3.3e-05	0	-0.3	-0.3
731.853	0.3885	-0.47006	2.10433	2.10456	-0.20489	-0.66093			681.713	4.0687	0.28477	1.26071	0.02963	-0.03123	0.7125			731.9	-0.3	-0.3	-0.1	-0.2	-0.4	-0.3			731.9	0.3	0	0	-0.1	-0.2	-0.2
732.817	0.54963	-0.33682	0.00619	2.05112	-0.29855	-0.62873			682.677	2.1463	0.81339	1.35561	0.25721	-0.04756	4.49996			732.8	-0.3	-0.3	0.1	-0.1	-0.4	-0.2			732.8	0.1	0.1	0.1	-0.2	0	-0.1
733.782	0.71175	-0.25139	-0.80371	1.99051	-0.42096	-0.59975			683.641	1.91465	1.48774	1.7469	0.66708	0.44604	4.79271			733.8	-0.3	-0.3	0.2	-0.1	-0.4	-0.1			733.8	0	0.2	0.3	-0.3	0.2	-0.1
734.746	0.83798	-0.28846	-1.20141	1.93354	-0.56144	-0.57284			684.606	2.55532	2.42112	2.16564	1.15352	1.67293	5.02935			734.7	-0.3	-0.3	0.2	-0.1	-0.3	-0.1			734.7	-0.1	0.3	0.5	-0.4	0.4	0
735.71	0.81629	-0.45186	-1.44165	1.87683	-0.70812	-0.56456			685.57	4.98896	4.90316	2.40645	1.6016	5.05467	5.16358			735.7	-0.3	-0.3	0.2	-0.1	-0.3	0			735.7	-0.1	0.4	0.7	-0.4	0.6	0
736.674	0.58357	-0.67572	-1.59678	1.29708	-0.8546	-0.60787			686.534	5.00199	4.91947	2.45628	1.8199	5.06925	5.17643			736.7	-0.3	-0.3	0.1	-0.2	-0.3	0			736.7	-0.1	0.4	0.9	-0.4	0.6	0.1
737.639	0.22863	-0.91308	-1.70407	0.36441	-1.00057	-0.73255			687.499	4.88428	4.80573	2.59411	1.65315	4.95345	5.0585			737.6	-0.1	-0.3	0	-0.2	-0.2	0			737.6	-0.1	0.4	1.1	-0.4	0.5	0.1
738.603	-0.14216	-1.13947	-1.76748	-0.04395	-1.13808	-0.93332			688.463	4.62907	4.55622	4.58551	1.21786	4.70096	4.80296			738.6	0	-0.3	0	-0.2	-0.2	0			738.6	0	0.4	1	-0.4	0.4	0.1
739.567	-0.43989	-1.306	-1.73147	-0.27657	-1.22433	-1.14035			689.427	1.31599	4.16793	4.19722	0.72697	4.30866	1.97629			739.6	0.1	-0.2	0	-0.1	-0.1	0			739.6	0.1	0.3	0.8	-0.3	0.4	0.1
740.531	-0.5601	-1.32742	-1.47031	-0.33284	-1.18061	-1.23267			690.391	-0.3365	3.65637	3.68566	0.35642	3.79231	0.77536			740.5	0.1	-0.1	0.1	-0.1	0	0			740.5	0.2	0.2	0.6	-0.3	0.4	0
741.495	-0.47361	-1.18992	-0.83912	-0.23531	-0.99893	-1.16419			691.355	-1.41895	2.19385	3.10221	0.48087	3.20362	0.51366			741.5	0.1	-0.1	0.1	0	0.1	0			741.5	0.1	0	0.4	-0.2	0.4	-0.2
742.46	-0.27123	-0.99723	1.75487	-0.09531	-0.78016	-1.01936			692.32	-2.33286	0.43025	2.40638	2.60716	2.50236	2.58441			742.5	0	0	0.2	0	0.1	0			742.5	0	-0.2	0.2	-0.1	0.5	-0.3
743.424	-0.03686	-0.83822	1.90257	0.01381	-0.59941	-0.88562			693.284	-4.90021	-2.13046	-0.13013	0.05096	-0.03946	0.03717			743.4	-0.1	0	0.2	0	0	0			743.4	-0.1	-0.4	0.1	-0.1	0.4	-0.5
744.388	0.19861	-0.73595	1.98052	0.09003	-0.46558	-0.80139			694.248	-4.76455	-1.58089	-0.09878	0.06357	-0.01315	0.05831			744.4	-0.2	0	0.3	0	0	0.00054			744.4	-0.1	-0.5	0	0	0.3	-0.6
745.352	0.42581	-0.67491	1.98744	0.16277	-0.36049	-0.77462			695.212	-4.55617	-0.85294	-1.25313	0.07569	0.01211	0.07861			745.4	-0.2	0	0.3	0	-0.1	0			745.4	0	-0.5	0.1	0.1	0.2	-0.5
746.317	0.62194	-0.62337	1.93803	0.27104	-0.26978	-0.79399			696.177	-4.37125	-1.62092	-3.54064	0.08777	0.03731	0.09886			746.3	-0.2	0	0.3	0	-0.1	0.1			746.3	0.3	-0.3	0.1	0.1	0.1	-0.4
747.281	0.73525	-0.54352	1.85957	0.45338	-0.20668	-0.83001			697.141	-4.31054	-2.68955	-4.00735	0.10023	0.06331	-2.74109			747.3	-0.1	0	0.2	0	-0.1	0.2			747.3	0.5	-0.1	0.1	0	0.1	-0.2
748.245	0.75656	-0.40574	0.1409	0.69895	-0.22458	-0.83977			698.105	-4.37787	-3.36551	-4.10075	-3.51151	0.09017	-3.22236			748.2	-0.1	0.1	0.2	0	-0.1	0.2			748.2	0.4	0	0	-0.2	0.2	-0.1
749.209	0.80355	-0.22744	-0.89356	0.8123	-0.34931	-0.78493			699.069	-4.4774	-3.73572	-3.94479	-4.08418	0.11706	-3.19931			749.2	0	0.1	0.2	0	-0.1	0.3			749.2	0.2	0.1	-0.1	-0.4	0.3	0
750.174	1.04536	-0.10634	-1.24254	0.6267	-0.51012	-0.6553			700.034	-4.51501	-3.86306	-3.51469	-4.30023	0.14285	-2.79164			750.2	0	0.2	0.1	0	0	0.2			750.2	-0.2	0	-0.2	-0.7	0.4	-0.1
751.138	1.75633	-0.11857	-1.38124	0.37306	-0.63094	-0.47674			700.998	-1.13954	-0.46887	0.75744	-1.07962	3.45764	1.51039			751.1	0	0.2	0.1	0	0	0.2			751.1	-0.5	-0.1	-0.4	-0.9	0.6	-0.2
752.102	1.87689	-0.20546	-1.4067	0.19731	-0.6903	-0.30587			701.962	0.05072	0.84374	4.35919	-0.17928	4.40604	4.4378			752.1	0	0.2	0.1	0	0	0.1			752.1	-0.7	-0.4	-0.5	-1.2	0.8	-0.5
753.066	1.92789	-0.29241	-1.36286	0.09167	-0.6999	-0.21611			702.926	0.79766	1.96416	4.56042	-0.03395	2.0843	4.63097			753.1	0	0.1	0.1	0	0	0			753.1	-0.9	-0.6	-0.5	-1.3	0.9	-0.7
754.031	0.9239	-0.36609	-1.27177	0.01062	-0.68451	-0.25468			703.89	2.21363	4.27971	4.309	-0.33601	1.02904	4.37252			754	0	0.1	0.1	0	-0.1	-0.1			754	-0.9	-0.7	-0.4	-1.3	0.5	-0.8
754.995	0.26556	-0.45094	-1.1359	-0.0897	-0.67373	-0.41064			704.855	2.98764	3.06639	3.09568	-1.5525	-0.57532	3.15297			755	0	0	0.1	0	-0.1	-0.1			755	-0.7	-0.7	-0.2	-1.1	0.3	-0.7
755.959	-0.19133	-0.58281	-0.91619	-0.23446	-0.69706	-0.64902			705.819	0.11162	0.19574	0.22503	-4.33881	-3.72886	0.27663			756	-0.1	-0.1	0.1	0	-0.1	-0.1			756	-0.5	-0.5	0	-0.8	0.2	-0.6
756.923	-0.56061	-0.78742	-0.36479	-0.41956	-0.77407	-0.94244			706.783	0.12264	0.21167	0.24096	-4.13394	-3.96229	0.28737			756.9	-0.1	-0.1	0.1	0	-0.1	-0.1			756.9	-0.3	-0.4	0.2	-0.5	0.2	-0.4
757.888	-0.84945	-1.04092	1.42881	-0.58987	-0.88183	-1.24451			707.747	0.1324	-0.44824	0.25508	-3.84646	-4.16025	0.29689			757.9	-0.1	-0.1	0.1	0	-0.1	-0.1			757.9	-0.1	-0.3	0.2	-0.3	0.2	-0.4
758.852	-0.94057	-1.20322	1.30655	-0.58593	-0.8893	-1.41671			708.712	0.14029	-2.20829	0.26648	-3.55908	-4.29131	0.30457			758.9	-0.1	0	0.2	0	-0.1	0			758.9	0	-0.2	0.1	-0.2	0.2	-0.4
759.816	-0.69615	-1.11387	1.42978	-0.24663	-0.65246	-1.31171			709.676	0.14569	-2.43141	0.27429	-3.40874	-4.32517	0.30984			759.8	-0.1	0	0.2	0	-0.1	0.1			759.8	0.2	-0.3	0	-0.3	0.2	-0.5
760.78	-0.2375	-0.87198	1.68955	0.27819	-0.30041	-1.04207			710.64	0.14865	-1.98077	0.27857	-3.45638	-4.23987	0.31272			760.8	0	0.1	0.3	0	0	0.2			760.8	0.3	-0.4	-0.2	-0.5	0.1	-0.7
761.744	0.25335	-0.63853	1.91772	0.64013	-0.04277	-0.7773			711.604	3.98655	4.08773	4.11702	0.22113	-0.18374	4.15059			761.7	0	0.1	0.3	0.1	0	0.3			761.7	0.6	-0.6	-0.4	-0.8	0	-0.9
762.709	0.71735	-0.46719	2.05522	0.62026	0.02746	-0.57511			712.568	4.74853	4.84992	4.87921	0.80983	0.93744	4.91257			762.7	0	0.1	0.2	0.1	0	0.2			762.7	0.8	-0.8	-0.6	-1.2	-0.2	-1.1
763.673	1.24818	-0.3599	0.18732	0.3901	-0.0764	-0.44099			713.533	3.46681	5.17649	3.48705	0.98937	1.74762	5.23944			763.7	-0.1	0.1	0.2	0.1	0	0.2			763.7	0.7	-0.9	-0.6	-1.5	-0.2	-1.2
764.637	2.04517	-0.30318	-0.56427	0.13032	-0.28811	-0.3701			714.497	2.27205	5.30962	2.51605	1.0169	2.4175	5.37446			764.6	-0.1	0	0.1	0.1	0	0.1			764.6	0.4	-1	-0.4	-1.5	-0.1	-1.1
765.601	1.93766	-0.27404	-1.00441	-0.09584	-0.53769	-0.35722			715.461	1.83812	5.1962	1.92291	0.93951	2.75083	5.30796			765.6	-0.2	-0.1	0	0.1	-0.1	0			765.6	0.1	-0.8	0	-1.5	0.2	-0.8
766.566	1.82965	-0.23958	-1.30611	-0.24135	-0.74937	-0.38653			716.426	1.94872	2.22677	1.70318	0.95323	2.85205	5.27421			766.6	-0.2	-0.2	3.7e-05	0	-0.1	0			766.6	0	-0.7	0.3	-1.3	0.5	-0.5
767.53	1.79934	-0.18246	-1.43858	-0.25587	-0.84538	-0.4176			717.39	3.37164	1.43627	1.7273	1.09241	2.61014	5.20319			767.5	-0.2	-0.2	0	0	-0.1	0			767.5	-0.1	-0.6	0.3	-1.2	0.6	-0.2
768.494	1.86325	-0.14609	-1.39711	-0.15873	-0.81649	-0.4212			718.354	4.93738	0.9906	2.19986	1.51348	2.14297	5.10404			768.5	-0.2	-0.1	0.1	0	-0.1	0.1			768.5	-0.2	-0.4	0.1	-1.1	0.6	-0.2
769.458	1.95311	-0.18127	-1.24682	-0.04901	-0.73719	-0.41467			719.318	4.7971	0.70844	4.88129	3.14615	1.58459	4.96376			769.5	-0.1	0	0.2	0	0	0.2			769.5	-0.3	-0.3	0	-1	0.4	-0.2
770.423	1.99884	-0.28588	-1.03957	-0.00278	-0.67669	-0.42685			720.282	4.58391	0.50513	4.6681	4.69354	1.03042	4.75057			770.4	-0.1	0.1	0.2	-0.00043	0	0.3			770.4	-0.4	-0.3	-0.2	-1.1	0.2	-0.4
771.387	1.48163	-0.44403	-0.75645	-0.03358	-0.65982	-0.47925			721.247	4.26228	0.31416	4.34646	4.37191	0.51644	4.42894			771.4	0	0.2	0.2	0	-0.1	0.3			771.4	-0.5	-0.4	-0.4	-1.1	-0.2	-0.7
772.351	0.32919	-0.65213	-0.16474	-0.12359	-0.68066	-0.59535			722.211	3.83091	0.08968	3.9151	3.94054	0.06912	3.99758			772.4	0	0.2	0.2	0	-0.1	0.2			772.4	-0.6	-0.6	-0.6	-1.2	-0.6	-1
773.315	-0.22494	-0.91392	1.62804	-0.25043	-0.71499	-0.80468			723.175	3.44386	-0.10545	3.52805	3.55349	-0.15455	3.61052			773.3	0	0.2	0.2	0	-0.1	0.1			773.3	-0.6	-0.9	-0.8	-1.3	-1	-1.2
774.279	-0.66499	-1.22413	1.33902	-0.39005	-0.71563	-1.12266			724.139	3.48335	-0.02337	3.56754	3.59298	0.19863	2.46315			774.3	-0.1	0.2	0.1	0	-0.1	0			774.3	-0.3	-1	-0.8	-1.2	-1.1	-1.2
775.244	-1.01679	-1.53494	1.03339	-0.50321	-0.58716	-1.49919			725.104	3.91855	0.251	4.00274	4.02818	0.97201	1.18457			775.2	-0.1	0.1	0.1	0	-0.1	0			775.2	0	-0.9	-0.7	-0.9	-1	-0.9
776.208	-1.18266	-1.71249	0.84565	-0.5256	-0.20418	-1.77489			726.068	2.36272	0.41515	4.43088	4.45632	1.5015	1.46283			776.2	-0.1	0	0	0.1	-0.1	0			776.2	0.1	-0.8	-0.6	-0.7	-0.8	-0.6
777.172	-1.05413	-1.61312	0.91064	-0.44028	0.08121	-1.78064			727.032	1.34602	0.41704	2.69554	4.70374	1.55864	2.25425			777.2	-0.1	-0.1	0	0.1	-0.1	0			777.2	0	-0.6	-0.6	-0.7	-0.6	-0.3
778.136	-0.70619	-1.27992	1.1719	-0.33128	-0.12408	-1.54797			727.996	1.03194	0.26616	1.42958	4.71806	1.35592	4.77509			778.1	-0.1	-0.1	0.1	0.1	0	0.1			778.1	-0.2	-0.6	-0.6	-0.7	-0.5	-0.2
779.101	-0.28242	-0.84717	-0.07873	-0.23986	-0.27463	-1.2084			728.961	0.72998	-0.09521	0.72678	4.42026	0.99683	4.4773			779.1	-0.1	-0.1	0.1	0	0	0.1			779.1	-0.4	-0.5	-0.6	-0.9	-0.4	-0.3
780.065	0.17314	-0.39658	-0.67536	-0.16318	-0.32127	-0.8392			729.925	0.01455	-1.04622	-0.32894	3.42286	0.16003	1.57594			780.1	-0.1	0	0.1	0	-0.1	0.2			780.1	-0.7	-0.6	-0.7	-1	-0.3	-0.6
781.029	0.74763	0.02305	-0.8003	-0.10086	-0.33152	-0.47166			730.889	-2.48354	-4.14501	-3.37205	0.1557	-2.66725	-3.02078			781	-0.2	0	0.2	0	-0.1	0.2			781	-1	-0.7	-0.7	-1.2	-0.2	-0.8
781.993	2.131	0.35503	-0.83283	-0.05154	-0.33921	-0.12566			731.853	0.04607	-3.82786	-2.83772	-1.33336	-1.76621	-3.5347			782	-0.2	0	0.2	0	-0.2	0.2			782	-1.1	-0.7	-0.7	-1.4	0.3	-1
782.958	2.22222	0.53658	-0.83235	-0.00695	-0.3489	0.15885			732.817	0.04607	-3.31585	-1.87947	-2.56291	0.17901	-3.62989			783	-0.2	0	0.1	0	-0.2	0.2			783	-1	-0.7	-0.5	-1.3	1.4	-1
783.922	2.27025	0.5616	-0.80419	0.04769	-0.3473	0.30501			733.782	0.04607	-2.6064	-0.27902	-3.13203	0.17901	-3.32415			783.9	-0.2	0	0.1	0	-0.2	0.2			783.9	-0.9	-0.6	-0.4	-1.2	1.6	-0.9
784.886	2.29367	0.49426	-0.73348	0.12627	-0.31504	0.26984			734.746	0.04607	-2.25265	0.13026	-3.39203	-0.0032	-2.2168			784.9	-0.1	0	0	0	-0.2	0.1			784.9	-0.8	-0.6	-0.4	-1.1	1.7	-0.8
785.85	2.3033	0.39099	-0.59795	0.226	-0.24107	0.12258			735.71	0.04607	-2.93637	-0.49716	-3.3589	-2.22981	0.21273			785.9	-0.1	-0.1	0	0	-0.2	0.1			785.9	-0.7	-0.6	-0.3	-1	1.8	-0.7
786.814	2.29256	0.2615	-0.36479	0.30975	-0.13503	-0.05268			736.674	2.51848	-1.24169	1.93532	-0.44654	-0.63605	2.68514			786.8	-0.1	-0.1	0	0	-0.2	0			786.8	-0.6	-0.5	-0.3	-0.9	1.3	-0.6
787.779	0.70726	0.08514	0.0862	0.30687	-0.02901	-0.23431			737.639	3.58014	-0.7055	3.25835	2.43219	-0.0757	3.7468			787.8	-0.2	-0.1	-0.1	0	-0.2	0			787.8	-0.4	-0.5	-0.2	-0.7	0.6	-0.5
788.743	0.14009	-0.16819	2.10255	0.14906	0.02865	-0.44594			738.603	2.23223	-0.77519	2.60965	3.91099	-0.10521	3.96802			788.7	-0.2	-0.1	0	-0.1	-0.2	-0.1			788.7	-0.2	-0.3	-0.1	-0.5	0.3	-0.4
789.707	-0.34289	-0.54023	1.83126	-0.19923	-0.02544	-0.74018			739.567	1.38329	-1.00343	1.36397	3.76849	-0.27847	3.82552			789.7	-0.2	0	0	-0.1	-0.2	0			789.7	0.2	-0.2	0	-0.3	0	-0.3
790.671	-0.94943	-1.12538	1.32027	-0.79733	-0.30293	-1.22738			740.531	0.35927	-1.43486	0.11168	3.22659	-0.63612	0.759			790.7	-0.1	0	0.1	-0.1	-0.2	0			790.7	0.4	-0.2	0	-0.2	-0.1	-0.3
[truncated: 7,348 more rows]

## Sheet: Supplementary Figure 10
Supplementary Figure 10a												Supplementary Figure 10b											Supplementary Figure 10c											Supplementary Figure 10d
[truncated: 4,409 more rows]

[truncated: 22 more sheets: Supplementary Figure 11, Supplementary Figure 12, Supplementary Figure 13, Supplementary Figure 14, Supplementary Figure 15, Supplementary Figure 16, Supplementary Figure 18, Supplementary Figure 19, Supplementary Figure 20, Supplementary Figure 24, Supplementary Figure 25, Supplementary Figure 26, Supplementary Figure 28, Supplementary Figure 29, Supplementary Figure 30, Supplementary Figure 31, Supplementary Figure 32, Supplementary Figure 33, Supplementary Figure 34, Supplementary Figure 35 …]
